# Supplementary material for: Biological Control of a Root-Knot Nematode Meloidogyne incognita Infection of Tomato (Solanum lycopersicum L.) by the Oomycete Biocontrol Agent Pythium oligandrum
Source: J Fungi (Basel). 2024 Apr 2;10(4):265. doi: 10.3390/jof10040265 (PMC11051105; doi:10.3390/jof10040265)
Supplement: Supplementary file 1 [file jof-10-00265-s001.zip]

Archive with 7 entries (7 files):
- Figure S1.pdf
- Figure S2.pdf
- Figure S3.pdf
- Table S1.xls
- Table S2.xls
- Table S3.xls
- Table S4.xls
