# Supplementary material for: Biological Control of a Root-Knot Nematode Meloidogyne incognita Infection of Tomato (Solanum lycopersicum L.) by the Oomycete Biocontrol Agent Pythium oligandrum
Source: J Fungi (Basel). 2024 Apr 2;10(4):265. doi: 10.3390/jof10040265 (PMC11051105; doi:10.3390/jof10040265)
Supplement: Supplementary file 1 [file jof-10-00265-s001.zip › Table S1.xls]

## Sheet: Table S1
Table S1. List of primer sequences used for qPCR analysis of tomato genes upregulated in seedling roots in the presence of P. oligandrum GAQ1.
Gene ID	product size bp	primer amplification efficiency	number of dilutions for standard curve	Primer name	Primer sequences（5`→3`）	notes
Solyc12g009220.2	87 bp	1.01	7	Solyc12220F1	ACAGCTACTACCACCACAACT
				Solyc12220R1	TTCAACGGACGACGATGACG
Solyc01g097240.3	87 bp	0.95	7	Solyc01240F1	ATGCGGTAGATGCTTGAGGG
				Solyc01240R1	AGCCCTCCATTTCTGCATTGA
Solyc00g174340.2/ Solyc09g007010.1	103 bp	0.94	7	Solyc00340F1	AATTGTGGGTGTCCGAGAGG
				Solyc00340R1	ACTGAGTTGCGCCAGACTAC
Solyc04g056620.2	95 bp	0.96	7	Solyc04620F1	CCTGGCATAGCCTCCTTTGT
				Solyc04620R1	GGAAGTGACACCAGAATGCC
Solyc09g014990.3	117 bp	0.96	7	Solyc09990F1	TCCAACCACCAATCACCCTC
				Solyc09990R1	GCTTGGAATTGTTCGTGTGCT
Solyc03g078400.3 (Actin)	97 bp	1.06	7	ACT-F1	AGCAGGAACTTGAAACCGCT
				ACT-R1	CGGAACCTCTCAGCACCAAT
Solyc01g056940.4.1/ Solyc01g068045.1.1 (ubi3)	146 bp	1.05	6	Sl ubi-F	TCCATCTCGTGCTCCGTCT	possible annotation errors in ITAG gene models;
				Sl ubi-R	CTGAACCTTTCCAGTGTCAT
18S	98 bp	0.92	7	18s-f	GGGCATTCGTATTTCATAGTCAGA	from Mol Plant Pathol. 2010 Nov; 11(6): 805–816. (PMID:21029324)
				18s-r	GTTCTTGATTAATGAAAACATCCT
