# Supplementary material for: Biological Control of a Root-Knot Nematode Meloidogyne incognita Infection of Tomato (Solanum lycopersicum L.) by the Oomycete Biocontrol Agent Pythium oligandrum
Source: J Fungi (Basel). 2024 Apr 2;10(4):265. doi: 10.3390/jof10040265 (PMC11051105; doi:10.3390/jof10040265)
Supplement: Supplementary file 1 [file jof-10-00265-s001.zip › Table S2.xls]

## Sheet: Table S2
Table S2. Summary of RNAseq data from tomato seedling roots with and without culturing with P. oligandrum GAQ1. Annotations such as descriptions and Pfam annotations are also included.
Gene_id	Gene name	ITAG4.0_description (from ITAG4.0_descriptions.txt)	Pfams (from ITAG3.2_proteins_interproscan)	Gene analyzed by qPCR?	tomato + Po_GAQ1_1	tomato + Po_GAQ1_2	tomato + Po_GAQ1_3	tomato + Po_GAQ1 mean	tomato + Po_GAQ1 SE (standard error)	tomato CK_1	tomato CK_2	tomato CK_3	tomato CK mean	tomato CK SE (standard error)	log2FoldChange tomato + Po_GAQ1_vs_tomato CK	P_adjusted value tomato + Po_GAQ1_vs_tomato CK	significantly different (Padj <0.05) tomato + Po_GAQ1_vs_tomato CK	empty column	empty column	empty column	empty column	empty column	empty column	empty column	empty column	empty column	empty column	empty column	empty column	empty column	empty column	empty column
ENSRNA049444660	tRNA-Val	#N/A	#N/A	N/A	0	0	0	0	0	0	0	0	0	0	NA	NA	NA
ENSRNA049446579	tRNA-Ile	#N/A	#N/A	N/A	0	0	0	0	0	0	0	0	0	0	NA	NA	NA
ENSRNA050028289	tRNA-Ser	#N/A	#N/A	N/A	0	0	0	0	0	0	0	0	0	0	NA	NA	NA
ENSRNA050028290	tRNA-Lys	#N/A	#N/A	N/A	0	0	0	0	0	0	0	0	0	0	NA	NA	NA
ENSRNA050028291	tRNA-Met	#N/A	#N/A	N/A	0	0	0	0	0	0	0	0	0	0	NA	NA	NA
ENSRNA050028292	tRNA-Glu	#N/A	#N/A	N/A	0	0	0	0	0	0	0	0	0	0	NA	NA	NA
ENSRNA050028293	tRNA-Ser	#N/A	#N/A	N/A	0	0	0	0	0	0	0	0	0	0	NA	NA	NA
ENSRNA050028294	tRNA-Arg	#N/A	#N/A	N/A	0	0	0	0	0	0	0	0	0	0	NA	NA	NA
ENSRNA050028295	tRNA-Asn	#N/A	#N/A	N/A	0	0	0	0	0	0	0	0	0	0	NA	NA	NA
ENSRNA050028296	tRNA-Thr	#N/A	#N/A	N/A	0	0	0	0	0	0	0	0	0	0	NA	NA	NA
ENSRNA050028297	tRNA-Ile	#N/A	#N/A	N/A	0	0	0	0	0	0	0	0	0	0	NA	NA	NA
ENSRNA050028298	tRNA-Tyr	#N/A	#N/A	N/A	0	0	0	0	0	0	0	0	0	0	NA	NA	NA
ENSRNA050028299	tRNA-Arg	#N/A	#N/A	N/A	0	0	0	0	0	0	0	0	0	0	NA	NA	NA
ENSRNA050028300	tRNA-Asp	#N/A	#N/A	N/A	0	0	0	0	0	0	0	0	0	0	NA	NA	NA
ENSRNA050028301	tRNA-Leu	#N/A	#N/A	N/A	0	0	0	0	0	0	0	0	0	0	NA	NA	NA
ENSRNA050028302	tRNA-Leu	#N/A	#N/A	N/A	0	0	0	0	0	0	0	0	0	0	NA	NA	NA
ENSRNA050028303	tRNA-Gln	#N/A	#N/A	N/A	0	0	0	0	0	0	0	0	0	0	NA	NA	NA
ENSRNA050028304	tRNA-Pro	#N/A	#N/A	N/A	0	0	0	0	0	0	0	0	0	0	NA	NA	NA
ENSRNA050028305	tRNA-Ser	#N/A	#N/A	N/A	0	0	0	0	0	0	0	0	0	0	NA	NA	NA
ENSRNA050028306	tRNA-Leu	#N/A	#N/A	N/A	0	0	0	0	0	0	0	0	0	0	NA	NA	NA
ENSRNA050028307	tRNA-Asp	#N/A	#N/A	N/A	0	0	0	0	0	0	0	0	0	0	NA	NA	NA
ENSRNA050028308	tRNA-Asp	#N/A	#N/A	N/A	0	0	0	0	0	0	0	0	0	0	NA	NA	NA
ENSRNA050028309	tRNA-Ser	#N/A	#N/A	N/A	0	0	0	0	0	0	0	0	0	0	NA	NA	NA
ENSRNA050028310	tRNA-Ala	#N/A	#N/A	N/A	0	0	0	0	0	0	0	0	0	0	NA	NA	NA
ENSRNA050028311	tRNA-Arg	#N/A	#N/A	N/A	0	0	0	0	0	0	0	0	0	0	NA	NA	NA
ENSRNA050028312	tRNA-Asn	#N/A	#N/A	N/A	0	0	0	0	0	0	0	0	0	0	NA	NA	NA
ENSRNA050028313	tRNA-Leu	#N/A	#N/A	N/A	0	0	0	0	0	0	0	0	0	0	NA	NA	NA
ENSRNA050028314	tRNA-Ser	#N/A	#N/A	N/A	0	0	0	0	0	0	0	0	0	0	NA	NA	NA
ENSRNA050028315	tRNA-Leu	#N/A	#N/A	N/A	0	0	0	0	0	0	0	0	0	0	NA	NA	NA
ENSRNA050028316	tRNA-Ile	#N/A	#N/A	N/A	0	0	0	0	0	0	0	0	0	0	NA	NA	NA
ENSRNA050028317	tRNA-Leu	#N/A	#N/A	N/A	0	0.692089	0	0.230696	0.230696	0.745128	0	0	0.248376	0.248376	-0.082951	1	FALSE
ENSRNA050028318	tRNA-Ala	#N/A	#N/A	N/A	0	0	0	0	0	0	0	0	0	0	NA	NA	NA
ENSRNA050028319	tRNA-Gln	#N/A	#N/A	N/A	0	0	0	0	0	0	0	0	0	0	NA	NA	NA
ENSRNA050028320	tRNA-Tyr	#N/A	#N/A	N/A	0	0	0	0	0	0	0	0	0	0	NA	NA	NA
ENSRNA050028321	tRNA-Ile	#N/A	#N/A	N/A	0	0	0	0	0	0	0	0	0	0	NA	NA	NA
ENSRNA050028322	tRNA-Cys	#N/A	#N/A	N/A	0	0	0	0	0	0	0	0	0	0	NA	NA	NA
ENSRNA050028323	tRNA-Ile	#N/A	#N/A	N/A	0	0	0	0	0	0	0	0	0	0	NA	NA	NA
ENSRNA050028324	tRNA-Ala	#N/A	#N/A	N/A	0	0	0	0	0	0	0	0	0	0	NA	NA	NA
ENSRNA050028325	tRNA-Gln	#N/A	#N/A	N/A	0	0	0	0	0	0	0	0	0	0	NA	NA	NA
ENSRNA050028326	tRNA-Leu	#N/A	#N/A	N/A	0	0	0	0	0	0	0	0	0	0	NA	NA	NA
ENSRNA050028327	tRNA-Asn	#N/A	#N/A	N/A	0	0	0	0	0	0	0	0	0	0	NA	NA	NA
ENSRNA050028328	tRNA-Arg	#N/A	#N/A	N/A	0	0	0	0	0	0	0	0	0	0	NA	NA	NA
ENSRNA050028329	tRNA-Lys	#N/A	#N/A	N/A	0	0	0	0	0	0	0	0	0	0	NA	NA	NA
ENSRNA050028330	tRNA-Leu	#N/A	#N/A	N/A	0	0	0	0	0	0	0	0	0	0	NA	NA	NA
ENSRNA050028331	tRNA-Ser	#N/A	#N/A	N/A	0	0	0	0	0	0	0	0	0	0	NA	NA	NA
ENSRNA050028332	tRNA-Leu	#N/A	#N/A	N/A	0	0	0	0	0	0	0	0	0	0	NA	NA	NA
ENSRNA050028333	tRNA-Ile	#N/A	#N/A	N/A	0	0	0	0	0	0	0	0	0	0	NA	NA	NA
ENSRNA050028334	tRNA-Gln	#N/A	#N/A	N/A	0	0	0	0	0	0	0	0	0	0	NA	NA	NA
ENSRNA050028335	tRNA-Gln	#N/A	#N/A	N/A	0	0	0	0	0	0	0	0	0	0	NA	NA	NA
ENSRNA050028336	tRNA-Phe	#N/A	#N/A	N/A	0	0	0	0	0	0	0	0	0	0	NA	NA	NA
ENSRNA050028337	tRNA-Phe	#N/A	#N/A	N/A	0	0	0	0	0	0	0	0	0	0	NA	NA	NA
ENSRNA050028338	tRNA-Arg	#N/A	#N/A	N/A	0	0	0	0	0	0	0	0	0	0	NA	NA	NA
ENSRNA050028339	tRNA-Val	#N/A	#N/A	N/A	0	0	0	0	0	0	0	0	0	0	NA	NA	NA
ENSRNA050028340	tRNA-Val	#N/A	#N/A	N/A	0	0	0	0	0	0	0	0	0	0	NA	NA	NA
ENSRNA050028341	tRNA-Leu	#N/A	#N/A	N/A	0	0	0	0	0	0	0	0	0	0	NA	NA	NA
ENSRNA050028342	tRNA-Arg	#N/A	#N/A	N/A	0	0	0	0	0	0	0	0	0	0	NA	NA	NA
ENSRNA050028343	tRNA-Arg	#N/A	#N/A	N/A	0	0	0	0	0	0	0	0	0	0	NA	NA	NA
ENSRNA050028344	tRNA-Leu	#N/A	#N/A	N/A	0	0	0	0	0	0	0	0	0	0	NA	NA	NA
ENSRNA050028345	tRNA-Phe	#N/A	#N/A	N/A	0	0	0	0	0	0	0	0	0	0	NA	NA	NA
ENSRNA050028346	tRNA-Ser	#N/A	#N/A	N/A	0	0	0	0	0	0	0	0	0	0	NA	NA	NA
ENSRNA050028347	tRNA-Gln	#N/A	#N/A	N/A	0	0	0	0	0	0	0	0	0	0	NA	NA	NA
ENSRNA050028348	tRNA-Thr	#N/A	#N/A	N/A	0	0	0	0	0	0	0	0	0	0	NA	NA	NA
ENSRNA050028349	tRNA-Met	#N/A	#N/A	N/A	0	0	0	0	0	0	0	0	0	0	NA	NA	NA
ENSRNA050028350	tRNA-Val	#N/A	#N/A	N/A	0	0	0	0	0	0	0	0	0	0	NA	NA	NA
ENSRNA050028351	tRNA-Ala	#N/A	#N/A	N/A	0	0	0	0	0	0	0	0	0	0	NA	NA	NA
ENSRNA050028352	tRNA-Ala	#N/A	#N/A	N/A	0	0	0	0	0	0	0	0	0	0	NA	NA	NA
ENSRNA050028353	tRNA-Leu	#N/A	#N/A	N/A	0	0	0	0	0	0	0	0	0	0	NA	NA	NA
ENSRNA050028355	tRNA-Ala	#N/A	#N/A	N/A	0	0	0	0	0	0	0	0	0	0	NA	NA	NA
ENSRNA050028356	tRNA-Val	#N/A	#N/A	N/A	0	0	0	0	0	0	0	0	0	0	NA	NA	NA
ENSRNA050028357	tRNA-Asp	#N/A	#N/A	N/A	0	0	0	0	0	0	0	0	0	0	NA	NA	NA
ENSRNA050028358	tRNA-Gly	#N/A	#N/A	N/A	0	0	0	0	0	0	0	0	0	0	NA	NA	NA
ENSRNA050028359	tRNA-Gly	#N/A	#N/A	N/A	0	0	0	0	0	0	0	0	0	0	NA	NA	NA
ENSRNA050028360	tRNA-Val	#N/A	#N/A	N/A	0	0	0	0	0	0	0	0	0	0	NA	NA	NA
ENSRNA050028363	tRNA-Trp	#N/A	#N/A	N/A	0	0	0	0	0	0	0	0	0	0	NA	NA	NA
ENSRNA050028365	tRNA-Glu	#N/A	#N/A	N/A	0	0	0	0	0	0	0	0	0	0	NA	NA	NA
ENSRNA050028367	tRNA-Met	#N/A	#N/A	N/A	0	0	0	0	0	0	0	0	0	0	NA	NA	NA
ENSRNA050028369	tRNA-Phe	#N/A	#N/A	N/A	0	0	0	0	0	0	0	0	0	0	NA	NA	NA
ENSRNA050028371	tRNA-Gly	#N/A	#N/A	N/A	0	0	0	0	0	0	0	0	0	0	NA	NA	NA
ENSRNA050028373	tRNA-Gly	#N/A	#N/A	N/A	0	0	0	0	0	0	0	0	0	0	NA	NA	NA
ENSRNA050028375	tRNA-Gly	#N/A	#N/A	N/A	0	0	0	0	0	0	0	0	0	0	NA	NA	NA
ENSRNA050028377	tRNA-Val	#N/A	#N/A	N/A	0	0	0	0	0	0	0	0	0	0	NA	NA	NA
ENSRNA050028379	tRNA-Val	#N/A	#N/A	N/A	0	0	0	0	0	0	0	0	0	0	NA	NA	NA
ENSRNA050028381	tRNA-Ser	#N/A	#N/A	N/A	0	0	0	0	0	0	0	0	0	0	NA	NA	NA
ENSRNA050028383	tRNA-Ser	#N/A	#N/A	N/A	0	0	0	0	0	0	0	0	0	0	NA	NA	NA
ENSRNA050028385	tRNA-Thr	#N/A	#N/A	N/A	0	0	0	0	0	0	0	0	0	0	NA	NA	NA
ENSRNA050028388	tRNA-Asn	#N/A	#N/A	N/A	0	0	0	0	0	0	0	0	0	0	NA	NA	NA
ENSRNA050028390	tRNA-Ala	#N/A	#N/A	N/A	0	0	0	0	0	0	0	0	0	0	NA	NA	NA
ENSRNA050028392	tRNA-Ile	#N/A	#N/A	N/A	0	0	0	0	0	0	0	0	0	0	NA	NA	NA
ENSRNA050028394	tRNA-Asn	#N/A	#N/A	N/A	0	0	0	0	0	0	0	0	0	0	NA	NA	NA
ENSRNA050028396	tRNA-Arg	#N/A	#N/A	N/A	0	0	0	0	0	0	0	0	0	0	NA	NA	NA
ENSRNA050028398	tRNA-Thr	#N/A	#N/A	N/A	0	0	0	0	0	0	0	0	0	0	NA	NA	NA
ENSRNA050028400	tRNA-Trp	#N/A	#N/A	N/A	0	0	0	0	0	0	0	0	0	0	NA	NA	NA
ENSRNA050028403	tRNA-Val	#N/A	#N/A	N/A	0	0	0	0	0	0	0	0	0	0	NA	NA	NA
ENSRNA050028404	tRNA-Val	#N/A	#N/A	N/A	0	0	0	0	0	0	0	0	0	0	NA	NA	NA
ENSRNA050028407	tRNA-Ser	#N/A	#N/A	N/A	0	0	0	0	0	0	0	0	0	0	NA	NA	NA
ENSRNA050028408	tRNA-Leu	#N/A	#N/A	N/A	0	0	0	0	0	0	0	0	0	0	NA	NA	NA
ENSRNA050028411	tRNA-Tyr	#N/A	#N/A	N/A	0	0	0	0	0	0	0	0	0	0	NA	NA	NA
ENSRNA050028414	tRNA-Gly	#N/A	#N/A	N/A	0	0	0	0	0	0	0	0	0	0	NA	NA	NA
ENSRNA050028416	tRNA-Leu	#N/A	#N/A	N/A	0	0	0	0	0	0	0	0	0	0	NA	NA	NA
ENSRNA050028418	tRNA-Leu	#N/A	#N/A	N/A	0	0	0	0	0	0	0	0	0	0	NA	NA	NA
ENSRNA050028420	tRNA-Trp	#N/A	#N/A	N/A	0	0	0	0	0	0	0	0	0	0	NA	NA	NA
ENSRNA050028423	tRNA-Val	#N/A	#N/A	N/A	0	0	0	0	0	0	0	0	0	0	NA	NA	NA
ENSRNA050028425	tRNA-Lys	#N/A	#N/A	N/A	0	0	0	0	0	0	0	0	0	0	NA	NA	NA
ENSRNA050028427	tRNA-Cys	#N/A	#N/A	N/A	0	0	0	0	0	0	0	0	0	0	NA	NA	NA
ENSRNA050028428	tRNA-Arg	#N/A	#N/A	N/A	0	0	0	0	0	0	0	0	0	0	NA	NA	NA
ENSRNA050028431	tRNA-Leu	#N/A	#N/A	N/A	0	0	0	0	0	0	0	0	0	0	NA	NA	NA
ENSRNA050028433	tRNA-Arg	#N/A	#N/A	N/A	0	0	0	0	0	0	0	0	0	0	NA	NA	NA
ENSRNA050028435	tRNA-Arg	#N/A	#N/A	N/A	0	0	0	0	0	0	0	0	0	0	NA	NA	NA
ENSRNA050028437	tRNA-Trp	#N/A	#N/A	N/A	0	0	0	0	0	0	0	0	0	0	NA	NA	NA
ENSRNA050028439	tRNA-Gln	#N/A	#N/A	N/A	0	0	0	0	0	0	0	0	0	0	NA	NA	NA
ENSRNA050028441	tRNA-Phe	#N/A	#N/A	N/A	0	0	0	0	0	0	0	0	0	0	NA	NA	NA
ENSRNA050028444	tRNA-Val	#N/A	#N/A	N/A	0	0	0	0	0	0	0	0	0	0	NA	NA	NA
ENSRNA050028446	tRNA-Ala	#N/A	#N/A	N/A	0	0	0	0	0	0	0	0	0	0	NA	NA	NA
ENSRNA050028449	tRNA-Val	#N/A	#N/A	N/A	0	0	0	0	0	0	0	0	0	0	NA	NA	NA
ENSRNA050028451	tRNA-Met	#N/A	#N/A	N/A	0	0	0	0	0	0	0	0	0	0	NA	NA	NA
ENSRNA050028454	tRNA-Asn	#N/A	#N/A	N/A	0	0	0	0	0	0	0	0	0	0	NA	NA	NA
ENSRNA050028456	tRNA-Asn	#N/A	#N/A	N/A	0	0	0	0	0	0	0	0	0	0	NA	NA	NA
ENSRNA050028458	tRNA-Val	#N/A	#N/A	N/A	0	0	0	0	0	0	0	0	0	0	NA	NA	NA
ENSRNA050028461	tRNA-Val	#N/A	#N/A	N/A	0	0	0	0	0	0	0	0	0	0	NA	NA	NA
ENSRNA050028463	tRNA-Ile	#N/A	#N/A	N/A	0	0	0	0	0	0	0	0	0	0	NA	NA	NA
ENSRNA050028466	tRNA-Leu	#N/A	#N/A	N/A	0	0	0	0	0	0	0	0	0	0	NA	NA	NA
ENSRNA050028468	tRNA-Ile	#N/A	#N/A	N/A	0	0	0	0	0	0	0	0	0	0	NA	NA	NA
ENSRNA050028470	tRNA-Leu	#N/A	#N/A	N/A	0	0	0	0	0	0	0	0	0	0	NA	NA	NA
ENSRNA050028473	tRNA-Asp	#N/A	#N/A	N/A	0	0	0	0	0	0	0	0	0	0	NA	NA	NA
ENSRNA050028475	tRNA-Gln	#N/A	#N/A	N/A	0	0	0	0	0	0	0	0	0	0	NA	NA	NA
ENSRNA050028477	tRNA-Thr	#N/A	#N/A	N/A	0	0	0	0	0	0	0	0	0	0	NA	NA	NA
ENSRNA050028479	tRNA-Glu	#N/A	#N/A	N/A	0	0	0	0	0	0	0	0	0	0	NA	NA	NA
ENSRNA050028482	tRNA-Glu	#N/A	#N/A	N/A	0	0	0	0	0	0	0	0	0	0	NA	NA	NA
ENSRNA050028484	tRNA-Ala	#N/A	#N/A	N/A	0	0	0	0	0	0	0	0	0	0	NA	NA	NA
ENSRNA050028486	tRNA-Met	#N/A	#N/A	N/A	0	0	0	0	0	0	0	0	0	0	NA	NA	NA
ENSRNA050028488	tRNA-Phe	#N/A	#N/A	N/A	0	0	0	0	0	0	0	0	0	0	NA	NA	NA
ENSRNA050028491	tRNA-Phe	#N/A	#N/A	N/A	0	0	0	0	0	0	0	0	0	0	NA	NA	NA
ENSRNA050028493	tRNA-Phe	#N/A	#N/A	N/A	0	0	1.56392	0.521305	0.521305	0	0	0	0	0	Inf	0.97057	FALSE
ENSRNA050028495	tRNA-Met	#N/A	#N/A	N/A	0	0	0	0	0	0	0	0	0	0	NA	NA	NA
ENSRNA050028496	tRNA-Ser	#N/A	#N/A	N/A	0	0	0	0	0	0	0	0	0	0	NA	NA	NA
ENSRNA050028499	tRNA-Arg	#N/A	#N/A	N/A	0	0	0	0	0	0	0	0	0	0	NA	NA	NA
ENSRNA050028501	tRNA-Tyr	#N/A	#N/A	N/A	0	0	0	0	0	0	0	0	0	0	NA	NA	NA
ENSRNA050028504	tRNA-Val	#N/A	#N/A	N/A	0	0	0	0	0	0	0	0	0	0	NA	NA	NA
ENSRNA050028506	tRNA-Ala	#N/A	#N/A	N/A	0	0	0	0	0	0	0	0	0	0	NA	NA	NA
ENSRNA050028508	tRNA-Asp	#N/A	#N/A	N/A	0	0	0	0	0	0	0	0	0	0	NA	NA	NA
ENSRNA050028510	tRNA-Phe	#N/A	#N/A	N/A	0	0	0	0	0	0	0	0	0	0	NA	NA	NA
ENSRNA050028512	tRNA-Gly	#N/A	#N/A	N/A	0	0	0	0	0	0	0	0	0	0	NA	NA	NA
ENSRNA050028515	tRNA-Glu	#N/A	#N/A	N/A	0	0	0	0	0	0	0	0	0	0	NA	NA	NA
ENSRNA050028519	tRNA-Ile	#N/A	#N/A	N/A	0	0	0	0	0	0	0	0	0	0	NA	NA	NA
ENSRNA050028522	tRNA-Cys	#N/A	#N/A	N/A	0	0	0	0	0	0	0	0	0	0	NA	NA	NA
ENSRNA050028525	tRNA-Arg	#N/A	#N/A	N/A	2.47767	0.758454	0.781958	1.33936	0.569196	0.816579	0.75749	1.62874	1.0676	0.281087	0.34322	1	FALSE
ENSRNA050028527	tRNA-Pro	#N/A	#N/A	N/A	0	0	0	0	0	0	0	0	0	0	NA	NA	NA
ENSRNA050028529	tRNA-Ala	#N/A	#N/A	N/A	0	0	0	0	0	0	0	0	0	0	NA	NA	NA
ENSRNA050028532	tRNA-Gly	#N/A	#N/A	N/A	2.54747	0.779819	0	1.1091	0.753595	4.19791	2.33648	0	2.17813	1.21441	-0.95096	0.93287	FALSE
ENSRNA050028535	tRNA-Gly	#N/A	#N/A	N/A	0	0	0	0	0	0	0	0	0	0	NA	NA	NA
ENSRNA050028537	tRNA-Asp	#N/A	#N/A	N/A	0	0	0	0	0	0	0	0	0	0	NA	NA	NA
ENSRNA050028540	tRNA-Trp	#N/A	#N/A	N/A	0	0	0	0	0	0	0	0	0	0	NA	NA	NA
ENSRNA050028542	tRNA-Trp	#N/A	#N/A	N/A	0	0	0	0	0	0	0	0	0	0	NA	NA	NA
ENSRNA050028544	tRNA-Val	#N/A	#N/A	N/A	0	0	0	0	0	0	0	0	0	0	NA	NA	NA
ENSRNA050028547	tRNA-Leu	#N/A	#N/A	N/A	0	0	0	0	0	0	0	0	0	0	NA	NA	NA
ENSRNA050028549	tRNA-Glu	#N/A	#N/A	N/A	0.837362	0.768988	0	0.53545	0.268452	3.31168	0	0	1.10389	1.10389	-1.021	1	FALSE
ENSRNA050028551	tRNA-Arg	#N/A	#N/A	N/A	2.47767	7.58454	2.34587	4.13603	1.72467	4.08289	5.30243	3.25748	4.21427	0.593968	-0.0069849	1	FALSE
ENSRNA050028553	tRNA-Asp	#N/A	#N/A	N/A	0	0	0	0	0	0	0	0	0	0	NA	NA	NA
ENSRNA050028556	tRNA-Ser	#N/A	#N/A	N/A	0	4.72646	0	1.57549	1.57549	0	0	0	0	0	Inf	0.77946	FALSE
ENSRNA050028558	tRNA-Glu	#N/A	#N/A	N/A	0	0	0	0	0	0	0	0	0	0	NA	NA	NA
ENSRNA050028560	tRNA-Glu	#N/A	#N/A	N/A	0	0	0	0	0	0	0	0	0	0	NA	NA	NA
ENSRNA050028563	tRNA-Ala	#N/A	#N/A	N/A	0	0	0	0	0	0	0	0	0	0	NA	NA	NA
ENSRNA050028565	tRNA-Lys	#N/A	#N/A	N/A	0	0	0	0	0	0	0	0	0	0	NA	NA	NA
ENSRNA050028568	tRNA-Glu	#N/A	#N/A	N/A	0	0	0	0	0	0	0	0	0	0	NA	NA	NA
ENSRNA050028570	tRNA-Val	#N/A	#N/A	N/A	0	0	0	0	0	0	0	0	0	0	NA	NA	NA
ENSRNA050028572	tRNA-Tyr	#N/A	#N/A	N/A	0	0	0	0	0	0	0	0	0	0	NA	NA	NA
ENSRNA050028574	tRNA-Trp	#N/A	#N/A	N/A	0	0	0	0	0	0	0	0	0	0	NA	NA	NA
ENSRNA050028577	tRNA-Gly	#N/A	#N/A	N/A	0	0	0	0	0	0	0	0	0	0	NA	NA	NA
ENSRNA050028579	tRNA-Gly	#N/A	#N/A	N/A	0	0	0	0	0	0	0	0	0	0	NA	NA	NA
ENSRNA050028582	tRNA-Asn	#N/A	#N/A	N/A	0	0	0	0	0	0	0	0	0	0	NA	NA	NA
ENSRNA050028584	tRNA-Glu	#N/A	#N/A	N/A	3.30356	3.03381	2.34587	2.89442	0.285112	0.816579	0	0.81437	0.54365	0.271826	2.4287	0.55439	FALSE
ENSRNA050028587	tRNA-Arg	#N/A	#N/A	N/A	0	0	0	0	0	0	0	0	0	0	NA	NA	NA
ENSRNA050028589	tRNA-Trp	#N/A	#N/A	N/A	0	0	0	0	0	0	0	0	0	0	NA	NA	NA
ENSRNA050028592	tRNA-Asp	#N/A	#N/A	N/A	0	0	0	0	0	0	0	0	0	0	NA	NA	NA
ENSRNA050028594	tRNA-Gly	#N/A	#N/A	N/A	0	0	0	0	0	0	0	0	0	0	NA	NA	NA
ENSRNA050028596	tRNA-Trp	#N/A	#N/A	N/A	0	0	0	0	0	0	0	0	0	0	NA	NA	NA
ENSRNA050028598	tRNA-Leu	#N/A	#N/A	N/A	0	0	0	0	0	0	0	0	0	0	NA	NA	NA
ENSRNA050028601	tRNA-Asn	#N/A	#N/A	N/A	0	0	0	0	0	0	0	0	0	0	NA	NA	NA
ENSRNA050028603	tRNA-Ala	#N/A	#N/A	N/A	0	0	0	0	0	0	0	0	0	0	NA	NA	NA
ENSRNA050028605	tRNA-Lys	#N/A	#N/A	N/A	0	0	0	0	0	0	0	0	0	0	NA	NA	NA
ENSRNA050028608	tRNA-Asn	#N/A	#N/A	N/A	0	0	0	0	0	0	0	0	0	0	NA	NA	NA
ENSRNA050028610	tRNA-Leu	#N/A	#N/A	N/A	0	0	0	0	0	0	0	0	0	0	NA	NA	NA
ENSRNA050028612	tRNA-Val	#N/A	#N/A	N/A	0	0	0	0	0	0	0	0	0	0	NA	NA	NA
ENSRNA050028615	tRNA-Trp	#N/A	#N/A	N/A	0	0	0	0	0	0	0	0	0	0	NA	NA	NA
ENSRNA050028617	tRNA-Phe	#N/A	#N/A	N/A	0	0	0	0	0	0	0	0	0	0	NA	NA	NA
ENSRNA050028619	tRNA-Phe	#N/A	#N/A	N/A	0	0	0	0	0	0	0	0	0	0	NA	NA	NA
ENSRNA050028622	tRNA-Val	#N/A	#N/A	N/A	0	0	0	0	0	0	0	0	0	0	NA	NA	NA
ENSRNA050028624	tRNA-Tyr	#N/A	#N/A	N/A	0	0	0	0	0	0	0	0	0	0	NA	NA	NA
ENSRNA050028627	tRNA-Leu	#N/A	#N/A	N/A	0	0	0	0	0	0	0	0	0	0	NA	NA	NA
ENSRNA050028629	tRNA-Glu	#N/A	#N/A	N/A	0	0	0	0	0	0	0	0	0	0	NA	NA	NA
ENSRNA050028632	tRNA-Phe	#N/A	#N/A	N/A	0	0	0	0	0	0	0	0	0	0	NA	NA	NA
ENSRNA050028634	tRNA-Ala	#N/A	#N/A	N/A	0	0	0	0	0	0	0	0	0	0	NA	NA	NA
ENSRNA050028636	tRNA-Val	#N/A	#N/A	N/A	0	0	0	0	0	0	0	0	0	0	NA	NA	NA
ENSRNA050028639	tRNA-Asn	#N/A	#N/A	N/A	0	0	0	0	0	0	0	0	0	0	NA	NA	NA
ENSRNA050028641	tRNA-Ile	#N/A	#N/A	N/A	0	0	0	0	0	0	0	0	0	0	NA	NA	NA
ENSRNA050028644	tRNA-Gly	#N/A	#N/A	N/A	0	0	0	0	0	0	0	0	0	0	NA	NA	NA
ENSRNA050028646	tRNA-Gln	#N/A	#N/A	N/A	0	0	0	0	0	0	0	0	0	0	NA	NA	NA
ENSRNA050028649	tRNA-Cys	#N/A	#N/A	N/A	0	0	0	0	0	0	0	0	0	0	NA	NA	NA
ENSRNA050028651	tRNA-Ala	#N/A	#N/A	N/A	0	0	0	0	0	0	0	0	0	0	NA	NA	NA
ENSRNA050028653	tRNA-Gly	#N/A	#N/A	N/A	0	0	0	0	0	0	0	0	0	0	NA	NA	NA
ENSRNA050028655	tRNA-Glu	#N/A	#N/A	N/A	0	0	0	0	0	0	0	0	0	0	NA	NA	NA
ENSRNA050028657	tRNA-Glu	#N/A	#N/A	N/A	0	0	0	0	0	0	0	0	0	0	NA	NA	NA
ENSRNA050028660	tRNA-Glu	#N/A	#N/A	N/A	0	0	0	0	0	0	0	0	0	0	NA	NA	NA
ENSRNA050028663	tRNA-Arg	#N/A	#N/A	N/A	0	0	0	0	0	0	0	0	0	0	NA	NA	NA
ENSRNA050028664	tRNA-Glu	#N/A	#N/A	N/A	0	0	0	0	0	0	0	0	0	0	NA	NA	NA
ENSRNA050028666	tRNA-Glu	#N/A	#N/A	N/A	0	0	0	0	0	0	0	0	0	0	NA	NA	NA
ENSRNA050028668	tRNA-Val	#N/A	#N/A	N/A	0	0	0	0	0	0	0	0	0	0	NA	NA	NA
ENSRNA050028670	tRNA-Val	#N/A	#N/A	N/A	0	0	0	0	0	0	0	0	0	0	NA	NA	NA
ENSRNA050028672	tRNA-Val	#N/A	#N/A	N/A	0	0	0	0	0	0	0	0	0	0	NA	NA	NA
ENSRNA050028674	tRNA-Leu	#N/A	#N/A	N/A	0	0	0	0	0	0	0	0	0	0	NA	NA	NA
ENSRNA050028677	tRNA-Met	#N/A	#N/A	N/A	0	0	0	0	0	0	0	0	0	0	NA	NA	NA
ENSRNA050028679	tRNA-Glu	#N/A	#N/A	N/A	0	0	0	0	0	0	0	0	0	0	NA	NA	NA
ENSRNA050028681	tRNA-Val	#N/A	#N/A	N/A	0	0	0	0	0	0	0	0	0	0	NA	NA	NA
ENSRNA050028684	tRNA-Cys	#N/A	#N/A	N/A	0	0	0	0	0	0	0	0	0	0	NA	NA	NA
ENSRNA050028686	tRNA-Leu	#N/A	#N/A	N/A	0	0	0	0	0	0	0	0	0	0	NA	NA	NA
ENSRNA050028688	tRNA-Leu	#N/A	#N/A	N/A	0	0	0	0	0	0	0	0	0	0	NA	NA	NA
ENSRNA050028691	tRNA-Gly	#N/A	#N/A	N/A	0	0	0	0	0	0	0	0	0	0	NA	NA	NA
ENSRNA050028693	tRNA-Phe	#N/A	#N/A	N/A	0	0	0	0	0	0	0	0	0	0	NA	NA	NA
ENSRNA050028696	tRNA-Phe	#N/A	#N/A	N/A	0	0	0	0	0	0	0	0	0	0	NA	NA	NA
ENSRNA050028700	tRNA-Thr	#N/A	#N/A	N/A	0	0	0	0	0	0	0	0	0	0	NA	NA	NA
ENSRNA050028702	tRNA-Tyr	#N/A	#N/A	N/A	0	0	0	0	0	0	0	0	0	0	NA	NA	NA
ENSRNA050028705	tRNA-Arg	#N/A	#N/A	N/A	0	0	0	0	0	0	0	0	0	0	NA	NA	NA
ENSRNA050028707	tRNA-Leu	#N/A	#N/A	N/A	0	0	0	0	0	0	0	0	0	0	NA	NA	NA
ENSRNA050028709	tRNA-Val	#N/A	#N/A	N/A	0	0	0	0	0	0	0	0	0	0	NA	NA	NA
ENSRNA050028712	tRNA-Pro	#N/A	#N/A	N/A	0	0	0	0	0	0	0	0	0	0	NA	NA	NA
ENSRNA050028714	tRNA-Lys	#N/A	#N/A	N/A	0	0	0	0	0	0	0	0	0	0	NA	NA	NA
ENSRNA050028717	tRNA-Lys	#N/A	#N/A	N/A	0	0	0	0	0	0	0	0	0	0	NA	NA	NA
ENSRNA050028719	tRNA-Leu	#N/A	#N/A	N/A	0	0	0	0	0	0	0	0	0	0	NA	NA	NA
ENSRNA050028721	tRNA-Met	#N/A	#N/A	N/A	0	3.84494	0	1.28165	1.28165	0	0	0	0	0	Inf	0.82408	FALSE
ENSRNA050028723	tRNA-Lys	#N/A	#N/A	N/A	0	0	0	0	0	0	0	0	0	0	NA	NA	NA
ENSRNA050028725	tRNA-Gly	#N/A	#N/A	N/A	0	0	0	0	0	0	0	0	0	0	NA	NA	NA
ENSRNA050028728	tRNA-Gly	#N/A	#N/A	N/A	0	0	0	0	0	0	0	0	0	0	NA	NA	NA
ENSRNA050028730	tRNA-Val	#N/A	#N/A	N/A	0	0	0	0	0	0	0	0	0	0	NA	NA	NA
ENSRNA050028732	tRNA-Ile	#N/A	#N/A	N/A	0	0	0	0	0	0	0	0	0	0	NA	NA	NA
ENSRNA050028734	tRNA-Arg	#N/A	#N/A	N/A	0	0	0	0	0	0	0	0	0	0	NA	NA	NA
ENSRNA050028736	tRNA-Val	#N/A	#N/A	N/A	0	0	0	0	0	0	0	0	0	0	NA	NA	NA
ENSRNA050028739	tRNA-Val	#N/A	#N/A	N/A	0	0	0	0	0	0	0	0	0	0	NA	NA	NA
ENSRNA050028740	tRNA-Leu	#N/A	#N/A	N/A	0	0	0	0	0	0	0	0	0	0	NA	NA	NA
ENSRNA050028743	tRNA-Met	#N/A	#N/A	N/A	0	0	0	0	0	0	0	0	0	0	NA	NA	NA
ENSRNA050028745	tRNA-Ile	#N/A	#N/A	N/A	0	0	0	0	0	0	0	0	0	0	NA	NA	NA
ENSRNA050028748	tRNA-Ile	#N/A	#N/A	N/A	0	0	0	0	0	0	0	0	0	0	NA	NA	NA
ENSRNA050028750	tRNA-Ile	#N/A	#N/A	N/A	0	0	0	0	0	0	0	0	0	0	NA	NA	NA
ENSRNA050028752	tRNA-Pro	#N/A	#N/A	N/A	0	0	0	0	0	0	0	0	0	0	NA	NA	NA
ENSRNA050028754	tRNA-Pro	#N/A	#N/A	N/A	0	3.07595	0	1.02532	1.02532	2.48376	6.14408	0	2.87595	1.78445	-1.4637	0.83626	FALSE
ENSRNA050028756	tRNA-Pro	#N/A	#N/A	N/A	1.67472	2.30696	0	1.32723	0.688255	2.48376	0	6.60545	3.02974	1.92627	-1.1771	0.87553	FALSE
ENSRNA050028759	tRNA-Pro	#N/A	#N/A	N/A	0	1.53798	0	0.512658	0.512658	0	0	0	0	0	Inf	0.97057	FALSE
ENSRNA050028761	tRNA-Pro	#N/A	#N/A	N/A	0	0	0	0	0	0	0	0	0	0	NA	NA	NA
ENSRNA050028763	tRNA-Pro	#N/A	#N/A	N/A	0	0	0	0	0	0	0	0	0	0	NA	NA	NA
ENSRNA050028766	tRNA-Pro	#N/A	#N/A	N/A	0	0	0	0	0	0	0	0	0	0	NA	NA	NA
ENSRNA050028768	tRNA-Gly	#N/A	#N/A	N/A	0	0	0	0	0	0	0	0	0	0	NA	NA	NA
ENSRNA050028770	tRNA-Gly	#N/A	#N/A	N/A	0	0	0	0	0	0	0	0	0	0	NA	NA	NA
ENSRNA050028773	tRNA-Tyr	#N/A	#N/A	N/A	0	0	0	0	0	0	0	0	0	0	NA	NA	NA
ENSRNA050028775	tRNA-Tyr	#N/A	#N/A	N/A	0	0	0	0	0	0	0	0	0	0	NA	NA	NA
ENSRNA050028777	tRNA-Tyr	#N/A	#N/A	N/A	0	0	0	0	0	0	0	0	0	0	NA	NA	NA
ENSRNA050028779	tRNA-Phe	#N/A	#N/A	N/A	0	0	0	0	0	0	0	0	0	0	NA	NA	NA
ENSRNA050028782	tRNA-Gln	#N/A	#N/A	N/A	0	0	0	0	0	0	0	0	0	0	NA	NA	NA
ENSRNA050028785	tRNA-Asp	#N/A	#N/A	N/A	0	0	0	0	0	0	0	0	0	0	NA	NA	NA
ENSRNA050028787	tRNA-Gln	#N/A	#N/A	N/A	0	0	0	0	0	0	0	0	0	0	NA	NA	NA
ENSRNA050028789	tRNA-Leu	#N/A	#N/A	N/A	0	0	0	0	0	0	0	0	0	0	NA	NA	NA
ENSRNA050028791	tRNA-Glu	#N/A	#N/A	N/A	0	0	0	0	0	0	0	0	0	0	NA	NA	NA
ENSRNA050028794	tRNA-Arg	#N/A	#N/A	N/A	0	0	0	0	0	0	0	0	0	0	NA	NA	NA
ENSRNA050028796	tRNA-Ala	#N/A	#N/A	N/A	0	0	0	0	0	0	0	0	0	0	NA	NA	NA
ENSRNA050028799	tRNA-Leu	#N/A	#N/A	N/A	0	0	0	0	0	0	0	0	0	0	NA	NA	NA
ENSRNA050028803	tRNA-Glu	#N/A	#N/A	N/A	0	0	0	0	0	0	0	0	0	0	NA	NA	NA
ENSRNA050028806	tRNA-Ala	#N/A	#N/A	N/A	0	0	0	0	0	0	0	0	0	0	NA	NA	NA
ENSRNA050028808	tRNA-Asn	#N/A	#N/A	N/A	0	0	0	0	0	0	0	0	0	0	NA	NA	NA
ENSRNA050028811	tRNA-Ala	#N/A	#N/A	N/A	0	0	0	0	0	0	0	0	0	0	NA	NA	NA
ENSRNA050028813	tRNA-Glu	#N/A	#N/A	N/A	0	0	0	0	0	0	0	0	0	0	NA	NA	NA
ENSRNA050028816	tRNA-Glu	#N/A	#N/A	N/A	0	0	0	0	0	0	0	0	0	0	NA	NA	NA
ENSRNA050028818	tRNA-Leu	#N/A	#N/A	N/A	0	0	0	0	0	0	0	0	0	0	NA	NA	NA
ENSRNA050028820	tRNA-Glu	#N/A	#N/A	N/A	0	0	0	0	0	0	0	0	0	0	NA	NA	NA
ENSRNA050028823	tRNA-Leu	#N/A	#N/A	N/A	0	0	0	0	0	0	0	0	0	0	NA	NA	NA
ENSRNA050028825	tRNA-Thr	#N/A	#N/A	N/A	0	0	0	0	0	0	0	0	0	0	NA	NA	NA
ENSRNA050028828	tRNA-Gly	#N/A	#N/A	N/A	0	0	0	0	0	0	0	0	0	0	NA	NA	NA
ENSRNA050028830	tRNA-Glu	#N/A	#N/A	N/A	0	0	0	0	0	0	0	0	0	0	NA	NA	NA
ENSRNA050028833	tRNA-Pro	#N/A	#N/A	N/A	0	0	0	0	0	0	0	0	0	0	NA	NA	NA
ENSRNA050028835	tRNA-Arg	#N/A	#N/A	N/A	0	0	0	0	0	0	0	0	0	0	NA	NA	NA
ENSRNA050028837	tRNA-Ser	#N/A	#N/A	N/A	0	0	0	0	0	0	0	0	0	0	NA	NA	NA
ENSRNA050028840	tRNA-Ser	#N/A	#N/A	N/A	0	0	0	0	0	0	0	0	0	0	NA	NA	NA
ENSRNA050028842	tRNA-Arg	#N/A	#N/A	N/A	0	0	0	0	0	0	0	0	0	0	NA	NA	NA
ENSRNA050028844	tRNA-Leu	#N/A	#N/A	N/A	0	0	0	0	0	0	0	0	0	0	NA	NA	NA
ENSRNA050028846	tRNA-Ala	#N/A	#N/A	N/A	0	0	0	0	0	0	0	0	0	0	NA	NA	NA
ENSRNA050028849	tRNA-Lys	#N/A	#N/A	N/A	0	0	0	0	0	0	0	0	0	0	NA	NA	NA
ENSRNA050028851	tRNA-Phe	#N/A	#N/A	N/A	0	0	0	0	0	0	0	0	0	0	NA	NA	NA
ENSRNA050028853	tRNA-Asn	#N/A	#N/A	N/A	0	0	0	0	0	0	0	0	0	0	NA	NA	NA
ENSRNA050028856	tRNA-Ala	#N/A	#N/A	N/A	0	0	0	0	0	0	0	0	0	0	NA	NA	NA
ENSRNA050028858	tRNA-Ala	#N/A	#N/A	N/A	0	0	0	0	0	0	0	0	0	0	NA	NA	NA
ENSRNA050028860	tRNA-Ala	#N/A	#N/A	N/A	0	0	0	0	0	0	0	0	0	0	NA	NA	NA
ENSRNA050028862	tRNA-Asn	#N/A	#N/A	N/A	0	0	0	0	0	0	0	0	0	0	NA	NA	NA
ENSRNA050028865	tRNA-Lys	#N/A	#N/A	N/A	0	0	0	0	0	0	0	0	0	0	NA	NA	NA
ENSRNA050028867	tRNA-Lys	#N/A	#N/A	N/A	0	0	0	0	0	0	0	0	0	0	NA	NA	NA
ENSRNA050028869	tRNA-Gln	#N/A	#N/A	N/A	0	0	0	0	0	0	0	0	0	0	NA	NA	NA
ENSRNA050028871	tRNA-Gly	#N/A	#N/A	N/A	0	0	0	0	0	0	0	0	0	0	NA	NA	NA
ENSRNA050028873	tRNA-Thr	#N/A	#N/A	N/A	0	0	0	0	0	0	0	0	0	0	NA	NA	NA
ENSRNA050028876	tRNA-Val	#N/A	#N/A	N/A	0	0	0	0	0	0	0	0	0	0	NA	NA	NA
ENSRNA050028878	tRNA-Glu	#N/A	#N/A	N/A	0	0	0	0	0	0	0	0	0	0	NA	NA	NA
ENSRNA050028880	tRNA-Ala	#N/A	#N/A	N/A	0	0	0	0	0	0	0	0	0	0	NA	NA	NA
ENSRNA050028883	tRNA-Ala	#N/A	#N/A	N/A	0	0	0	0	0	0	0	0	0	0	NA	NA	NA
ENSRNA050028885	tRNA-Leu	#N/A	#N/A	N/A	0	0	0	0	0	0	0	0	0	0	NA	NA	NA
ENSRNA050028887	tRNA-Glu	#N/A	#N/A	N/A	0	0	0	0	0	0	0	0	0	0	NA	NA	NA
ENSRNA050028889	tRNA-Ala	#N/A	#N/A	N/A	0	0	0	0	0	0	0	0	0	0	NA	NA	NA
ENSRNA050028892	tRNA-Gln	#N/A	#N/A	N/A	0	0	0	0	0	0	0	0	0	0	NA	NA	NA
ENSRNA050028894	tRNA-Tyr	#N/A	#N/A	N/A	0	0	0	0	0	0	0	0	0	0	NA	NA	NA
ENSRNA050028896	tRNA-Ala	#N/A	#N/A	N/A	0	0	0	0	0	0	0	0	0	0	NA	NA	NA
ENSRNA050028898	tRNA-Leu	#N/A	#N/A	N/A	0	0	0	0	0	0	0	0	0	0	NA	NA	NA
ENSRNA050028900	tRNA-Pro	#N/A	#N/A	N/A	0	0	0	0	0	0	0	0	0	0	NA	NA	NA
ENSRNA050028902	tRNA-Asn	#N/A	#N/A	N/A	0	0	0	0	0	0	0	0	0	0	NA	NA	NA
ENSRNA050028903	tRNA-Val	#N/A	#N/A	N/A	0	0	0	0	0	0	0	0	0	0	NA	NA	NA
ENSRNA050028905	tRNA-Ser	#N/A	#N/A	N/A	0	0	0	0	0	0	0	0	0	0	NA	NA	NA
ENSRNA050028908	tRNA-Val	#N/A	#N/A	N/A	0	0	0	0	0	0	0	0	0	0	NA	NA	NA
ENSRNA050028910	tRNA-Ala	#N/A	#N/A	N/A	0	0	0	0	0	0	0	0	0	0	NA	NA	NA
ENSRNA050028912	tRNA-Pro	#N/A	#N/A	N/A	0	0	0	0	0	0	0	0	0	0	NA	NA	NA
ENSRNA050028915	tRNA-Lys	#N/A	#N/A	N/A	0	0	0	0	0	0	0	0	0	0	NA	NA	NA
ENSRNA050028917	tRNA-Val	#N/A	#N/A	N/A	0	0	0	0	0	0	0	0	0	0	NA	NA	NA
ENSRNA050028919	tRNA-Val	#N/A	#N/A	N/A	0	0	0	0	0	0	0	0	0	0	NA	NA	NA
ENSRNA050028922	tRNA-Pro	#N/A	#N/A	N/A	0	0	0	0	0	0	0	0	0	0	NA	NA	NA
ENSRNA050028924	tRNA-Pro	#N/A	#N/A	N/A	0	0	0	0	0	0	0	0	0	0	NA	NA	NA
ENSRNA050028926	tRNA-Glu	#N/A	#N/A	N/A	0	0	0	0	0	0	0	0	0	0	NA	NA	NA
ENSRNA050028928	tRNA-Glu	#N/A	#N/A	N/A	0	0	0	0	0	0	0	0	0	0	NA	NA	NA
ENSRNA050028930	tRNA-Met	#N/A	#N/A	N/A	0	0	0	0	0	0	0	0	0	0	NA	NA	NA
ENSRNA050028933	tRNA-Asp	#N/A	#N/A	N/A	0	0	0	0	0	0	0	0	0	0	NA	NA	NA
ENSRNA050028935	tRNA-Val	#N/A	#N/A	N/A	0	0	0	0	0	0	0	0	0	0	NA	NA	NA
ENSRNA050028938	tRNA-Ile	#N/A	#N/A	N/A	0	0	0	0	0	0	0	0	0	0	NA	NA	NA
ENSRNA050028940	tRNA-Leu	#N/A	#N/A	N/A	0	0	0	0	0	0	0	0	0	0	NA	NA	NA
ENSRNA050028942	tRNA-Arg	#N/A	#N/A	N/A	0	0	0	0	0	0	0	0	0	0	NA	NA	NA
ENSRNA050028944	tRNA-Gly	#N/A	#N/A	N/A	0	0	0	0	0	0	0	0	0	0	NA	NA	NA
ENSRNA050028946	tRNA-Phe	#N/A	#N/A	N/A	0	0	0	0	0	0	0	0	0	0	NA	NA	NA
ENSRNA050028949	tRNA-Glu	#N/A	#N/A	N/A	0	0	0	0	0	0	0	0	0	0	NA	NA	NA
ENSRNA050028951	tRNA-Arg	#N/A	#N/A	N/A	0	0	0	0	0	0	0	0	0	0	NA	NA	NA
ENSRNA050028953	tRNA-Ser	#N/A	#N/A	N/A	0	0	0	0	0	0	0	0	0	0	NA	NA	NA
ENSRNA050028955	tRNA-Lys	#N/A	#N/A	N/A	0	0	0	0	0	0	0	0	0	0	NA	NA	NA
ENSRNA050028957	tRNA-Val	#N/A	#N/A	N/A	0	0	0	0	0	0	0	0	0	0	NA	NA	NA
ENSRNA050028959	tRNA-Pro	#N/A	#N/A	N/A	0	0	0	0	0	0	0	0	0	0	NA	NA	NA
ENSRNA050028962	tRNA-Pro	#N/A	#N/A	N/A	0	0	0	0	0	0	0	0	0	0	NA	NA	NA
ENSRNA050028964	tRNA-Ser	#N/A	#N/A	N/A	0	0	0	0	0	0	0	0	0	0	NA	NA	NA
ENSRNA050028966	tRNA-Asp	#N/A	#N/A	N/A	0	0	0	0	0	0	0	0	0	0	NA	NA	NA
ENSRNA050028968	tRNA-Gln	#N/A	#N/A	N/A	0	0	0	0	0	0	0	0	0	0	NA	NA	NA
ENSRNA050028971	tRNA-Leu	#N/A	#N/A	N/A	0	0	0	0	0	0	0	0	0	0	NA	NA	NA
ENSRNA050028973	tRNA-Glu	#N/A	#N/A	N/A	0	0	0	0	0	0	0	0	0	0	NA	NA	NA
ENSRNA050028975	tRNA-Lys	#N/A	#N/A	N/A	0	0	0	0	0	0	0	0	0	0	NA	NA	NA
ENSRNA050028977	tRNA-Gly	#N/A	#N/A	N/A	0	0	0	0	0	0	0	0	0	0	NA	NA	NA
ENSRNA050028979	tRNA-Asn	#N/A	#N/A	N/A	0	0	0	0	0	0	0	0	0	0	NA	NA	NA
ENSRNA050028981	tRNA-Trp	#N/A	#N/A	N/A	0	0	0	0	0	0	0	0	0	0	NA	NA	NA
ENSRNA050028983	tRNA-Cys	#N/A	#N/A	N/A	0	0	0	0	0	0	0	0	0	0	NA	NA	NA
ENSRNA050028985	tRNA-Trp	#N/A	#N/A	N/A	0	0	0	0	0	0	0	0	0	0	NA	NA	NA
ENSRNA050028988	tRNA-Gly	#N/A	#N/A	N/A	0	0	0	0	0	0	0	0	0	0	NA	NA	NA
ENSRNA050028990	tRNA-Gly	#N/A	#N/A	N/A	0	0	0	0	0	0	0	0	0	0	NA	NA	NA
ENSRNA050028992	tRNA-Arg	#N/A	#N/A	N/A	0	0	0	0	0	0	0	0	0	0	NA	NA	NA
ENSRNA050028995	tRNA-Asn	#N/A	#N/A	N/A	0	0	0	0	0	0	0	0	0	0	NA	NA	NA
ENSRNA050028997	tRNA-Ser	#N/A	#N/A	N/A	0	0	0	0	0	0	0	0	0	0	NA	NA	NA
ENSRNA050028999	tRNA-Asp	#N/A	#N/A	N/A	0	0	0	0	0	0	0	0	0	0	NA	NA	NA
ENSRNA050029001	tRNA-Asp	#N/A	#N/A	N/A	0	0	0	0	0	0	0	0	0	0	NA	NA	NA
ENSRNA050029003	tRNA-Leu	#N/A	#N/A	N/A	0	0	0	0	0	0	0	0	0	0	NA	NA	NA
ENSRNA050029006	tRNA-Tyr	#N/A	#N/A	N/A	0	0	0	0	0	0	0	0	0	0	NA	NA	NA
ENSRNA050029008	tRNA-Cys	#N/A	#N/A	N/A	0	0	0	0	0	0	0	0	0	0	NA	NA	NA
ENSRNA050029010	tRNA-Tyr	#N/A	#N/A	N/A	0	0	0	0	0	0	0	0	0	0	NA	NA	NA
ENSRNA050029012	tRNA-Val	#N/A	#N/A	N/A	0	0	0	0	0	0	0	0	0	0	NA	NA	NA
ENSRNA050029014	tRNA-Val	#N/A	#N/A	N/A	0	0	0	0	0	0	0	0	0	0	NA	NA	NA
ENSRNA050029017	tRNA-Ser	#N/A	#N/A	N/A	0	0	0	0	0	0	0	0	0	0	NA	NA	NA
ENSRNA050029019	tRNA-Val	#N/A	#N/A	N/A	0	0	0	0	0	0	0	0	0	0	NA	NA	NA
ENSRNA050029021	tRNA-Glu	#N/A	#N/A	N/A	0	0	0	0	0	0	0	0	0	0	NA	NA	NA
ENSRNA050029024	tRNA-Gly	#N/A	#N/A	N/A	0	0	0	0	0	0	0	0	0	0	NA	NA	NA
ENSRNA050029026	tRNA-Asp	#N/A	#N/A	N/A	0	0	0	0	0	0	0	0	0	0	NA	NA	NA
ENSRNA050029028	tRNA-Ile	#N/A	#N/A	N/A	0	0	0	0	0	0	0	0	0	0	NA	NA	NA
ENSRNA050029031	tRNA-Ser	#N/A	#N/A	N/A	0	0	0	0	0	0	0	0	0	0	NA	NA	NA
ENSRNA050029033	tRNA-Asp	#N/A	#N/A	N/A	0	0	0	0	0	0	0	0	0	0	NA	NA	NA
ENSRNA050029035	tRNA-Val	#N/A	#N/A	N/A	0	0	0	0	0	0	0	0	0	0	NA	NA	NA
ENSRNA050029038	tRNA-Val	#N/A	#N/A	N/A	0	0	0	0	0	0	0	0	0	0	NA	NA	NA
ENSRNA050029040	tRNA-Val	#N/A	#N/A	N/A	0	0	0	0	0	0	0	0	0	0	NA	NA	NA
ENSRNA050029043	tRNA-Val	#N/A	#N/A	N/A	0	0	0	0	0	0	0	0	0	0	NA	NA	NA
ENSRNA050029045	tRNA-Val	#N/A	#N/A	N/A	3.25892	1.49641	0	1.58511	0.941814	0	0	0	0	0	Inf	0.59109	FALSE
ENSRNA050029048	tRNA-Thr	#N/A	#N/A	N/A	0	0	0	0	0	0	0	0	0	0	NA	NA	NA
ENSRNA050029050	tRNA-Asp	#N/A	#N/A	N/A	0	0	0	0	0	0	0	0	0	0	NA	NA	NA
ENSRNA050029052	tRNA-Pro	#N/A	#N/A	N/A	0	0	0	0	0	0	0	0	0	0	NA	NA	NA
ENSRNA050029054	tRNA-Ala	#N/A	#N/A	N/A	0	0	0	0	0	0	0	0	0	0	NA	NA	NA
ENSRNA050029057	tRNA-Asn	#N/A	#N/A	N/A	0	0	0	0	0	0	0	0	0	0	NA	NA	NA
ENSRNA050029059	tRNA-Leu	#N/A	#N/A	N/A	15.6308	10.9367	11.9804	12.8493	1.423	13.9827	21.8456	11.743	15.8571	3.06327	-0.28373	0.89	FALSE
ENSRNA050029061	tRNA-Asp	#N/A	#N/A	N/A	0	0	0	0	0	0	0	0	0	0	NA	NA	NA
ENSRNA050029064	tRNA-Ala	#N/A	#N/A	N/A	0	0	0	0	0	0	0	0	0	0	NA	NA	NA
ENSRNA050029066	tRNA-Thr	#N/A	#N/A	N/A	0	0	0	0	0	0	0	0	0	0	NA	NA	NA
ENSRNA050029068	tRNA-Asp	#N/A	#N/A	N/A	0	0	0	0	0	0	0	0	0	0	NA	NA	NA
ENSRNA050029071	tRNA-Ser	#N/A	#N/A	N/A	0	0	0	0	0	0	0	0	0	0	NA	NA	NA
ENSRNA050029073	tRNA-Asn	#N/A	#N/A	N/A	0	0	0	0	0	0	0	0	0	0	NA	NA	NA
ENSRNA050029076	tRNA-Trp	#N/A	#N/A	N/A	0	0	0	0	0	0	0	0	0	0	NA	NA	NA
ENSRNA050029078	tRNA-Ser	#N/A	#N/A	N/A	0	0	0	0	0	0	0	0	0	0	NA	NA	NA
ENSRNA050029080	tRNA-Ser	#N/A	#N/A	N/A	0	0	0	0	0	0	0	0	0	0	NA	NA	NA
ENSRNA050029082	tRNA-Ile	#N/A	#N/A	N/A	0	0	0	0	0	0	0	0	0	0	NA	NA	NA
ENSRNA050029085	tRNA-Cys	#N/A	#N/A	N/A	0	0	0	0	0	0	0	0	0	0	NA	NA	NA
ENSRNA050029087	tRNA-Ser	#N/A	#N/A	N/A	0	0	0	0	0	0	0	0	0	0	NA	NA	NA
ENSRNA050029090	tRNA-Ser	#N/A	#N/A	N/A	0	0	0	0	0	0	0	0	0	0	NA	NA	NA
ENSRNA050029092	tRNA-Gly	#N/A	#N/A	N/A	0	0	0	0	0	0	0	0	0	0	NA	NA	NA
ENSRNA050029094	tRNA-Asp	#N/A	#N/A	N/A	0	0	0	0	0	0	0	0	0	0	NA	NA	NA
ENSRNA050029097	tRNA-Lys	#N/A	#N/A	N/A	0	0	0	0	0	0	0	0	0	0	NA	NA	NA
ENSRNA050029099	tRNA-Lys	#N/A	#N/A	N/A	0	0	0	0	0	0	0	0	0	0	NA	NA	NA
ENSRNA050029101	tRNA-Gly	#N/A	#N/A	N/A	0	0	0	0	0	0	0	0	0	0	NA	NA	NA
ENSRNA050029104	tRNA-Lys	#N/A	#N/A	N/A	0	0	0	0	0	0	0	0	0	0	NA	NA	NA
ENSRNA050029106	tRNA-Arg	#N/A	#N/A	N/A	0	0	0	0	0	0	0	0	0	0	NA	NA	NA
ENSRNA050029109	tRNA-Glu	#N/A	#N/A	N/A	0	0	0	0	0	0	0	0	0	0	NA	NA	NA
ENSRNA050029111	tRNA-Glu	#N/A	#N/A	N/A	0	0	0	0	0	0	0	0	0	0	NA	NA	NA
ENSRNA050029114	tRNA-Asn	#N/A	#N/A	N/A	0	0	0	0	0	0	0	0	0	0	NA	NA	NA
ENSRNA050029116	tRNA-Asp	#N/A	#N/A	N/A	0	0	0	0	0	0	0	0	0	0	NA	NA	NA
ENSRNA050029119	tRNA-Asn	#N/A	#N/A	N/A	0	0	0	0	0	0	0	0	0	0	NA	NA	NA
ENSRNA050029121	tRNA-Ala	#N/A	#N/A	N/A	0	0	0	0	0	0	0	0	0	0	NA	NA	NA
ENSRNA050029123	tRNA-Ser	#N/A	#N/A	N/A	0	0	0	0	0	0	0	0	0	0	NA	NA	NA
ENSRNA050029125	tRNA-Lys	#N/A	#N/A	N/A	0	0	0	0	0	0	0	0	0	0	NA	NA	NA
ENSRNA050029128	tRNA-Thr	#N/A	#N/A	N/A	0	0	0	0	0	0	0	0	0	0	NA	NA	NA
ENSRNA050029130	tRNA-Gly	#N/A	#N/A	N/A	0	0	0	0	0	0	0	0	0	0	NA	NA	NA
ENSRNA050029132	tRNA-Ser	#N/A	#N/A	N/A	0	0	0	0	0	0	0	0	0	0	NA	NA	NA
ENSRNA050029134	tRNA-Gln	#N/A	#N/A	N/A	0	0	0	0	0	0	0	0	0	0	NA	NA	NA
ENSRNA050029137	tRNA-Glu	#N/A	#N/A	N/A	0	0	0	0	0	0	0	0	0	0	NA	NA	NA
ENSRNA050029139	tRNA-Ile	#N/A	#N/A	N/A	0	0	0	0	0	0	0	0	0	0	NA	NA	NA
ENSRNA050029141	tRNA-Pro	#N/A	#N/A	N/A	0	0	0	0	0	0	0	0	0	0	NA	NA	NA
ENSRNA050029144	tRNA-Pro	#N/A	#N/A	N/A	0	0	0	0	0	0	0	0	0	0	NA	NA	NA
ENSRNA050029146	tRNA-Pro	#N/A	#N/A	N/A	0	0	0	0	0	0	0	0	0	0	NA	NA	NA
ENSRNA050029148	tRNA-Asp	#N/A	#N/A	N/A	0	0	0	0	0	0	0	0	0	0	NA	NA	NA
ENSRNA050029151	tRNA-Ala	#N/A	#N/A	N/A	0	0	0	0	0	0	0	0	0	0	NA	NA	NA
ENSRNA050029153	tRNA-Asn	#N/A	#N/A	N/A	0	0	0	0	0	0	0	0	0	0	NA	NA	NA
ENSRNA050029154	tRNA-Thr	#N/A	#N/A	N/A	0	0	0	0	0	0	0	0	0	0	NA	NA	NA
ENSRNA050029156	tRNA-Gln	#N/A	#N/A	N/A	0	0	0	0	0	0	0	0	0	0	NA	NA	NA
ENSRNA050029158	tRNA-Asp	#N/A	#N/A	N/A	0	0	0	0	0	0	0	0	0	0	NA	NA	NA
ENSRNA050029160	tRNA-Ile	#N/A	#N/A	N/A	0	0	0	0	0	0	0	0	0	0	NA	NA	NA
ENSRNA050029163	tRNA-Asp	#N/A	#N/A	N/A	0	0	0	0	0	0	0	0	0	0	NA	NA	NA
ENSRNA050029165	tRNA-Asn	#N/A	#N/A	N/A	0	0	0	0	0	0	0	0	0	0	NA	NA	NA
ENSRNA050029167	tRNA-Gln	#N/A	#N/A	N/A	0	0	0	0	0	0	0	0	0	0	NA	NA	NA
ENSRNA050029170	tRNA-Gly	#N/A	#N/A	N/A	0	0	0	0	0	0	0	0	0	0	NA	NA	NA
ENSRNA050029172	tRNA-Asp	#N/A	#N/A	N/A	0	0	0	0	0	0	0	0	0	0	NA	NA	NA
ENSRNA050029174	tRNA-Gln	#N/A	#N/A	N/A	0	0	0	0	0	0	0	0	0	0	NA	NA	NA
ENSRNA050029177	tRNA-Gly	#N/A	#N/A	N/A	0	0	0	0	0	0	0	0	0	0	NA	NA	NA
ENSRNA050029179	tRNA-Ile	#N/A	#N/A	N/A	0	0	0	0	0	0	0	0	0	0	NA	NA	NA
ENSRNA050029181	tRNA-Asn	#N/A	#N/A	N/A	0	0	0	0	0	0	0	0	0	0	NA	NA	NA
ENSRNA050029183	tRNA-Ser	#N/A	#N/A	N/A	0	0	0	0	0	0	0	0	0	0	NA	NA	NA
ENSRNA050029186	tRNA-Leu	#N/A	#N/A	N/A	0	0	0	0	0	0	0	0	0	0	NA	NA	NA
ENSRNA050029188	tRNA-Asp	#N/A	#N/A	N/A	0	0	0	0	0	0	0	0	0	0	NA	NA	NA
ENSRNA050029190	tRNA-Ile	#N/A	#N/A	N/A	0	0	0	0	0	0	0	0	0	0	NA	NA	NA
ENSRNA050029192	tRNA-Asn	#N/A	#N/A	N/A	0	0	0	0	0	0	0	0	0	0	NA	NA	NA
ENSRNA050029195	tRNA-Thr	#N/A	#N/A	N/A	0	0	0	0	0	0	0	0	0	0	NA	NA	NA
ENSRNA050029197	tRNA-Leu	#N/A	#N/A	N/A	0	0	0	0	0	0	0	0	0	0	NA	NA	NA
ENSRNA050029199	tRNA-Arg	#N/A	#N/A	N/A	0	0	0	0	0	0	0	0	0	0	NA	NA	NA
ENSRNA050029201	tRNA-Ser	#N/A	#N/A	N/A	0	0	0	0	0	0	0	0	0	0	NA	NA	NA
ENSRNA050029203	tRNA-Leu	#N/A	#N/A	N/A	0	0	0	0	0	0	0	0	0	0	NA	NA	NA
ENSRNA050029206	tRNA-Tyr	#N/A	#N/A	N/A	0	0	0	0	0	0	0	0	0	0	NA	NA	NA
ENSRNA050029208	tRNA-Arg	#N/A	#N/A	N/A	0	0	0	0	0	0	0	0	0	0	NA	NA	NA
ENSRNA050029210	tRNA-Tyr	#N/A	#N/A	N/A	0	0	0	0	0	0	0	0	0	0	NA	NA	NA
ENSRNA050029212	tRNA-Tyr	#N/A	#N/A	N/A	0	0	0	0	0	0	0	0	0	0	NA	NA	NA
ENSRNA050029214	tRNA-Tyr	#N/A	#N/A	N/A	1.28277	1.17802	4.85812	2.43964	1.20962	1.2683	2.35305	3.79462	2.47199	0.731705	-0.0030519	1	FALSE
ENSRNA050029217	tRNA-Tyr	#N/A	#N/A	N/A	1.94484	3.57207	3.06898	2.86196	0.48101	1.92291	1.78377	0.639237	1.44864	0.406689	1.0034	0.83596	FALSE
ENSRNA050029219	tRNA-Tyr	#N/A	#N/A	N/A	2.59312	0	0	0.864373	0.864373	1.28194	1.78377	0	1.0219	0.53109	-0.21893	1	FALSE
ENSRNA050029221	tRNA-Tyr	#N/A	#N/A	N/A	5.13107	1.76704	0	2.29937	1.50494	2.53661	0	2.52975	1.68878	0.844394	0.46135	0.99168	FALSE
ENSRNA050029223	tRNA-Tyr	#N/A	#N/A	N/A	0	0	1.21453	0.404844	0.404844	1.90245	1.76479	1.89731	1.85485	0.0450554	-2.178	0.69812	FALSE
ENSRNA050029225	tRNA-Tyr	#N/A	#N/A	N/A	7.13108	4.16742	0	3.76617	2.06832	1.92291	5.3513	10.2278	5.834	2.40953	-0.61593	0.89156	FALSE
ENSRNA050029227	tRNA-Glu	#N/A	#N/A	N/A	0	0	0	0	0	0	0	0	0	0	NA	NA	NA
ENSRNA050029230	tRNA-Glu	#N/A	#N/A	N/A	0	0	0	0	0	0	0	0	0	0	NA	NA	NA
ENSRNA050029505	Plant_SRP	#N/A	#N/A	N/A	0	0	0	0	0	0	0	0	0	0	NA	NA	NA
ENSRNA050029512	U6	#N/A	#N/A	N/A	0	0	0	0	0	0	0	0	0	0	NA	NA	NA
ENSRNA050029515	MIR164	#N/A	#N/A	N/A	1.33978	0	0.634255	0.658011	0.386943	0.662336	0.921612	2.64218	1.40871	0.62126	-1.0839	0.82388	FALSE
ENSRNA050029517	Plant_U3	#N/A	#N/A	N/A	0	0	0	0	0	0.608268	0	0.606623	0.404964	0.202482	#NAME?	0.97057	FALSE
ENSRNA050029519	Plant_U3	#N/A	#N/A	N/A	0	3.07595	2.2652	1.78038	0.920444	2.83858	3.07204	6.13363	4.01475	1.06158	-1.1565	0.61218	FALSE
ENSRNA050029522	Plant_U3	#N/A	#N/A	N/A	0	0	0	0	0	0	0	0	0	0	NA	NA	NA
ENSRNA050029525	mir-160	#N/A	#N/A	N/A	4.90733	5.15043	3.98253	4.6801	0.355773	2.77257	3.85791	0.691268	2.44058	0.92908	0.96116	0.76684	FALSE
ENSRNA050029527	snoZ266	#N/A	#N/A	N/A	8.88485	8.74218	13.2192	10.2821	1.46914	7.52972	9.31314	8.13513	8.32599	0.523599	0.32304	0.90569	FALSE
ENSRNA050029529	U2	#N/A	#N/A	N/A	0	0	0	0	0	0	0	0.566181	0.188727	0.188727	#NAME?	1	FALSE
ENSRNA050029531	snoZ266	#N/A	#N/A	N/A	8.70166	6.84954	3.5309	6.3607	1.51255	1.84362	5.70069	7.9674	5.17057	1.78754	0.31523	0.96452	FALSE
ENSRNA050029534	SSU_rRNA_eukarya	#N/A	#N/A	N/A	0.538304	0	0	0.179435	0.179435	0.532234	0	0	0.177411	0.177411	0.038431	1	FALSE
ENSRNA050029536	snoZ266	#N/A	#N/A	N/A	4.92164	6.21468	10.4846	7.20698	1.68079	6.08268	3.94977	9.70596	6.57947	1.68013	0.14775	1	FALSE
ENSRNA050029538	snoZ266	#N/A	#N/A	N/A	21.7541	14.2699	37.663	24.5623	6.89743	22.1234	19.9524	9.19315	17.0897	3.99768	0.54365	0.75835	FALSE
ENSRNA050029540	snoZ266	#N/A	#N/A	N/A	11.1878	15.9823	14.1236	13.7646	1.39562	12.9053	15.3919	9.80603	12.7011	1.61573	0.13568	0.98711	FALSE
ENSRNA050029543	U1	#N/A	#N/A	N/A	0	0	0	0	0	0	0	0	0	0	NA	NA	NA
ENSRNA050029545	U1	#N/A	#N/A	N/A	0	0	0	0	0	0	0	0	0	0	NA	NA	NA
ENSRNA050029547	U1	#N/A	#N/A	N/A	0.748945	0	0.709105	0.486017	0.24328	0	0	0.738497	0.246166	0.246166	0.99064	1	FALSE
ENSRNA050029549	U1	#N/A	#N/A	N/A	0	0	0	0	0	0	0	0	0	0	NA	NA	NA
ENSRNA050029551	U1	#N/A	#N/A	N/A	0	0	0	0	0	0	0	0	0	0	NA	NA	NA
ENSRNA050029554	U1	#N/A	#N/A	N/A	0	0	0	0	0	0	0	0	0	0	NA	NA	NA
ENSRNA050029557	U6	#N/A	#N/A	N/A	0	0	0	0	0	0	0	0	0	0	NA	NA	NA
ENSRNA050029559	U1	#N/A	#N/A	N/A	0	0	0.354552	0.118184	0.118184	0	0	0	0	0	Inf	1	FALSE
ENSRNA050029561	U1	#N/A	#N/A	N/A	0.381583	0	0	0.127194	0.127194	1.13184	1.04994	0	0.727259	0.364398	-2.4929	0.79562	FALSE
ENSRNA050029564	U4	#N/A	#N/A	N/A	0	0	0	0	0	0	0	0	0	0	NA	NA	NA
ENSRNA050029567	U5	#N/A	#N/A	N/A	0	0	0	0	0	0	0	0	0	0	NA	NA	NA
ENSRNA050029569	Plant_U3	#N/A	#N/A	N/A	0	0	0	0	0	0	0	0	0	0	NA	NA	NA
ENSRNA050029571	U5	#N/A	#N/A	N/A	0	0	0	0	0	0	0	0	0	0	NA	NA	NA
ENSRNA050029573	U5	#N/A	#N/A	N/A	0	0	0	0	0	0	0	0	0	0	NA	NA	NA
ENSRNA050029576	U5	#N/A	#N/A	N/A	0	0	0	0	0	0	0	0	0	0	NA	NA	NA
ENSRNA050029578	U1	#N/A	#N/A	N/A	0	0	0	0	0	0	0	0	0	0	NA	NA	NA
ENSRNA050029581	U5	#N/A	#N/A	N/A	0	0	0	0	0	0	0	0	0	0	NA	NA	NA
ENSRNA050029583	U5	#N/A	#N/A	N/A	0	0	0	0	0	0	0	0	0	0	NA	NA	NA
ENSRNA050029585	U5	#N/A	#N/A	N/A	0	0	0	0	0	0	0	0	0	0	NA	NA	NA
ENSRNA050029586	U1	#N/A	#N/A	N/A	0	0	0	0	0	0	0	0	0	0	NA	NA	NA
ENSRNA050029589	Plant_U3	#N/A	#N/A	N/A	2.68619	0.548189	0	1.07813	0.819457	0	2.73746	0.294302	1.01059	0.867607	0.11524	1	FALSE
ENSRNA050029591	Plant_SRP	#N/A	#N/A	N/A	1.52633	2.8034	2.16771	2.16581	0.368659	2.26368	6.29963	4.51512	4.35948	1.16767	-0.99055	0.78594	FALSE
ENSRNA050029593	SSU_rRNA_eukarya	#N/A	#N/A	N/A	0	0	0	0	0	0	0	0	0	0	NA	NA	NA
ENSRNA050029595	SSU_rRNA_eukarya	#N/A	#N/A	N/A	0	0	0	0	0	0	0	0	0	0	NA	NA	NA
ENSRNA050029599	Intron_gpII	#N/A	#N/A	N/A	0	0	0	0	0	0	0	0	0	0	NA	NA	NA
ENSRNA050029601	SSU_rRNA_eukarya	#N/A	#N/A	N/A	0	0	0	0	0	0	0	0	0	0	NA	NA	NA
ENSRNA050029603	Plant_SRP	#N/A	#N/A	N/A	0	0	0	0	0	0	0	0	0	0	NA	NA	NA
ENSRNA050029606	U1	#N/A	#N/A	N/A	0	0	0	0	0	0	0	0	0	0	NA	NA	NA
ENSRNA050029608	U1	#N/A	#N/A	N/A	0	0	0	0	0	0	0	0	0	0	NA	NA	NA
ENSRNA050029611	SNOR75	#N/A	#N/A	N/A	4.85092	0.636404	0.656126	2.04782	1.40156	0.685175	0	1.36664	0.68394	0.394517	1.5959	0.82947	FALSE
ENSRNA050029613	U5	#N/A	#N/A	N/A	0	0	0	0	0	0	0	0	0	0	NA	NA	NA
ENSRNA050029615	U5	#N/A	#N/A	N/A	0	0	0	0	0	0	0	0	0	0	NA	NA	NA
ENSRNA050029617	U1	#N/A	#N/A	N/A	0	0.826375	0	0.275458	0.275458	0	0	0	0	0	Inf	0.97057	FALSE
ENSRNA050029620	Plant_U3	#N/A	#N/A	N/A	0.543154	0.498803	1.02852	0.690159	0.169665	2.14812	3.98535	1.87452	2.66933	0.662734	-1.9317	0.19745	FALSE
ENSRNA050029622	U1	#N/A	#N/A	N/A	9.73628	11.6924	9.92747	10.4521	0.622637	7.03475	8.24299	5.90798	7.06191	0.674197	0.58503	0.55036	FALSE
ENSRNA050029624	U6	#N/A	#N/A	N/A	0	0	0	0	0	0	0	0	0	0	NA	NA	NA
ENSRNA050029626	mir-166	#N/A	#N/A	N/A	5.7602	0.705314	3.27227	3.24593	1.45928	0.379683	2.11325	1.51463	1.33585	0.508358	1.2986	0.65303	FALSE
ENSRNA050029629	snoR83	#N/A	#N/A	N/A	9.27539	12.3511	22.8332	14.8199	4.10384	12.3806	13.1861	16.4628	14.0098	1.24833	0.098777	1	FALSE
ENSRNA050029631	snoR83	#N/A	#N/A	N/A	24.709	23.1453	18.7157	22.19	1.79484	27.8507	20.3963	38.4957	28.9142	5.25182	-0.36477	0.6771	FALSE
ENSRNA050029633	Plant_U3	#N/A	#N/A	N/A	0	0	0	0	0	0	0	0	0	0	NA	NA	NA
ENSRNA050029635	Intron_gpII	#N/A	#N/A	N/A	2.76138	1.6906	4.35748	2.93648	0.774824	0.91008	3.79901	6.35333	3.68747	1.57232	-0.31328	0.97057	FALSE
ENSRNA050029637	snoU30	#N/A	#N/A	N/A	1.45277	0.667074	0	0.706615	0.419845	0	0.666226	0	0.222075	0.222075	1.6933	0.98711	FALSE
ENSRNA050029640	snoU30	#N/A	#N/A	N/A	1.48864	0.683545	3.52364	1.89861	0.845101	2.20779	1.36535	0	1.19105	0.643265	0.69519	0.97057	FALSE
ENSRNA050029642	Plant_U3	#N/A	#N/A	N/A	0	0	0	0	0	0	0	0	0	0	NA	NA	NA
ENSRNA050029644	U1	#N/A	#N/A	N/A	0	0	0	0	0	0	0	0	0	0	NA	NA	NA
ENSRNA050029646	LSU_rRNA_eukarya	#N/A	#N/A	N/A	1.15942	1.21686	1.25457	1.21028	0.0276624	0.818822	0.607656	0.326643	0.584374	0.142556	1.0708	0.67476	FALSE
ENSRNA050029649	SSU_rRNA_eukarya	#N/A	#N/A	N/A	2.55196	153.065	136.818	97.4783	47.6944	86.7345	88.3578	98.9245	91.3389	3.82161	0.11231	1	FALSE
ENSRNA050029651	Plant_SRP	#N/A	#N/A	N/A	0	0	0	0	0	0	0	0	0	0	NA	NA	NA
ENSRNA050029653	LSU_rRNA_eukarya	#N/A	#N/A	N/A	63.5431	152.957	95.2751	103.925	26.1713	64.3276	49.1306	67.1475	60.2019	5.59519	0.80592	0.35088	FALSE
ENSRNA050029656	5_8S_rRNA	#N/A	#N/A	N/A	1.5459	9.93769	8.41608	6.63322	2.58131	7.26022	4.96253	7.62167	6.61481	0.832703	0.022085	1	FALSE
ENSRNA050029658	Plant_SRP	#N/A	#N/A	N/A	2.75837	0	0.186546	0.981638	0.889996	0	1.08425	0.971389	0.685213	0.344152	0.53515	1	FALSE
ENSRNA050029660	U6atac	#N/A	#N/A	N/A	0	0	0	0	0	0	0	0	0	0	NA	NA	NA
ENSRNA050029662	U6atac	#N/A	#N/A	N/A	0	0	0	0	0	0	0	0	0	0	NA	NA	NA
ENSRNA050029664	snoR60	#N/A	#N/A	N/A	17.8323	21.8349	24.9235	21.5302	2.05273	5.87707	20.2495	18.4208	14.8491	4.51699	0.55363	0.62281	FALSE
ENSRNA050029667	MIR169_2	#N/A	#N/A	N/A	0	0	0	0	0	0.425788	0	0	0.141929	0.141929	#NAME?	1	FALSE
ENSRNA050029669	U6	#N/A	#N/A	N/A	0	0	1.08729	0.362431	0.362431	0	0	0	0	0	Inf	0.97057	FALSE
ENSRNA050029671	snoR28	#N/A	#N/A	N/A	0	0	0	0	0	0	0	0	0	0	NA	NA	NA
ENSRNA050029673	MIR169_2	#N/A	#N/A	N/A	0	0	0	0	0	0	0	0	0	0	NA	NA	NA
ENSRNA050029675	mir-166	#N/A	#N/A	N/A	1.47049	0	0	0.490163	0.490163	0	0	0	0	0	Inf	0.97057	FALSE
ENSRNA050029678	U6	#N/A	#N/A	N/A	0	0	0	0	0	0	0	0	0	0	NA	NA	NA
ENSRNA050029680	U6	#N/A	#N/A	N/A	0	0	0	0	0	0	0	0	0	0	NA	NA	NA
ENSRNA050029682	U6	#N/A	#N/A	N/A	0.58534	0	1.10841	0.564582	0.320138	0.57874	0.536862	0	0.371867	0.186326	0.62478	1	FALSE
ENSRNA050029684	mir-166	#N/A	#N/A	N/A	0	0	0	0	0	0	0	0	0	0	NA	NA	NA
ENSRNA050029686	MIR164	#N/A	#N/A	N/A	0	0	0	0	0	0	0	0	0	0	NA	NA	NA
ENSRNA050029688	U5	#N/A	#N/A	N/A	0	0	0	0	0	0.513881	0	0	0.171294	0.171294	#NAME?	1	FALSE
ENSRNA050029690	5_8S_rRNA	#N/A	#N/A	N/A	0	0	0	0	0	0	0	0	0	0	NA	NA	NA
ENSRNA050029692	U5	#N/A	#N/A	N/A	0.5153	0	0	0.171767	0.171767	0	0	0.508111	0.16937	0.16937	0.029627	1	FALSE
ENSRNA050029694	U5	#N/A	#N/A	N/A	0	0	0	0	0	0	0	2.12318	0.707727	0.707727	#NAME?	0.85487	FALSE
ENSRNA050029697	MIR473	#N/A	#N/A	N/A	0	0	0	0	0	0	0	0	0	0	NA	NA	NA
ENSRNA050029699	Plant_U3	#N/A	#N/A	N/A	1.15388	0	0.546248	0.566708	0.333253	0	0.264578	0	0.0881926	0.0881926	2.7068	0.79002	FALSE
ENSRNA050029701	MIR159	#N/A	#N/A	N/A	7.53626	10.2429	11.1312	9.63678	1.08111	4.76882	4.97671	6.83664	5.52739	0.65737	0.8195	0.23981	FALSE
ENSRNA050029703	U4	#N/A	#N/A	N/A	0	0	0	0	0	0	0	0	0	0	NA	NA	NA
ENSRNA050029705	U1	#N/A	#N/A	N/A	0	0	0	0	0	0	0	0	0	0	NA	NA	NA
ENSRNA050029707	MIR159	#N/A	#N/A	N/A	0	0	0	0	0	0	0	0	0	0	NA	NA	NA
ENSRNA050029710	MIR1446	#N/A	#N/A	N/A	0	0	0	0	0	0	0	0	0	0	NA	NA	NA
ENSRNA050029711	snoR44_J54	#N/A	#N/A	N/A	26.1257	22.762	27.9072	25.5983	1.50851	35.7662	39.3221	35.0089	36.6991	1.32963	-0.50098	0.38813	FALSE
ENSRNA050029714	snoR44_J54	#N/A	#N/A	N/A	20.8144	20.4331	21.7459	20.9978	0.389902	16.3219	21.0654	22.6473	20.0115	1.9005	0.087412	1	FALSE
ENSRNA050029716	MIR159	#N/A	#N/A	N/A	0	0	0	0	0	0	0	0	0	0	NA	NA	NA
ENSRNA050029717	MIR171_1	#N/A	#N/A	N/A	30.145	29.3785	28.5415	29.355	0.463054	32.2382	34.9837	42.4636	36.5618	3.05547	-0.29887	0.70345	FALSE
ENSRNA050029720	SNORD24	#N/A	#N/A	N/A	3.27663	0.601816	1.24093	1.70646	0.806473	4.53556	1.2021	2.58474	2.77414	0.966935	-0.68266	0.92701	FALSE
ENSRNA050029722	U6	#N/A	#N/A	N/A	0	0	0	0	0	0	0	0	0	0	NA	NA	NA
ENSRNA050029724	MIR1446	#N/A	#N/A	N/A	0	0.582812	0	0.194271	0.194271	0	0	0	0	0	Inf	1	FALSE
ENSRNA050029726	U6	#N/A	#N/A	N/A	0	0	0	0	0	0	0	0	0	0	NA	NA	NA
ENSRNA050029728	U6	#N/A	#N/A	N/A	0	0	0	0	0	0	0	0	0	0	NA	NA	NA
ENSRNA050029730	Intron_gpII	#N/A	#N/A	N/A	0	0	0	0	0	0	2.51349	0	0.837829	0.837829	#NAME?	0.85289	FALSE
ENSRNA050029732	SSU_rRNA_eukarya	#N/A	#N/A	N/A	157.864	1598.46	1281.14	1012.49	437.021	960.058	1042.63	1085.68	1029.46	36.8587	-0.0053709	1	FALSE
ENSRNA050029735	LSU_rRNA_eukarya	#N/A	#N/A	N/A	51.5983	760.569	654.56	488.909	220.787	326.151	337.222	408.797	357.39	25.9015	0.47026	0.87428	FALSE
ENSRNA050029737	SSU_rRNA_eukarya	#N/A	#N/A	N/A	22.7323	442.483	398.333	287.849	133.17	281.927	276.635	283.601	280.721	2.09949	0.054937	1	FALSE
ENSRNA050029739	SSU_rRNA_eukarya	#N/A	#N/A	N/A	16.1023	14.4436	29.4279	19.9913	4.74253	7.77525	6.86916	4.43098	6.35846	0.998605	1.6723	0.030429	TRUE
ENSRNA050029741	5_8S_rRNA	#N/A	#N/A	N/A	98.1646	58.5614	70.2559	75.6606	11.7475	31.3336	38.9913	32.3921	34.239	2.39571	1.1626	0.0058273	TRUE
ENSRNA050029744	5_8S_rRNA	#N/A	#N/A	N/A	2.31885	142.677	136.853	93.9495	45.8461	57.6997	61.6771	77.741	65.7059	6.12611	0.53386	0.86919	FALSE
ENSRNA050029745	SSU_rRNA_eukarya	#N/A	#N/A	N/A	7.53626	0.494349	0.509669	2.84676	2.34475	0.532234	1.48116	0.265397	0.759598	0.368914	1.9273	0.81716	FALSE
ENSRNA050029747	U6	#N/A	#N/A	N/A	0	0	0	0	0	0	0	0	0	0	NA	NA	NA
ENSRNA050029750	SSU_rRNA_eukarya	#N/A	#N/A	N/A	0	0	0	0	0	0	0	0	0	0	NA	NA	NA
ENSRNA050029752	LSU_rRNA_eukarya	#N/A	#N/A	N/A	0	0	0	0	0	0	0	0	0	0	NA	NA	NA
ENSRNA050029754	Intron_gpII	#N/A	#N/A	N/A	0	0	0	0	0	0	0	0	0	0	NA	NA	NA
ENSRNA050029756	U1	#N/A	#N/A	N/A	0	0	0	0	0	0	0	0	0	0	NA	NA	NA
ENSRNA050029759	U1	#N/A	#N/A	N/A	0	0	0	0	0	0	0	0	0	0	NA	NA	NA
ENSRNA050029761	U1	#N/A	#N/A	N/A	0	0	0	0	0	0	0	0	0	0	NA	NA	NA
ENSRNA050029763	U1	#N/A	#N/A	N/A	0	0	0	0	0	0	0	0	0	0	NA	NA	NA
ENSRNA050029765	U1	#N/A	#N/A	N/A	0	0	0	0	0	0	0	0	0	0	NA	NA	NA
ENSRNA050029767	U1	#N/A	#N/A	N/A	0	0	0	0	0	0	0	0	0	0	NA	NA	NA
ENSRNA050029769	snoR60	#N/A	#N/A	N/A	3.34945	0	0	1.11648	1.11648	0	4.60806	3.30272	2.63693	1.37125	-1.2226	0.83634	FALSE
ENSRNA050029772	snoR60	#N/A	#N/A	N/A	2.51209	7.68988	7.92819	6.04338	1.76699	4.96752	3.07204	4.95409	4.33122	0.629599	0.49857	0.90295	FALSE
ENSRNA050029773	MIR169_2	#N/A	#N/A	N/A	0	0	0	0	0	0	0	0	0	0	NA	NA	NA
ENSRNA050029775	SNOR75	#N/A	#N/A	N/A	4.96506	6.51378	6.04408	5.84097	0.458464	2.10389	6.5055	2.7976	3.80233	1.36634	0.63928	0.85487	FALSE
ENSRNA050029778	snoR77	#N/A	#N/A	N/A	5.59836	3.16384	17.1249	8.62903	4.30567	2.98051	4.73972	11.4652	6.39513	2.58539	0.44696	0.94706	FALSE
ENSRNA050029780	snoR77	#N/A	#N/A	N/A	2.15322	1.58192	2.44641	2.06052	0.253826	0	1.97488	2.12318	1.36602	0.684351	0.60924	0.93845	FALSE
ENSRNA050029782	snoR1	#N/A	#N/A	N/A	7.99766	4.51976	2.9124	5.14327	1.50073	3.04134	3.94977	2.42649	3.1392	0.442446	0.73186	0.81645	FALSE
ENSRNA050029785	snoR1	#N/A	#N/A	N/A	0.615205	1.12994	2.32992	1.35835	0.507999	3.04134	0.564252	3.03311	2.2129	0.824328	-0.68744	0.96019	FALSE
ENSRNA050029787	U6	#N/A	#N/A	N/A	0	0	0	0	0	0	0	0	0	0	NA	NA	NA
ENSRNA050029789	Plant_SRP	#N/A	#N/A	N/A	8.52787	0.728515	0.563319	3.27323	2.62775	0	1.09138	0.391112	0.494165	0.319241	2.7471	0.69346	FALSE
ENSRNA050029791	Plant_SRP	#N/A	#N/A	N/A	0	0	0	0	0	0	0	0	0	0	NA	NA	NA
ENSRNA050029793	Plant_SRP	#N/A	#N/A	N/A	0	0	0	0	0	0	0	0	0	0	NA	NA	NA
ENSRNA050029795	MIR159	#N/A	#N/A	N/A	0.314011	1.15348	0.594614	0.687369	0.246732	0	0	0.619261	0.20642	0.20642	1.7456	0.8353	FALSE
ENSRNA050029798	mir-166	#N/A	#N/A	N/A	0	0	0	0	0	0	0	0	0	0	NA	NA	NA
ENSRNA050029800	5_8S_rRNA	#N/A	#N/A	N/A	0	0.381842	0	0.127281	0.127281	0	0	0	0	0	Inf	1	FALSE
ENSRNA050029802	U2	#N/A	#N/A	N/A	0	0	0	0	0	0	0	0	0	0	NA	NA	NA
ENSRNA050029805	U5	#N/A	#N/A	N/A	0	0	0	0	0	0	0	0	0	0	NA	NA	NA
ENSRNA050029807	5_8S_rRNA	#N/A	#N/A	N/A	0	0	0	0	0	0	0	0	0	0	NA	NA	NA
ENSRNA050029809	U2	#N/A	#N/A	N/A	0	0	0	0	0	0	0	0	0	0	NA	NA	NA
ENSRNA050029812	5S_rRNA	#N/A	#N/A	N/A	0	0	0	0	0	0	0	0	0	0	NA	NA	NA
ENSRNA050029814	U6	#N/A	#N/A	N/A	0	0	0	0	0	0	0	0	0	0	NA	NA	NA
ENSRNA050029816	5S_rRNA	#N/A	#N/A	N/A	0	0	0	0	0	0	0	0	0	0	NA	NA	NA
ENSRNA050029818	5S_rRNA	#N/A	#N/A	N/A	0	0	0	0	0	0	0	0	0	0	NA	NA	NA
ENSRNA050029820	5S_rRNA	#N/A	#N/A	N/A	0	0	0	0	0	0	0	0	0	0	NA	NA	NA
ENSRNA050029822	5S_rRNA	#N/A	#N/A	N/A	0	0	0	0	0	0	0	0	0	0	NA	NA	NA
ENSRNA050029824	U2	#N/A	#N/A	N/A	0	0	0	0	0	0	0	0	0	0	NA	NA	NA
ENSRNA050029826	5S_rRNA	#N/A	#N/A	N/A	0	0	0	0	0	0	0	0	0	0	NA	NA	NA
ENSRNA050029827	5S_rRNA	#N/A	#N/A	N/A	0	0	0	0	0	0	0	0	0	0	NA	NA	NA
ENSRNA050029830	5S_rRNA	#N/A	#N/A	N/A	0	0	0	0	0	0	0	0	0	0	NA	NA	NA
ENSRNA050029832	5S_rRNA	#N/A	#N/A	N/A	0	0	0	0	0	0	0	0	0	0	NA	NA	NA
ENSRNA050029834	5S_rRNA	#N/A	#N/A	N/A	0	0	0	0	0	0	0	0	0	0	NA	NA	NA
ENSRNA050029836	5S_rRNA	#N/A	#N/A	N/A	0	0	0	0	0	0	0	0	0	0	NA	NA	NA
ENSRNA050029838	U2	#N/A	#N/A	N/A	0	0	0	0	0	0	0	0	0	0	NA	NA	NA
ENSRNA050029840	5S_rRNA	#N/A	#N/A	N/A	0	0	0	0	0	0	0	0	0	0	NA	NA	NA
ENSRNA050029843	5S_rRNA	#N/A	#N/A	N/A	0	0	0	0	0	0	0	0	0	0	NA	NA	NA
ENSRNA050029845	5S_rRNA	#N/A	#N/A	N/A	0	0	0	0	0	0	0	0	0	0	NA	NA	NA
ENSRNA050029847	5S_rRNA	#N/A	#N/A	N/A	0	0	0	0	0	0	0	0	0	0	NA	NA	NA
ENSRNA050029849	5S_rRNA	#N/A	#N/A	N/A	0	0	0	0	0	0	0	0	0	0	NA	NA	NA
ENSRNA050029851	5S_rRNA	#N/A	#N/A	N/A	0	0	0	0	0	0	0	0	0	0	NA	NA	NA
ENSRNA050029854	5S_rRNA	#N/A	#N/A	N/A	0	0	0	0	0	0	0	0	0	0	NA	NA	NA
ENSRNA050029856	5S_rRNA	#N/A	#N/A	N/A	0	0	0	0	0	0	0	0	0	0	NA	NA	NA
ENSRNA050029858	5S_rRNA	#N/A	#N/A	N/A	0	0	0	0	0	0	0	0	0	0	NA	NA	NA
ENSRNA050029860	5S_rRNA	#N/A	#N/A	N/A	0	0	0	0	0	0	0	0	0	0	NA	NA	NA
ENSRNA050029862	5S_rRNA	#N/A	#N/A	N/A	0	0	0	0	0	0	0	0	0	0	NA	NA	NA
ENSRNA050029864	5S_rRNA	#N/A	#N/A	N/A	0	0	0	0	0	0	0	0	0	0	NA	NA	NA
ENSRNA050029866	5S_rRNA	#N/A	#N/A	N/A	0	0	0	0	0	0	0	0	0	0	NA	NA	NA
ENSRNA050029868	5S_rRNA	#N/A	#N/A	N/A	0	0	0	0	0	0	0	0	0	0	NA	NA	NA
ENSRNA050029870	U2	#N/A	#N/A	N/A	0	0	0	0	0	0	0	0	0	0	NA	NA	NA
ENSRNA050029873	5S_rRNA	#N/A	#N/A	N/A	0	0	0	0	0	0	0	0	0	0	NA	NA	NA
ENSRNA050029875	5S_rRNA	#N/A	#N/A	N/A	0	0	0	0	0	0	0	0	0	0	NA	NA	NA
ENSRNA050029877	5S_rRNA	#N/A	#N/A	N/A	0	0	0	0	0	0	0	0	0	0	NA	NA	NA
ENSRNA050029879	5S_rRNA	#N/A	#N/A	N/A	0	0	0	0	0	0	0	0	0	0	NA	NA	NA
ENSRNA050029880	5S_rRNA	#N/A	#N/A	N/A	0	0	0	0	0	0	0	0	0	0	NA	NA	NA
ENSRNA050029881	5S_rRNA	#N/A	#N/A	N/A	0	0	0	0	0	0	0	0	0	0	NA	NA	NA
ENSRNA050029882	5S_rRNA	#N/A	#N/A	N/A	0	0	0	0	0	0	0	0	0	0	NA	NA	NA
ENSRNA050029883	5S_rRNA	#N/A	#N/A	N/A	0	0	0	0	0	0	0	0	0	0	NA	NA	NA
ENSRNA050029884	5S_rRNA	#N/A	#N/A	N/A	0	0	0	0	0	0	0	0	0	0	NA	NA	NA
ENSRNA050029885	5S_rRNA	#N/A	#N/A	N/A	0	0	0	0	0	0	0	0	0	0	NA	NA	NA
ENSRNA050029886	5S_rRNA	#N/A	#N/A	N/A	0	0	0	0	0	0	0	0	0	0	NA	NA	NA
ENSRNA050029887	U2	#N/A	#N/A	N/A	0	0	0	0	0	0	0	0	0	0	NA	NA	NA
ENSRNA050029888	5S_rRNA	#N/A	#N/A	N/A	0	0	0	0	0	0	0	0	0	0	NA	NA	NA
ENSRNA050029889	5S_rRNA	#N/A	#N/A	N/A	0	0	0	0	0	0	0	0	0	0	NA	NA	NA
ENSRNA050029890	U2	#N/A	#N/A	N/A	0	0	0	0	0	0	0	0	0	0	NA	NA	NA
ENSRNA050029891	5S_rRNA	#N/A	#N/A	N/A	0	0	0	0	0	0	0	0	0	0	NA	NA	NA
ENSRNA050029892	5S_rRNA	#N/A	#N/A	N/A	0	0	0	0	0	0	0	0	0	0	NA	NA	NA
ENSRNA050029893	U2	#N/A	#N/A	N/A	0	0	0	0	0	0	0	0	0	0	NA	NA	NA
ENSRNA050029894	LSU_rRNA_eukarya	#N/A	#N/A	N/A	42.3151	141.028	134.634	105.992	31.8921	65.9038	70.5713	84.1997	73.5583	5.48869	0.54509	0.68572	FALSE
ENSRNA050029895	LSU_rRNA_eukarya	#N/A	#N/A	N/A	15.847	160.193	155.455	110.498	47.3454	71.98	74.8582	80.4794	75.7725	2.49581	0.56277	0.82251	FALSE
ENSRNA050029896	LSU_rRNA_eukarya	#N/A	#N/A	N/A	0	0	0	0	0	0	0	0	0	0	NA	NA	NA
ENSRNA050029897	LSU_rRNA_eukarya	#N/A	#N/A	N/A	0	0	0	0	0	0.152067	0	0	0.050689	0.050689	#NAME?	1	FALSE
ENSRNA050029898	LSU_rRNA_eukarya	#N/A	#N/A	N/A	0	0	0	0	0	0	0	0	0	0	NA	NA	NA
ENSRNA050029899	LSU_rRNA_eukarya	#N/A	#N/A	N/A	0	0	0	0	0	0	0	0	0	0	NA	NA	NA
ENSRNA050029900	SSU_rRNA_eukarya	#N/A	#N/A	N/A	0.70003	0.241076	0.165698	0.368935	0.166971	0.0865171	0	0.431415	0.172644	0.131774	1.1073	0.81955	FALSE
ENSRNA050029901	SSU_rRNA_eukarya	#N/A	#N/A	N/A	0	0.307595	0	0.102532	0.102532	0	0	0	0	0	Inf	1	FALSE
ENSRNA050029902	5_8S_rRNA	#N/A	#N/A	N/A	0	0	0	0	0	0	0	0	0	0	NA	NA	NA
ENSRNA050029903	SSU_rRNA_eukarya	#N/A	#N/A	N/A	0	0	0	0	0	0	0	0	0	0	NA	NA	NA
ENSRNA050029904	SSU_rRNA_eukarya	#N/A	#N/A	N/A	0	0	0	0	0	0	0	0	0	0	NA	NA	NA
ENSRNA050029905	SSU_rRNA_eukarya	#N/A	#N/A	N/A	1.18216	3.14833	5.26059	3.19702	1.17759	2.92207	2.49377	2.33133	2.58239	0.176193	0.32694	0.90758	FALSE
ENSRNA050029906	5_8S_rRNA	#N/A	#N/A	N/A	0	0	0	0	0	0	0	0	0	0	NA	NA	NA
ENSRNA050029907	Intron_gpII	#N/A	#N/A	N/A	0	5.80774	1.19754	2.33509	1.7704	3.75169	3.09352	2.91009	3.25177	0.255509	-0.45797	0.97057	FALSE
ENSRNA050029908	Intron_gpII	#N/A	#N/A	N/A	0.677416	1.2442	0	0.64054	0.359644	1.33956	1.86394	0.667967	1.29049	0.346117	-0.98927	0.97057	FALSE
ENSRNA050029909	Intron_gpII	#N/A	#N/A	N/A	0	0	0	0	0	1.08382	0	0	0.361274	0.361274	#NAME?	0.97057	FALSE
ENSRNA050029910	LSU_rRNA_eukarya	#N/A	#N/A	N/A	2.64704	7.17518	6.89781	5.57334	1.46534	3.6609	3.66004	4.40013	3.90702	0.246551	0.53061	0.61956	FALSE
ENSRNA050029911	SSU_rRNA_eukarya	#N/A	#N/A	N/A	0.0852759	0	0	0.0284253	0.0284253	0	0	0	0	0	Inf	0.89	FALSE
ENSRNA050029912	SSU_rRNA_eukarya	#N/A	#N/A	N/A	0.0326245	0	0	0.0108748	0.0108748	0	0	0	0	0	Inf	1	FALSE
ENSRNA050029913	5_8S_rRNA	#N/A	#N/A	N/A	0.386475	0	0	0.128825	0.128825	0	0	0	0	0	Inf	1	FALSE
ENSRNA050029914	5_8S_rRNA	#N/A	#N/A	N/A	0	0	0	0	0	0	0	0	0	0	NA	NA	NA
ENSRNA050029915	5_8S_rRNA	#N/A	#N/A	N/A	0	0	0.731833	0.243944	0.243944	0	0	0.381084	0.127028	0.127028	0.95057	1	FALSE
ENSRNA050029916	5_8S_rRNA	#N/A	#N/A	N/A	0.386475	0	0	0.128825	0.128825	0	0	0	0	0	Inf	1	FALSE
ENSRNA050029917	5S_rRNA	#N/A	#N/A	N/A	0	0	0	0	0	0	0	0	0	0	NA	NA	NA
ENSRNA050029918	LSU_rRNA_eukarya	#N/A	#N/A	N/A	5.20149	24.1878	21.0423	16.8106	5.87512	12.7169	10.9726	12.869	12.1861	0.608354	0.48262	0.79538	FALSE
ENSRNA050029919	LSU_rRNA_eukarya	#N/A	#N/A	N/A	0	0	0	0	0	0	0	0	0	0	NA	NA	NA
ENSRNA050029920	LSU_rRNA_eukarya	#N/A	#N/A	N/A	1.3211	12.4264	9.58963	7.77903	3.33119	7.00599	8.99582	9.67132	8.55771	0.799992	-0.11932	1	FALSE
ENSRNA050029921	LSU_rRNA_eukarya	#N/A	#N/A	N/A	0	0	0	0	0	0	0	0	0	0	NA	NA	NA
ENSRNA050029922	U2	#N/A	#N/A	N/A	14.5314	9.65375	16.6858	13.6237	2.0801	8.55942	12.1936	14.9385	11.8972	1.84743	0.21282	0.88934	FALSE
ENSRNA050029923	U6	#N/A	#N/A	N/A	0	0	0	0	0	0	0	0	0	0	NA	NA	NA
ENSRNA050029924	U5	#N/A	#N/A	N/A	0	0	0	0	0	0	0	0	0	0	NA	NA	NA
ENSRNA050029925	U5	#N/A	#N/A	N/A	0	0	0	0	0	0	0	0	0	0	NA	NA	NA
ENSRNA050029926	U6	#N/A	#N/A	N/A	3.72928	4.56636	0.588484	2.96138	1.2108	6.14539	3.42042	3.67726	4.41435	0.868686	-0.55641	0.901	FALSE
ENSRNA050029927	U2	#N/A	#N/A	N/A	0	0	0.292733	0.0975777	0.0975777	0	0	0	0	0	Inf	1	FALSE
ENSRNA050029928	U2	#N/A	#N/A	N/A	0	0	0	0	0	0	0	0	0	0	NA	NA	NA
ENSRNA050029929	U2	#N/A	#N/A	N/A	0.615205	0	0	0.205068	0.205068	0	0	0	0	0	Inf	0.97057	FALSE
ENSRNA050029930	U2	#N/A	#N/A	N/A	0	0	0	0	0	0	0.283573	0	0.0945243	0.0945243	#NAME?	1	FALSE
ENSRNA050029931	MIR159	#N/A	#N/A	N/A	1.5459	4.25901	3.80553	3.20348	0.839065	3.36263	1.13429	2.7438	2.41357	0.664118	0.42644	0.89	FALSE
ENSRNA050029932	U4	#N/A	#N/A	N/A	0	0	0	0	0	0	0	0	0	0	NA	NA	NA
ENSRNA050029933	mir-166	#N/A	#N/A	N/A	1.64055	7.53294	3.88319	4.35223	1.71708	0.405512	1.88084	2.42649	1.57095	0.603632	1.4868	0.44694	FALSE
ENSRNA050029934	U6	#N/A	#N/A	N/A	0	0	0.554203	0.184734	0.184734	0	0	2.88588	0.961958	0.961958	-2.3714	0.90948	FALSE
ENSRNA050029935	Plant_SRP	#N/A	#N/A	N/A	0	0	0	0	0	0	0	0	0	0	NA	NA	NA
ENSRNA050029936	Plant_SRP	#N/A	#N/A	N/A	23.2803	1.09638	0.75357	8.37675	7.45244	0.196734	0.547492	0.196201	0.313476	0.117008	4.76	0.53723	FALSE
ENSRNA050029937	Plant_SRP	#N/A	#N/A	N/A	0	0	0	0	0	0	0	0	0	0	NA	NA	NA
ENSRNA050029938	Plant_SRP	#N/A	#N/A	N/A	0	0	0	0	0	0	0	0	0	0	NA	NA	NA
ENSRNA050029939	Plant_SRP	#N/A	#N/A	N/A	35.9764	0	0.187157	12.0545	11.961	0.195443	0.543902	0.584745	0.441363	0.123524	4.7883	0.61823	FALSE
ENSRNA050029940	Plant_SRP	#N/A	#N/A	N/A	0	0	0	0	0	0	0	0	0	0	NA	NA	NA
ENSRNA050029941	Plant_SRP	#N/A	#N/A	N/A	0	0	0	0	0	0	0	0	0	0	NA	NA	NA
ENSRNA050029942	Plant_SRP	#N/A	#N/A	N/A	0	0.745685	0	0.248562	0.248562	1.40496	0	1.40116	0.93537	0.467686	-1.8947	0.65538	FALSE
ENSRNA050029943	Plant_SRP	#N/A	#N/A	N/A	0	0	0	0	0	0	0	0	0	0	NA	NA	NA
ENSRNA050029944	Plant_SRP	#N/A	#N/A	N/A	0	0	0	0	0	0	0	0	0	0	NA	NA	NA
ENSRNA050029945	U1	#N/A	#N/A	N/A	1.05772	0.485676	0	0.514466	0.305677	0	1.94024	0	0.646745	0.646745	-0.30667	1	FALSE
ENSRNA050029946	U6	#N/A	#N/A	N/A	0	0	0	0	0	0	0	0	0	0	NA	NA	NA
ENSRNA050029947	5S_rRNA	#N/A	#N/A	N/A	1.02187	0	0	0.340622	0.340622	1.51551	0.468616	0.503805	0.829312	0.343252	-1.2641	0.95566	FALSE
ENSRNA050029948	U5	#N/A	#N/A	N/A	0	0	0	0	0	0	0	0	0	0	NA	NA	NA
ENSRNA050029949	Plant_SRP	#N/A	#N/A	N/A	0	0	0	0	0	0	0	0	0	0	NA	NA	NA
ENSRNA050029950	SSU_rRNA_eukarya	#N/A	#N/A	N/A	0	0	0	0	0	0	0	0	0	0	NA	NA	NA
ENSRNA050029951	SSU_rRNA_eukarya	#N/A	#N/A	N/A	0	0	0	0	0	0	0	0	0	0	NA	NA	NA
ENSRNA050029952	Plant_SRP	#N/A	#N/A	N/A	0	0	0	0	0	0	0	0	0	0	NA	NA	NA
ENSRNA050029953	Intron_gpII	#N/A	#N/A	N/A	0.988361	0	0	0.329454	0.329454	0	1.81301	2.92372	1.57891	0.852084	-2.2462	0.86534	FALSE
ENSRNA050029954	SSU_rRNA_eukarya	#N/A	#N/A	N/A	90.9061	741.4	653.778	495.362	203.803	541.149	450.582	409.177	466.969	38.9684	0.10446	1	FALSE
ENSRNA050029955	U6	#N/A	#N/A	N/A	0	0	0	0	0	0	0	0	0	0	NA	NA	NA
ENSRNA050029956	SSU_rRNA_eukarya	#N/A	#N/A	N/A	0	0	0	0	0	0	0	0	0	0	NA	NA	NA
ENSRNA050029957	SSU_rRNA_eukarya	#N/A	#N/A	N/A	0	0	0	0	0	0	0	0	0	0	NA	NA	NA
ENSRNA050029958	SSU_rRNA_eukarya	#N/A	#N/A	N/A	0	0	0	0	0	0	0	0	0	0	NA	NA	NA
ENSRNA050029959	Plant_U3	#N/A	#N/A	N/A	0.284387	0	0	0.0947957	0.0947957	0	0	0	0	0	Inf	1	FALSE
ENSRNA050029960	U1	#N/A	#N/A	N/A	0	0	0	0	0	0	0	0	0	0	NA	NA	NA
ENSRNA050029961	SSU_rRNA_eukarya	#N/A	#N/A	N/A	0	0	0	0	0	0	0	0	0	0	NA	NA	NA
ENSRNA050029962	U1	#N/A	#N/A	N/A	0	0	0	0	0	0	0	0	0	0	NA	NA	NA
ENSRNA050029963	U1	#N/A	#N/A	N/A	0	0	0	0	0	0	0	0	0	0	NA	NA	NA
ENSRNA050029964	U1	#N/A	#N/A	N/A	0	0	0	0	0	0	0	0	0	0	NA	NA	NA
ENSRNA050029965	U1	#N/A	#N/A	N/A	0	0	0	0	0	0	0	0	0	0	NA	NA	NA
ENSRNA050029966	U1	#N/A	#N/A	N/A	0	0	0	0	0	0	0	0	0	0	NA	NA	NA
ENSRNA050029967	U1	#N/A	#N/A	N/A	0	0	0	0	0	0	0	0	0	0	NA	NA	NA
ENSRNA050029968	U4	#N/A	#N/A	N/A	0	0	0	0	0	0	0	0	0	0	NA	NA	NA
ENSRNA050029969	mir-166	#N/A	#N/A	N/A	0	0	0	0	0	0	0	0	0	0	NA	NA	NA
ENSRNA050029970	snoZ221_snoR21b	#N/A	#N/A	N/A	2.48619	5.70795	8.23878	5.47764	1.66462	3.07269	6.84083	2.45151	4.12168	1.37135	0.43079	0.92566	FALSE
ENSRNA050029971	SSU_rRNA_eukarya	#N/A	#N/A	N/A	0	0	0	0	0	0	0	0	0	0	NA	NA	NA
ENSRNA050029972	snoZ221_snoR21b	#N/A	#N/A	N/A	0	0.542815	2.23855	0.927121	0.674176	1.16883	3.25275	0.582834	1.66814	0.810163	-0.8261	0.94585	FALSE
ENSRNA050029973	Plant_U3	#N/A	#N/A	N/A	0	0	0	0	0	0	0	0	0	0	NA	NA	NA
ENSRNA050029974	U6	#N/A	#N/A	N/A	0.596931	0	0.565178	0.38737	0.193902	0.590201	0	0	0.196734	0.196734	0.99945	1	FALSE
ENSRNA050029975	U1	#N/A	#N/A	N/A	0	0	0	0	0	0	0	0	0	0	NA	NA	NA
ENSRNA050029976	MIR164	#N/A	#N/A	N/A	3.80779	2.33125	7.81135	4.65013	1.63707	3.13738	2.91035	0.625779	2.22451	0.802045	1.0852	0.67495	FALSE
ENSRNA050029977	U6	#N/A	#N/A	N/A	0	0	0	0	0	0	0	0	0	0	NA	NA	NA
ENSRNA050029978	SSU_rRNA_eukarya	#N/A	#N/A	N/A	0	0	0	0	0	0	0	0	0	0	NA	NA	NA
ENSRNA050029979	5_8S_rRNA	#N/A	#N/A	N/A	0	0	0	0	0	0	0	0	0	0	NA	NA	NA
ENSRNA050029980	snoR77	#N/A	#N/A	N/A	0	0	0	0	0	0	0	0	0	0	NA	NA	NA
ENSRNA050029981	snoR77	#N/A	#N/A	N/A	0	0	0	0	0	0	0	0	0	0	NA	NA	NA
ENSRNA050029982	snoR1	#N/A	#N/A	N/A	0	1.71239	2.35394	1.35544	0.702569	1.84362	0	0	0.614539	0.614539	1.1638	0.912	FALSE
ENSRNA050029983	snoZ103	#N/A	#N/A	N/A	0	0	0	0	0	0	0	0	0	0	NA	NA	NA
ENSRNA050029984	snoR1	#N/A	#N/A	N/A	0	0	0	0	0	0	0	0	0	0	NA	NA	NA
ENSRNA050029985	snoZ103	#N/A	#N/A	N/A	0	0	0	0	0	0	0	0	0	0	NA	NA	NA
ENSRNA050029986	snoR1	#N/A	#N/A	N/A	0	0	0	0	0	0	0	0	0	0	NA	NA	NA
ENSRNA050029987	snoR1	#N/A	#N/A	N/A	0	0	0	0	0	0	0	0	0	0	NA	NA	NA
ENSRNA050029988	snoR77	#N/A	#N/A	N/A	0	0	0	0	0	0	0	0	0	0	NA	NA	NA
ENSRNA050029989	U6atac	#N/A	#N/A	N/A	0	0	0	0	0	0	0	0	0	0	NA	NA	NA
ENSRNA050029990	U1	#N/A	#N/A	N/A	0.374472	0	0	0.124824	0.124824	1.85125	0.343458	0	0.731569	0.568552	-2.5289	0.80524	FALSE
ENSRNA050029991	U2	#N/A	#N/A	N/A	0	0	0	0	0	0	0	0	0	0	NA	NA	NA
ENSRNA050029992	U2	#N/A	#N/A	N/A	0	0.283934	0.878199	0.387378	0.258737	1.22277	0.283573	0	0.502116	0.369511	-0.35181	1	FALSE
ENSRNA050029993	U4	#N/A	#N/A	N/A	0.788105	0.361877	0	0.383327	0.227759	1.55844	1.08425	0	0.880896	0.461229	-1.1775	0.91398	FALSE
ENSRNA050029994	SNOR75	#N/A	#N/A	N/A	0	0	1.29734	0.432447	0.432447	0	0.628372	0	0.209457	0.209457	1.0687	1	FALSE
ENSRNA050029995	SNOR75	#N/A	#N/A	N/A	12.4738	15.2737	19.6838	15.8104	2.09857	8.2221	3.17797	8.19987	6.53331	1.67768	1.2923	0.10162	FALSE
ENSRNA050029996	U5	#N/A	#N/A	N/A	0	0	0	0	0	0	0	0	0	0	NA	NA	NA
ENSRNA050029997	snoZ199	#N/A	#N/A	N/A	11.5942	5.67868	20.4913	12.5881	4.30482	6.11387	10.634	7.62167	8.12318	1.32872	0.65054	0.75469	FALSE
ENSRNA050029998	snoR64	#N/A	#N/A	N/A	40.1934	49.6395	57.0829	48.9719	4.88701	69.8879	54.6611	61.499	62.016	4.40317	-0.32213	0.55025	FALSE
ENSRNA050029999	MIR171_1	#N/A	#N/A	N/A	0.641384	0	0	0.213795	0.213795	0	0	0	0	0	Inf	1	FALSE
ENSRNA050030000	snoZ199	#N/A	#N/A	N/A	0	0	0	0	0	0	0	0	0	0	NA	NA	NA
ENSRNA050030001	U6	#N/A	#N/A	N/A	0	0	0	0	0	0	0	0	0	0	NA	NA	NA
ENSRNA050030002	snoZ103	#N/A	#N/A	N/A	1.10624	0.507955	2.61848	1.41089	0.628011	1.09377	4.05848	1.09081	2.08102	0.98873	-0.54019	0.96973	FALSE
ENSRNA050030003	U6	#N/A	#N/A	N/A	0	0	0	0	0	0	0	0	0	0	NA	NA	NA
ENSRNA050030004	U6atac	#N/A	#N/A	N/A	0	0	0	0	0	0	0	0	0	0	NA	NA	NA
ENSRNA050030005	Intron_gpII	#N/A	#N/A	N/A	3.88968	3.57207	0	2.48725	1.247	0	1.78377	0	0.594589	0.594589	2.0883	0.77182	FALSE
ENSRNA050030006	Intron_gpII	#N/A	#N/A	N/A	0	0.93054	0.959377	0.629972	0.315096	0.500926	0	1.49872	0.666547	0.440496	-0.068239	1	FALSE
ENSRNA050030007	Intron_gpII	#N/A	#N/A	N/A	5.02417	5.45282	0.864893	3.78063	1.46311	6.77389	1.25674	4.05334	4.02799	1.59271	-0.072835	1	FALSE
ENSRNA050030008	U2	#N/A	#N/A	N/A	0	0	0	0	0	0	0	0	0	0	NA	NA	NA
ENSRNA050030009	snoR135	#N/A	#N/A	N/A	0.410136	0	0	0.136712	0.136712	0	0	0	0	0	Inf	1	FALSE
ENSRNA050030010	U6	#N/A	#N/A	N/A	0	0	0	0	0	0	0	0	0	0	NA	NA	NA
ENSRNA050030011	snoR135	#N/A	#N/A	N/A	0	0	0	0	0	0	0	0	0	0	NA	NA	NA
ENSRNA050030012	U6	#N/A	#N/A	N/A	0	0	0	0	0	0	0	0	0	0	NA	NA	NA
ENSRNA050030013	MIR159	#N/A	#N/A	N/A	0	0	0	0	0	0	0.277873	0	0.0926244	0.0926244	#NAME?	1	FALSE
ENSRNA050030014	snoZ103	#N/A	#N/A	N/A	157.424	150.209	168.606	158.746	5.3518	155.097	173.57	155.778	161.482	6.04739	-0.0059458	1	FALSE
ENSRNA050030015	snoZ103	#N/A	#N/A	N/A	64.8402	42.3088	58.6985	55.2825	6.72477	78.7305	51.6451	45.9889	58.7882	10.104	-0.069374	0.99793	FALSE
ENSRNA050030016	snoZ103	#N/A	#N/A	N/A	18.2008	20.3709	17.2326	18.6014	0.927843	18.5579	20.8667	15.7035	18.376	1.49325	0.03686	1	FALSE
ENSRNA050030017	snoZ103	#N/A	#N/A	N/A	25.1209	45.6266	42.2837	37.677	6.35183	47.4674	50.6887	47.339	48.4984	1.09577	-0.34548	0.51099	FALSE
ENSRNA050030018	snoZ103	#N/A	#N/A	N/A	2.23296	7.17722	5.814	5.07473	1.47437	12.1428	6.14408	7.1559	8.48094	1.8541	-0.72155	0.66512	FALSE
ENSRNA050030019	snoZ103	#N/A	#N/A	N/A	0	0	0	0	0	0	0	0	0	0	NA	NA	NA
ENSRNA050030020	U6atac	#N/A	#N/A	N/A	0	0	0	0	0	0	0	0	0	0	NA	NA	NA
ENSRNA050030021	5_8S_rRNA	#N/A	#N/A	N/A	0	0	0	0	0	0	0	0	0	0	NA	NA	NA
ENSRNA050030022	Intron_gpII	#N/A	#N/A	N/A	2.4116	0	0	0.803867	0.803867	0.794803	1.47458	0.792654	1.02068	0.226951	-0.32529	1	FALSE
ENSRNA050030023	snoZ103	#N/A	#N/A	N/A	15.6308	7.68988	4.22837	9.183	3.37519	9.93504	6.14408	2.75227	6.27713	2.07455	0.56975	0.86184	FALSE
ENSRNA050030024	LSU_rRNA_eukarya	#N/A	#N/A	N/A	0	0	0	0	0	0	0	0	0	0	NA	NA	NA
ENSRNA050030025	LSU_rRNA_eukarya	#N/A	#N/A	N/A	0	0	0	0	0	0	0	0	0	0	NA	NA	NA
ENSRNA050030026	snoR109	#N/A	#N/A	N/A	0	0	0	0	0	0	0	0	0	0	NA	NA	NA
ENSRNA050030027	Plant_U3	#N/A	#N/A	N/A	0	0	0	0	0	0	0	0	0	0	NA	NA	NA
ENSRNA050030028	Plant_U3	#N/A	#N/A	N/A	0.558241	0	0.528546	0.362262	0.181334	0.275973	0.512007	0.275227	0.354402	0.0788025	0.050759	1	FALSE
ENSRNA050030029	Plant_U3	#N/A	#N/A	N/A	0	0	0.528546	0.176182	0.176182	0	0	0.550454	0.183485	0.183485	-0.049426	1	FALSE
ENSRNA050030030	Plant_U3	#N/A	#N/A	N/A	0	0	0	0	0	0	0	0	0	0	NA	NA	NA
ENSRNA050030031	Plant_U3	#N/A	#N/A	N/A	0	0	0	0	0	0	0	0	0	0	NA	NA	NA
ENSRNA050030032	Plant_U3	#N/A	#N/A	N/A	0	0	0	0	0	0	0	0	0	0	NA	NA	NA
ENSRNA050030033	Plant_U3	#N/A	#N/A	N/A	0	0	0	0	0	0.544386	0	0	0.181462	0.181462	#NAME?	0.97057	FALSE
ENSRNA050030034	U1	#N/A	#N/A	N/A	0	0	0	0	0	0	0	0	0	0	NA	NA	NA
ENSRNA050030035	U2	#N/A	#N/A	N/A	0	0	0	0	0	0	0	0	0	0	NA	NA	NA
ENSRNA050030036	U6atac	#N/A	#N/A	N/A	4.30643	3.95479	4.98343	4.41489	0.301853	4.25788	4.38863	2.35909	3.66853	0.655808	0.28725	0.97057	FALSE
ENSRNA050030037	U1	#N/A	#N/A	N/A	0	0	0	0	0	0	0	0	0	0	NA	NA	NA
ENSRNA050030038	U1	#N/A	#N/A	N/A	0	0.350425	0.361284	0.237236	0.11866	0	1.04994	0.752519	0.600819	0.312438	-1.3227	0.95797	FALSE
ENSRNA050030039	U5	#N/A	#N/A	N/A	0.519742	0.477303	0.492094	0.49638	0.0124371	0	0	0	0	0	Inf	0.89	FALSE
ENSRNA050030040	U1	#N/A	#N/A	N/A	0	0	0	0	0	0	0	0	0	0	NA	NA	NA
ENSRNA050030041	MIR171_1	#N/A	#N/A	N/A	2.4116	0	1.14166	1.18442	0.696498	0.596103	1.6589	0	0.751668	0.48516	0.67869	1	FALSE
ENSRNA050030042	MIR171_1	#N/A	#N/A	N/A	0	0	0	0	0	0	0	0	0	0	NA	NA	NA
ENSRNA050030043	U5	#N/A	#N/A	N/A	0	0	1.96838	0.656126	0.656126	2.05553	2.38348	0.512492	1.6505	0.576826	-1.3099	0.8353	FALSE
ENSRNA050030044	Plant_U3	#N/A	#N/A	N/A	0	0	0	0	0	0	0	0	0	0	NA	NA	NA
ENSRNA050030045	U5	#N/A	#N/A	N/A	0	0	0	0	0	0	0	0	0	0	NA	NA	NA
ENSRNA050030046	Plant_U3	#N/A	#N/A	N/A	0	0	0	0	0	0	0	0	0	0	NA	NA	NA
ENSRNA050030047	snoR44_J54	#N/A	#N/A	N/A	0	0	0	0	0	0	0	0	0	0	NA	NA	NA
ENSRNA050030048	Plant_U3	#N/A	#N/A	N/A	0	0	0	0	0	0	0	0	0	0	NA	NA	NA
ENSRNA050030049	SNORD24	#N/A	#N/A	N/A	14.2257	16.1747	10.2621	13.5542	1.73953	16.0747	13.0475	6.67967	11.934	2.76867	0.20424	0.96588	FALSE
ENSRNA050030050	Plant_U3	#N/A	#N/A	N/A	0	0	0	0	0	0	0	0	0	0	NA	NA	NA
ENSRNA050030051	snoR44_J54	#N/A	#N/A	N/A	0	0	0	0	0	0	0	0	0	0	NA	NA	NA
ENSRNA050030052	U5	#N/A	#N/A	N/A	0	0	0	0	0	0	0	0	0	0	NA	NA	NA
ENSRNA050030053	5S_rRNA	#N/A	#N/A	N/A	0	0	0	0	0	0	0	0	0	0	NA	NA	NA
ENSRNA050030054	Plant_U3	#N/A	#N/A	N/A	0	0	0	0	0	0	0	0	0	0	NA	NA	NA
ENSRNA050030055	Plant_U3	#N/A	#N/A	N/A	0	1.02532	0.264273	0.429863	0.307346	0	0.256003	0	0.0853345	0.0853345	2.3568	0.86765	FALSE
ENSRNA050030056	Intron_gpII	#N/A	#N/A	N/A	0	0	0	0	0	0	0	0	0	0	NA	NA	NA
ENSRNA050030057	Intron_gpII	#N/A	#N/A	N/A	0	0	0	0	0	0	0	0	0	0	NA	NA	NA
ENSRNA050030058	mir-598	#N/A	#N/A	N/A	0	0	0	0	0	0	0	0	0	0	NA	NA	NA
ENSRNA050030059	snosnR60_Z15	#N/A	#N/A	N/A	0	0	0	0	0	0	0	0	0	0	NA	NA	NA
ENSRNA050030060	LSU_rRNA_eukarya	#N/A	#N/A	N/A	9.82513	14.1928	13.4768	12.4982	1.35244	7.83945	8.53311	9.89843	8.757	0.604828	0.53128	0.070493	FALSE
ENSRNA050030061	SSU_rRNA_eukarya	#N/A	#N/A	N/A	0	0.0804755	0.0829694	0.0544816	0.0272503	0.0866428	0	0.172817	0.0864866	0.049888	-0.65247	1	FALSE
ENSRNA050030062	SSU_rRNA_eukarya	#N/A	#N/A	N/A	3.39785	9.28119	9.98127	7.55344	2.0876	8.44191	9.50912	13.4877	10.4796	1.53529	-0.45497	0.71263	FALSE
ENSRNA050030063	LSU_rRNA_eukarya	#N/A	#N/A	N/A	5.32432	1.07858	0.518936	2.30728	1.51715	1.08382	0.861767	0.926478	0.957356	0.0659349	1.2875	0.79627	FALSE
ENSRNA050030064	SSU_rRNA_eukarya	#N/A	#N/A	N/A	1.26926	0.749329	0.171678	0.730091	0.316992	0.627476	0.582071	0.089397	0.432981	0.172292	0.77587	0.84567	FALSE
ENSRNA050030065	SSU_rRNA_eukarya	#N/A	#N/A	N/A	0	0	0.0946649	0.031555	0.031555	0	0	0	0	0	Inf	1	FALSE
ENSRNA050030066	SSU_rRNA_eukarya	#N/A	#N/A	N/A	26.1957	11.6611	11.5491	16.4686	4.86363	12.2582	11.5545	10.549	11.4539	0.495952	0.54265	0.71447	FALSE
ENSRNA050030067	SSU_rRNA_eukarya	#N/A	#N/A	N/A	1.19782	0.275002	0.378033	0.61695	0.291952	0.493462	0.457754	0.196851	0.382689	0.0934891	0.70941	0.88759	FALSE
ENSRNA050030068	SSU_rRNA_eukarya	#N/A	#N/A	N/A	0.29995	8.35557	8.33051	5.66201	2.68104	4.84395	4.31003	6.40827	5.18742	0.629585	0.14402	0.9949	FALSE
ENSRNA050030069	SSU_rRNA_eukarya	#N/A	#N/A	N/A	0	0.0918194	0.473325	0.188381	0.144916	0.0988561	0	0.0985888	0.065815	0.0329076	1.533	0.89	FALSE
ENSRNA050030070	LSU_rRNA_eukarya	#N/A	#N/A	N/A	0	0	0	0	0	0	0	0	0	0	NA	NA	NA
ENSRNA050030071	SSU_rRNA_eukarya	#N/A	#N/A	N/A	1.79791	3.85258	4.08546	3.24532	0.726818	2.72572	3.51788	2.71835	2.98732	0.265293	0.13859	0.97057	FALSE
ENSRNA050030072	LSU_rRNA_eukarya	#N/A	#N/A	N/A	0	0	0	0	0	0	0	0	0	0	NA	NA	NA
ENSRNA050030073	SSU_rRNA_eukarya	#N/A	#N/A	N/A	0.622617	0.571777	0.589497	0.59463	0.0148988	0.615596	0.0951751	0.306966	0.339246	0.151097	0.82839	0.83111	FALSE
ENSRNA050030074	SSU_rRNA_eukarya	#N/A	#N/A	N/A	1.1639	5.55809	3.08556	3.26918	1.27181	3.68249	4.91052	4.13159	4.24153	0.35874	-0.35658	0.89	FALSE
ENSRNA050030075	U1	#N/A	#N/A	N/A	0	0	0	0	0	0	0	0	0	0	NA	NA	NA
ENSRNA050030076	LSU_rRNA_eukarya	#N/A	#N/A	N/A	0	0	0	0	0	0	0	0	0	0	NA	NA	NA
ENSRNA050030077	U1	#N/A	#N/A	N/A	0	0	0	0	0	0	0	0	0	0	NA	NA	NA
ENSRNA050030078	U1	#N/A	#N/A	N/A	0	0	0	0	0	0	0	0	0	0	NA	NA	NA
ENSRNA050030079	LSU_rRNA_eukarya	#N/A	#N/A	N/A	0	0	0	0	0	0	0	0	0	0	NA	NA	NA
ENSRNA050030080	5_8S_rRNA	#N/A	#N/A	N/A	3.0918	0	0	1.0306	1.0306	0	0	0	0	0	Inf	0.76392	FALSE
ENSRNA050030081	5_8S_rRNA	#N/A	#N/A	N/A	0	0	0	0	0	0	0	0	0	0	NA	NA	NA
ENSRNA050030082	U1	#N/A	#N/A	N/A	0	0	0	0	0	0	0	0	0	0	NA	NA	NA
ENSRNA050030083	5_8S_rRNA	#N/A	#N/A	N/A	0	0	0	0	0	0	0	0	0	0	NA	NA	NA
ENSRNA050030084	5_8S_rRNA	#N/A	#N/A	N/A	15.459	8.51802	9.14791	11.0416	2.21615	6.11387	5.67146	8.00275	6.59603	0.714864	0.7608	0.36138	FALSE
ENSRNA050030085	5_8S_rRNA	#N/A	#N/A	N/A	0	0	0	0	0	0.382117	0	0	0.127372	0.127372	#NAME?	1	FALSE
ENSRNA050030086	5_8S_rRNA	#N/A	#N/A	N/A	1.15942	1.06475	1.46367	1.22928	0.120337	0.764234	3.1902	0.762167	1.5722	0.808999	-0.33399	0.99697	FALSE
ENSRNA050030087	5_8S_rRNA	#N/A	#N/A	N/A	243.093	2.48442	1.82958	82.4689	80.3121	1.14635	2.83573	2.2865	2.08953	0.497527	5.3204	0.54615	FALSE
ENSRNA050030088	5_8S_rRNA	#N/A	#N/A	N/A	0	0	0	0	0	0	0	0	0	0	NA	NA	NA
ENSRNA050030089	5_8S_rRNA	#N/A	#N/A	N/A	0	0	0	0	0	0	0	0	0	0	NA	NA	NA
ENSRNA050030090	5_8S_rRNA	#N/A	#N/A	N/A	0	0	0	0	0	0	0	0	0	0	NA	NA	NA
ENSRNA050030091	5_8S_rRNA	#N/A	#N/A	N/A	0	0	0	0	0	0	0	0	0	0	NA	NA	NA
ENSRNA050030092	SSU_rRNA_eukarya	#N/A	#N/A	N/A	0	0	0	0	0	0	0	0	0	0	NA	NA	NA
ENSRNA050030093	5_8S_rRNA	#N/A	#N/A	N/A	0	0	0	0	0	0	0	0	0	0	NA	NA	NA
ENSRNA050030094	SSU_rRNA_eukarya	#N/A	#N/A	N/A	0	0	0	0	0	0	0	0	0	0	NA	NA	NA
ENSRNA050030095	LSU_rRNA_eukarya	#N/A	#N/A	N/A	0	0	0	0	0	0	0	0	0	0	NA	NA	NA
ENSRNA050030096	LSU_rRNA_eukarya	#N/A	#N/A	N/A	33.2568	244.508	204.578	160.781	64.7957	106.337	103.994	124.076	111.469	6.33974	0.54676	0.80728	FALSE
ENSRNA050030097	SSU_rRNA_eukarya	#N/A	#N/A	N/A	0.376813	0	0	0.125604	0.125604	0	0	0	0	0	Inf	0.97057	FALSE
ENSRNA050030098	U6	#N/A	#N/A	N/A	0	1.00667	0	0.335558	0.335558	1.08382	0	0	0.361274	0.361274	-0.082951	1	FALSE
ENSRNA050030099	U2	#N/A	#N/A	N/A	0	0	0	0	0	0	0	0	0	0	NA	NA	NA
ENSRNA050030100	U2	#N/A	#N/A	N/A	0	0	0	0	0	0.305694	0.283573	0.304867	0.298044	0.00723967	#NAME?	0.89	FALSE
ENSRNA050030101	U2	#N/A	#N/A	N/A	0	0	0	0	0	0	0	0	0	0	NA	NA	NA
ENSRNA050030102	U2	#N/A	#N/A	N/A	0	0	0	0	0	0	0	0	0	0	NA	NA	NA
ENSRNA050030103	U2	#N/A	#N/A	N/A	0	0	0	0	0	0	0	0	0	0	NA	NA	NA
ENSRNA050030104	U2	#N/A	#N/A	N/A	0	0	0	0	0	0	0	0.304867	0.101622	0.101622	#NAME?	1	FALSE
ENSRNA050030105	U2	#N/A	#N/A	N/A	0	0	0	0	0	0	0	0	0	0	NA	NA	NA
ENSRNA050030106	U2	#N/A	#N/A	N/A	0	0	0	0	0	0	0	0	0	0	NA	NA	NA
ENSRNA050030107	U6	#N/A	#N/A	N/A	0	0	0	0	0	0	0	0	0	0	NA	NA	NA
ENSRNA050030108	U6	#N/A	#N/A	N/A	1.17068	1.07509	0	0.74859	0.375311	1.73622	4.83175	1.15435	2.57411	1.14125	-1.7604	0.6038	FALSE
ENSRNA050030109	U6	#N/A	#N/A	N/A	0	0	0	0	0	0	0	0	0	0	NA	NA	NA
ENSRNA050030110	U6	#N/A	#N/A	N/A	0	0	0	0	0	0	0	0	0	0	NA	NA	NA
ENSRNA050030111	MIR169_2	#N/A	#N/A	N/A	0	0	0	0	0	0	0	0	0	0	NA	NA	NA
ENSRNA050030112	MIR169_2	#N/A	#N/A	N/A	0	0	0	0	0	0	0	0	0	0	NA	NA	NA
ENSRNA050030113	MIR169_2	#N/A	#N/A	N/A	1.28277	1.17802	0	0.820264	0.411245	0	7.05916	0	2.35305	2.35305	-1.4967	0.90673	FALSE
ENSRNA050030114	MIR169_2	#N/A	#N/A	N/A	0	0	0	0	0	0.627476	0	0	0.209159	0.209159	#NAME?	1	FALSE
ENSRNA050030115	SNORD14	#N/A	#N/A	N/A	25.7691	22.3255	26.7001	24.9316	1.33048	36.0546	17.8377	21.5742	25.1555	5.55527	0.0061211	1	FALSE
ENSRNA050030116	U5	#N/A	#N/A	N/A	0	0	0	0	0	0	0	0	0	0	NA	NA	NA
ENSRNA050030117	U5	#N/A	#N/A	N/A	0	0.946446	0	0.315482	0.315482	0	0	0	0	0	Inf	0.97057	FALSE
ENSRNA050030118	snoR103	#N/A	#N/A	N/A	1.14838	1.05461	0	0.734331	0.368162	0	2.10654	1.69854	1.26836	0.645025	-0.77086	0.97057	FALSE
ENSRNA050030119	MIR169_2	#N/A	#N/A	N/A	0	0	0	0	0	0	0	0	0	0	NA	NA	NA
ENSRNA050030120	U6atac	#N/A	#N/A	N/A	0	0	0	0	0	0	0	0	0	0	NA	NA	NA
ENSRNA050030121	MIR169_2	#N/A	#N/A	N/A	0	0	0	0	0	0	0	0	0	0	NA	NA	NA
ENSRNA050030122	MIR171_1	#N/A	#N/A	N/A	0	0	0	0	0	0	0	0	0	0	NA	NA	NA
ENSRNA050030123	U6	#N/A	#N/A	N/A	0.58534	0	0	0.195113	0.195113	0	0	0.577175	0.192392	0.192392	0.029627	1	FALSE
ENSRNA050030124	Intron_gpII	#N/A	#N/A	N/A	0	0	0	0	0	0	0	0	0	0	NA	NA	NA
ENSRNA050030125	Intron_gpII	#N/A	#N/A	N/A	0	0	0	0	0	0	0	0	0	0	NA	NA	NA
ENSRNA050030126	Plant_U3	#N/A	#N/A	N/A	0.837362	1.28165	0	0.706336	0.375735	0.275973	0	0	0.0919911	0.0919911	2.9638	0.62472	FALSE
ENSRNA050030127	U1	#N/A	#N/A	N/A	0	0	0	0	0	0	0	0	0	0	NA	NA	NA
ENSRNA050030128	U1	#N/A	#N/A	N/A	0	0	0	0	0	0	0	0	0	0	NA	NA	NA
ENSRNA050030129	U1	#N/A	#N/A	N/A	0	0	0	0	0	0	0	0	0	0	NA	NA	NA
ENSRNA050030130	IsrR	#N/A	#N/A	N/A	0	0	0	0	0	0	0	0	0	0	NA	NA	NA
ENSRNA050030131	U5	#N/A	#N/A	N/A	0	0	0	0	0	0	0	0	0	0	NA	NA	NA
ENSRNA050030132	5S_rRNA	#N/A	#N/A	N/A	0	0	0	0	0	0	0	0	0	0	NA	NA	NA
ENSRNA050030133	snoR109	#N/A	#N/A	N/A	0	0	0	0	0	0	0	0	0	0	NA	NA	NA
ENSRNA050030134	U6	#N/A	#N/A	N/A	0	0	0	0	0	0	0	0	0	0	NA	NA	NA
ENSRNA050030135	U2	#N/A	#N/A	N/A	0.322407	1.77649	0	0.699631	0.546412	0.956314	1.18282	0.317909	0.819014	0.258944	-0.20516	1	FALSE
ENSRNA050030136	Plant_SRP	#N/A	#N/A	N/A	0	0	0	0	0	0	0	0	0	0	NA	NA	NA
ENSRNA050030137	Plant_SRP	#N/A	#N/A	N/A	0	0	0	0	0	0	0	0	0	0	NA	NA	NA
ENSRNA050030138	Plant_SRP	#N/A	#N/A	N/A	0	0	0	0	0	0	0	0	0	0	NA	NA	NA
ENSRNA050030139	Plant_SRP	#N/A	#N/A	N/A	0	0	0	0	0	0	0	0	0	0	NA	NA	NA
ENSRNA050030140	Plant_SRP	#N/A	#N/A	N/A	0	0	0	0	0	0	0	0	0	0	NA	NA	NA
ENSRNA050030141	LSU_rRNA_eukarya	#N/A	#N/A	N/A	0	0	0	0	0	0	0	0	0	0	NA	NA	NA
ENSRNA050030142	snoZ279_R105_R108	#N/A	#N/A	N/A	0	0	0.538518	0.179506	0.179506	0	0	0	0	0	Inf	1	FALSE
ENSRNA050030143	snoZ279_R105_R108	#N/A	#N/A	N/A	0	0.522331	3.76963	1.43065	1.17917	0	0.521667	0	0.173889	0.173889	3.0634	0.77392	FALSE
ENSRNA050030144	U6atac	#N/A	#N/A	N/A	0.494181	0	1.87157	0.788584	0.55997	0	0.906504	0	0.302168	0.302168	1.4067	0.95566	FALSE
ENSRNA050030145	MIR403	#N/A	#N/A	N/A	0	0	0	0	0	0	0	0	0	0	NA	NA	NA
ENSRNA050030146	snoR101	#N/A	#N/A	N/A	0	8.16892	4.67893	4.28262	2.36647	2.93165	5.43902	0.974574	3.11508	1.29203	0.48138	0.97057	FALSE
ENSRNA050030147	snoR101	#N/A	#N/A	N/A	1.00483	0.922785	1.90276	1.27679	0.31388	0.993504	8.29451	0	3.09601	2.61503	-1.2547	0.89396	FALSE
ENSRNA050030148	LSU_rRNA_eukarya	#N/A	#N/A	N/A	0	0	0	0	0	0	0	0	0	0	NA	NA	NA
ENSRNA050030149	SSU_rRNA_eukarya	#N/A	#N/A	N/A	0	0	0	0	0	0	0	0	0	0	NA	NA	NA
ENSRNA050030150	5_8S_rRNA	#N/A	#N/A	N/A	0	0	0	0	0	0	0	0	0	0	NA	NA	NA
ENSRNA050030151	SSU_rRNA_eukarya	#N/A	#N/A	N/A	0	0	0	0	0	0	0	0	0	0	NA	NA	NA
ENSRNA050030152	5_8S_rRNA	#N/A	#N/A	N/A	0	0	0	0	0	0	0	0	0	0	NA	NA	NA
ENSRNA050030153	snoR11	#N/A	#N/A	N/A	6.2369	11.4553	7.87351	8.52189	1.5409	2.7407	6.35595	7.51654	5.53773	1.43809	0.63915	0.75448	FALSE
ENSRNA050030154	snoZ152	#N/A	#N/A	N/A	4.05311	2.79162	3.35782	3.40085	0.364797	0	3.71743	7.99315	3.90353	2.3093	-0.18486	1	FALSE
ENSRNA050030155	snoR135	#N/A	#N/A	N/A	2.39563	5.86671	1.51213	3.25816	1.32898	4.34247	0.732407	2.36221	2.47903	1.04377	0.41327	0.94032	FALSE
ENSRNA050030156	U6atac	#N/A	#N/A	N/A	0	0	0	0	0	0	0	0	0	0	NA	NA	NA
ENSRNA050030157	snoR134	#N/A	#N/A	N/A	0.401934	2.95291	1.52221	1.62569	0.738219	0.794803	0.73729	0.792654	0.774916	0.0188231	1.0878	0.82387	FALSE
ENSRNA050030158	snoR11	#N/A	#N/A	N/A	0	0	0	0	0	0	0	0	0	0	NA	NA	NA
ENSRNA050030159	snoR11	#N/A	#N/A	N/A	0	0	0	0	0	0	0	0	0	0	NA	NA	NA
ENSRNA050030160	snoR80	#N/A	#N/A	N/A	0	0	0	0	0	0	0	0	0	0	NA	NA	NA
ENSRNA050030161	snoJ33	#N/A	#N/A	N/A	0	0	0	0	0	0	0	0	0	0	NA	NA	NA
ENSRNA050030162	snoR80	#N/A	#N/A	N/A	0	0	0	0	0	0	0	0	0	0	NA	NA	NA
ENSRNA050030163	snoU36a	#N/A	#N/A	N/A	0	0	0	0	0	0	0	0	0	0	NA	NA	NA
ENSRNA050030164	U5	#N/A	#N/A	N/A	0	0	0	0	0	0	0	0	0	0	NA	NA	NA
ENSRNA050030165	U6	#N/A	#N/A	N/A	0	0	0	0	0	0	0	0	0	0	NA	NA	NA
ENSRNA050030166	snoZ152	#N/A	#N/A	N/A	0	0	0	0	0	0	0	0	0	0	NA	NA	NA
ENSRNA050030167	MIR171_1	#N/A	#N/A	N/A	0	0	0	0	0	0	0	0	0	0	NA	NA	NA
ENSRNA050030168	U6	#N/A	#N/A	N/A	0	0	0	0	0	0	0	0	0	0	NA	NA	NA
ENSRNA050030169	MIR171_1	#N/A	#N/A	N/A	0	0	0	0	0	0	0	0	0	0	NA	NA	NA
ENSRNA050030170	U6	#N/A	#N/A	N/A	0	0	0	0	0	0	0	0	0	0	NA	NA	NA
ENSRNA050030171	snoZ223	#N/A	#N/A	N/A	3.2414	3.57207	1.84139	2.88495	0.530443	3.84582	1.78377	1.91771	2.51577	0.666151	0.21718	1	FALSE
ENSRNA050030172	Plant_SRP	#N/A	#N/A	N/A	4.74414	0.363063	1.87157	2.32626	1.28498	1.95443	0.906504	0.974574	1.2785	0.338536	0.88263	0.84861	FALSE
ENSRNA050030173	U1	#N/A	#N/A	N/A	0	0	0	0	0	0	0	0	0	0	NA	NA	NA
ENSRNA050030174	U1	#N/A	#N/A	N/A	0	0.68779	0	0.229263	0.229263	0.37025	0.343458	1.10775	0.607151	0.250417	-1.389	0.95698	FALSE
ENSRNA050030175	U1	#N/A	#N/A	N/A	0	0.343895	0	0.114632	0.114632	1.481	0	0	0.493667	0.493667	-2.083	0.9475	FALSE
ENSRNA050030176	U1	#N/A	#N/A	N/A	0	0	0	0	0	0	0	0	0	0	NA	NA	NA
ENSRNA050030177	Plant_U3	#N/A	#N/A	N/A	0	0	0	0	0	0	0	0	0	0	NA	NA	NA
ENSRNA050030178	Plant_SRP	#N/A	#N/A	N/A	0.25765	1.41967	0.975777	0.884365	0.338546	0	0.708933	0.508111	0.405681	0.210962	1.1423	0.85333	FALSE
ENSRNA050030179	U6	#N/A	#N/A	N/A	0	0	0	0	0	0	0	0	0	0	NA	NA	NA
ENSRNA050030181	U6	#N/A	#N/A	N/A	0	0	0	0	0	0	0	0	0	0	NA	NA	NA
ENSRNA050030182	U6	#N/A	#N/A	N/A	0	0	0	0	0	0	0	0	0	0	NA	NA	NA
ENSRNA050030183	U6	#N/A	#N/A	N/A	0	0	0	0	0	0	0	0	0	0	NA	NA	NA
ENSRNA050030184	RNase_MRP	#N/A	#N/A	N/A	0	0	0	0	0	0	0	0	0	0	NA	NA	NA
ENSRNA050030185	Plant_SRP	#N/A	#N/A	N/A	3.37624	0.442937	2.73998	2.18639	0.890865	0	0.884748	0	0.294916	0.294916	2.9132	0.36652	FALSE
ENSRNA050030186	U6	#N/A	#N/A	N/A	0	0	0	0	0	0	0	0	0	0	NA	NA	NA
ENSRNA050030187	Plant_SRP	#N/A	#N/A	N/A	0	0	0	0	0	0	0	0	0	0	NA	NA	NA
ENSRNA050030188	SNORD36	#N/A	#N/A	N/A	0	0	0	0	0	0	0.691209	0	0.230403	0.230403	#NAME?	1	FALSE
ENSRNA050030189	IsrR	#N/A	#N/A	N/A	0	0	0	0	0	0	0	0	0	0	NA	NA	NA
ENSRNA050030190	U6atac	#N/A	#N/A	N/A	0	0	0	0	0	0	0	0	0	0	NA	NA	NA
ENSRNA050030191	snoR77	#N/A	#N/A	N/A	0	0	0	0	0	0	0	0	0	0	NA	NA	NA
ENSRNA050030192	snoR1	#N/A	#N/A	N/A	0	0	0	0	0	0	0	0	0	0	NA	NA	NA
ENSRNA050030193	snoZ103	#N/A	#N/A	N/A	0	0	0	0	0	0	0	0	0	0	NA	NA	NA
ENSRNA050030194	snoR1	#N/A	#N/A	N/A	0	0	0	0	0	0	0	0	0	0	NA	NA	NA
ENSRNA050030195	snoR77	#N/A	#N/A	N/A	0	0	0	0	0	0	0	0	0	0	NA	NA	NA
ENSRNA050030196	Intron_gpII	#N/A	#N/A	N/A	0	0	0	0	0	0	0	0	0	0	NA	NA	NA
ENSRNA050030198	LSU_rRNA_eukarya	#N/A	#N/A	N/A	0	0	0	0	0	0	0	0	0	0	NA	NA	NA
ENSRNA050030201	LSU_rRNA_eukarya	#N/A	#N/A	N/A	65.4097	180.487	187.817	144.571	39.6372	95.7995	99.2398	124.398	106.479	9.01447	0.45914	0.71531	FALSE
ENSRNA050030202	SSU_rRNA_eukarya	#N/A	#N/A	N/A	61.4918	92.3398	84.6762	79.5026	9.27315	78.6222	79.0872	80.3846	79.3646	0.527339	0.02109	1	FALSE
ENSRNA050030203	Intron_gpI	#N/A	#N/A	N/A	0	0	0	0	0	0	0	0	0	0	NA	NA	NA
ENSRNA050030204	LSU_rRNA_eukarya	#N/A	#N/A	N/A	1.13755	10.2725	13.6425	8.35084	3.73554	9.74759	6.4339	5.98229	7.38793	1.18701	0.19616	0.97519	FALSE
ENSRNA050030205	LSU_rRNA_eukarya	#N/A	#N/A	N/A	0	0	0	0	0	0	0	0	0	0	NA	NA	NA
ENSRNA050030206	5_8S_rRNA	#N/A	#N/A	N/A	0	0	0	0	0	0	0	0	0	0	NA	NA	NA
ENSRNA050030207	Plant_SRP	#N/A	#N/A	N/A	0	0	0	0	0	0	0	0	0	0	NA	NA	NA
ENSRNA050030208	U1	#N/A	#N/A	N/A	0	0	0	0	0	0	0	0	0	0	NA	NA	NA
ENSRNA050030209	U1	#N/A	#N/A	N/A	0	0	0	0	0	0	0	0	0	0	NA	NA	NA
ENSRNA050030210	U1	#N/A	#N/A	N/A	0	0	0	0	0	0	0	0	0	0	NA	NA	NA
ENSRNA050030211	Plant_U3	#N/A	#N/A	N/A	0	0	0	0	0	0	0	0	0	0	NA	NA	NA
ENSRNA050030212	Plant_SRP	#N/A	#N/A	N/A	0	0	0	0	0	0	0	0	0	0	NA	NA	NA
ENSRNA050030213	U1	#N/A	#N/A	N/A	0	0	0	0	0	0	0	0	0	0	NA	NA	NA
ENSRNA050030214	U2	#N/A	#N/A	N/A	0	0	0	0	0	0	0	0	0	0	NA	NA	NA
ENSRNA050030215	U12	#N/A	#N/A	N/A	0	0	0	0	0	0	0	0	0	0	NA	NA	NA
ENSRNA050030216	mir-160	#N/A	#N/A	N/A	6.09675	3.73261	9.62072	6.48336	1.71071	5.35822	8.69836	14.0273	9.3613	2.5244	-0.51378	0.81891	FALSE
ENSRNA050030217	U5	#N/A	#N/A	N/A	0	0	0	0	0	0	0	0	0	0	NA	NA	NA
ENSRNA050030218	U1	#N/A	#N/A	N/A	0	0	0	0	0	0	0	0	0	0	NA	NA	NA
ENSRNA050030219	U6atac	#N/A	#N/A	N/A	0	0	0	0	0	0	0	0	0	0	NA	NA	NA
ENSRNA050030220	U6	#N/A	#N/A	N/A	0	0	0	0	0	0	0	0	0	0	NA	NA	NA
ENSRNA050030222	U2	#N/A	#N/A	N/A	0	0	0	0	0	0	0	0	0	0	NA	NA	NA
ENSRNA050030225	Plant_U3	#N/A	#N/A	N/A	0	0	0	0	0	0	0	0	0	0	NA	NA	NA
ENSRNA050030226	U6	#N/A	#N/A	N/A	0	0	0	0	0	0	0	0	0	0	NA	NA	NA
ENSRNA050030228	snoZ43	#N/A	#N/A	N/A	14.7649	3.95479	14.562	11.0939	3.57003	27.9803	11.8493	7.8861	15.9052	6.14498	-0.49945	0.88077	FALSE
ENSRNA050030230	snoZ43	#N/A	#N/A	N/A	24.116	26.0225	38.2456	29.4614	4.42645	19.6714	23.7776	14.8623	19.4371	2.5763	0.61956	0.28412	FALSE
ENSRNA050030232	snoR86	#N/A	#N/A	N/A	2.89392	3.98643	2.28332	3.05456	0.498164	5.2457	5.30849	1.42678	3.99366	1.28357	-0.36518	0.95542	FALSE
ENSRNA050030234	snoR86	#N/A	#N/A	N/A	20.7398	31.8915	23.2898	25.307	3.37351	23.3672	28.7543	20.9261	24.3492	2.31254	0.075013	0.99168	FALSE
ENSRNA050030236	U6	#N/A	#N/A	N/A	0	0	0	0	0	0	0	0	0	0	NA	NA	NA
ENSRNA050030238	U6	#N/A	#N/A	N/A	0	0	0	0	0	0.567717	0	0	0.189239	0.189239	#NAME?	1	FALSE
ENSRNA050030240	snoZ101	#N/A	#N/A	N/A	15.5587	12.5023	12.8897	13.6502	0.960781	14.1013	18.4322	12.1455	14.893	1.85749	-0.10633	0.99629	FALSE
ENSRNA050030242	snosnR60_Z15	#N/A	#N/A	N/A	0.628021	2.30696	2.37846	1.77115	0.571935	5.58846	2.30403	1.23852	3.04367	1.30904	-0.75999	0.89286	FALSE
ENSRNA050030244	snoZ101	#N/A	#N/A	N/A	72.3481	65.8577	75.1091	71.105	2.74202	57.7278	69.8485	51.3139	59.6301	5.43436	0.27308	0.58142	FALSE
ENSRNA050030247	snosnR60_Z15	#N/A	#N/A	N/A	12.3173	13.6929	6.75175	10.9207	2.12195	7.05067	11.8918	7.67084	8.8711	1.52091	0.31927	0.90928	FALSE
ENSRNA050030249	Plant_SRP	#N/A	#N/A	N/A	0	0	0	0	0	0	0	0	0	0	NA	NA	NA
ENSRNA050030251	snoR86	#N/A	#N/A	N/A	0	0	0	0	0	0	0	1.49872	0.499572	0.499572	#NAME?	0.89	FALSE
ENSRNA050030253	snoR103	#N/A	#N/A	N/A	0	0	0.538518	0.179506	0.179506	0	0	0	0	0	Inf	1	FALSE
ENSRNA050030255	Plant_SRP	#N/A	#N/A	N/A	0	0	0	0	0	0	0	0	0	0	NA	NA	NA
ENSRNA050030257	U11	#N/A	#N/A	N/A	0	0	0	0	0	0	0	0	0	0	NA	NA	NA
ENSRNA050030259	Plant_SRP	#N/A	#N/A	N/A	0	0	0	0	0	0	0	0	0	0	NA	NA	NA
ENSRNA050030261	Plant_SRP	#N/A	#N/A	N/A	0	0	0	0	0	0	0	0	0	0	NA	NA	NA
ENSRNA050030263	U2	#N/A	#N/A	N/A	0	0.761933	0	0.253978	0.253978	0	0	0	0	0	Inf	0.89	FALSE
ENSRNA050030265	Plant_SRP	#N/A	#N/A	N/A	3.51204	0.179182	0	1.23041	1.14199	0	0.357908	0.192392	0.183433	0.103416	2.7641	0.80068	FALSE
ENSRNA050030267	U2	#N/A	#N/A	N/A	0	0.282485	0	0.0941618	0.0941618	0.912402	0	0.606623	0.506342	0.268118	-2.4084	0.86481	FALSE
ENSRNA050030268	U2	#N/A	#N/A	N/A	1.23672	0.567868	1.17093	0.99184	0.212835	1.52847	0.850719	1.21947	1.19955	0.195903	-0.25614	1	FALSE
ENSRNA050030269	U6	#N/A	#N/A	N/A	0	0	0	0	0	0	0	0	0	0	NA	NA	NA
ENSRNA050030270	IsrR	#N/A	#N/A	N/A	0	0	0	0	0	0	0	0	0	0	NA	NA	NA
ENSRNA050030271	snoZ279_R105_R108	#N/A	#N/A	N/A	0	0	0	0	0	0	0	0	0	0	NA	NA	NA
ENSRNA050030272	snoZ279_R105_R108	#N/A	#N/A	N/A	0	0	1.60046	0.533485	0.533485	0	1.03358	1.1112	0.714927	0.358165	-0.40663	1	FALSE
ENSRNA050030273	snoR8a	#N/A	#N/A	N/A	3.34945	6.1519	5.07404	4.85846	0.816148	1.32467	1.84322	2.64218	1.93669	0.383192	1.344	0.5469	FALSE
ENSRNA050030274	snoZ279_R105_R108	#N/A	#N/A	N/A	0	0	0	0	0	0	0	0	0	0	NA	NA	NA
ENSRNA050030275	snoR8a	#N/A	#N/A	N/A	0	2.63653	0	0.878843	0.878843	0.709646	0	0	0.236549	0.236549	1.917	0.94278	FALSE
ENSRNA050030276	SNORD25	#N/A	#N/A	N/A	0	0	1.34313	0.447709	0.447709	0	0	0	0	0	Inf	0.97057	FALSE
ENSRNA050030277	snoZ105	#N/A	#N/A	N/A	36.5137	26.5138	34.5714	32.533	3.06135	28.5458	22.586	18.4208	23.1842	2.93808	0.50809	0.52998	FALSE
ENSRNA050030278	snoZ105	#N/A	#N/A	N/A	15.0725	23.0696	14.2707	17.471	2.80889	24.8376	26.1123	33.0272	27.9924	2.54417	-0.66212	0.40643	FALSE
ENSRNA050030279	mir-166	#N/A	#N/A	N/A	6.21547	9.70352	14.7121	10.2104	2.46582	9.83262	22.2327	15.3219	15.7957	3.58743	-0.61074	0.60719	FALSE
ENSRNA050030280	snoR86	#N/A	#N/A	N/A	0	0	1.36999	0.456664	0.456664	0	0	0	0	0	Inf	0.89	FALSE
ENSRNA050030283	U6	#N/A	#N/A	N/A	0	0	0	0	0	0	0	0	0	0	NA	NA	NA
ENSRNA050030285	U6atac	#N/A	#N/A	N/A	0	0	0	0	0	0	0	0	0	0	NA	NA	NA
ENSRNA050030288	U6	#N/A	#N/A	N/A	3.04495	0.559264	4.61276	2.73899	1.1801	1.80637	5.02698	1.20099	2.67811	1.18736	0.053155	1	FALSE
ENSRNA050030290	U1	#N/A	#N/A	N/A	0	0	0	0	0	0	0	0	0	0	NA	NA	NA
ENSRNA050030292	U2	#N/A	#N/A	N/A	0.615205	0	0	0.205068	0.205068	0	0	0	0	0	Inf	0.97057	FALSE
ENSRNA050030294	U2	#N/A	#N/A	N/A	0	0	0	0	0	0	0	0	0	0	NA	NA	NA
ENSRNA050030296	U2	#N/A	#N/A	N/A	0	0	0	0	0	0	0	0	0	0	NA	NA	NA
ENSRNA050030298	U2	#N/A	#N/A	N/A	3.99883	5.64971	3.78611	4.47822	0.588955	8.51575	4.51402	4.24636	5.75871	1.38068	-0.34307	0.89	FALSE
ENSRNA050030300	U2	#N/A	#N/A	N/A	1.23041	2.82485	1.74744	1.93423	0.469657	1.8248	3.66764	3.03311	2.84185	0.540508	-0.53647	0.87734	FALSE
ENSRNA050030302	U4	#N/A	#N/A	N/A	0	0	0	0	0	0	0	0	0	0	NA	NA	NA
ENSRNA050030304	U4	#N/A	#N/A	N/A	0	0	0	0	0	0	0	0	0	0	NA	NA	NA
ENSRNA050030306	Plant_U3	#N/A	#N/A	N/A	0	0	0	0	0	0	0	0	0	0	NA	NA	NA
ENSRNA050030308	U6	#N/A	#N/A	N/A	0	0	0	0	0	0	0	0	0	0	NA	NA	NA
ENSRNA050030310	snoJ33	#N/A	#N/A	N/A	0	0	0	0	0	0	0	0	0	0	NA	NA	NA
ENSRNA050030312	MIR171_1	#N/A	#N/A	N/A	0	0	0	0	0	0	0	0	0	0	NA	NA	NA
ENSRNA050030314	MIR171_1	#N/A	#N/A	N/A	0	0	0	0	0	0	0	0	0	0	NA	NA	NA
ENSRNA050030316	snoU31b	#N/A	#N/A	N/A	17.8883	10.9517	15.0548	14.6316	2.01355	14.4113	17.0144	6.53286	12.6528	3.15091	0.23022	0.9548	FALSE
ENSRNA050030317	U2	#N/A	#N/A	N/A	1.88406	2.59533	2.97307	2.48416	0.319246	3.1047	0.864012	2.47704	2.14859	0.667354	0.22711	0.98711	FALSE
ENSRNA050030319	snoU31b	#N/A	#N/A	N/A	20.3151	10.8327	9.92747	13.6918	3.32197	20.734	20.4358	7.75422	16.308	4.27775	-0.23149	0.93912	FALSE
ENSRNA050030320	snoU31b	#N/A	#N/A	N/A	68.2404	90.0476	75.2742	77.8541	6.426	55.6799	74.1341	52.2629	60.6923	6.7929	0.37856	0.30247	FALSE
ENSRNA050030321	snoU31b	#N/A	#N/A	N/A	37.7641	29.8131	27.6005	31.7259	3.08592	57.6451	38.89	52.2629	49.5993	5.57551	-0.62641	0.13098	FALSE
ENSRNA050030322	Intron_gpII	#N/A	#N/A	N/A	2.74046	0	0	0.913486	0.913486	0	0	2.02667	0.675557	0.675557	0.44466	1	FALSE
ENSRNA050030323	Plant_U3	#N/A	#N/A	N/A	0	0	0	0	0	0	0	0	0	0	NA	NA	NA
ENSRNA050030325	snoU49	#N/A	#N/A	N/A	64.9277	38.3311	59.7175	54.3255	8.1374	45.854	45.9388	55.7906	49.1945	3.29816	0.16095	0.90889	FALSE
ENSRNA050030326	snoU49	#N/A	#N/A	N/A	8.34785	19.5914	19.3204	15.7532	3.70351	11.005	21.268	11.8898	14.7209	3.28348	0.1174	1	FALSE
ENSRNA050030327	U6	#N/A	#N/A	N/A	6.37683	8.51802	3.29325	6.0627	1.51642	1.71953	9.03889	0.571625	3.77668	2.65189	0.70566	0.86861	FALSE
ENSRNA050030328	snoR77Y	#N/A	#N/A	N/A	10.2934	19.5811	19.4917	16.4554	3.0811	20.3547	17.5331	18.8497	18.9125	0.815133	-0.18214	0.97057	FALSE
ENSRNA050030329	snoR77Y	#N/A	#N/A	N/A	0.735245	4.72646	2.0884	2.5167	1.1719	2.18086	0	1.44998	1.21028	0.640867	1.0741	0.85289	FALSE
ENSRNA050030330	snoR77Y	#N/A	#N/A	N/A	5.14671	6.75209	14.6188	8.8392	2.92673	3.63477	14.8357	5.07492	7.84847	3.51827	0.19168	1	FALSE
ENSRNA050030331	Plant_SRP	#N/A	#N/A	N/A	0	0	0	0	0	0	0	0	0	0	NA	NA	NA
ENSRNA050030332	Plant_SRP	#N/A	#N/A	N/A	0	0	0	0	0	0	0	0	0	0	NA	NA	NA
ENSRNA050030333	5_8S_rRNA	#N/A	#N/A	N/A	0	0	0	0	0	0	0	0	0	0	NA	NA	NA
ENSRNA050030335	MIR159	#N/A	#N/A	N/A	0	0	0	0	0	0	0	0	0	0	NA	NA	NA
ENSRNA050030337	U1	#N/A	#N/A	N/A	2.12788	2.27982	5.37251	3.26007	1.05713	2.80519	7.48132	3.1473	4.47794	1.50494	-0.4381	0.89	FALSE
ENSRNA050030338	snoR8a	#N/A	#N/A	N/A	0.669889	0	5.07404	1.91464	1.59149	1.98701	1.84322	1.32109	1.71711	0.202313	0.17605	1	FALSE
ENSRNA050030340	Plant_SRP	#N/A	#N/A	N/A	0	0	0	0	0	0	0	0	0	0	NA	NA	NA
ENSRNA050030342	U2	#N/A	#N/A	N/A	0	0	0	0	0	0	0	0	0	0	NA	NA	NA
ENSRNA050030344	Plant_SRP	#N/A	#N/A	N/A	0	0	0	0	0	0	0	0	0	0	NA	NA	NA
ENSRNA050030346	U2	#N/A	#N/A	N/A	0	0	0	0	0	0	0	0	0	0	NA	NA	NA
ENSRNA050030348	U2	#N/A	#N/A	N/A	0	1.12994	0	0.376647	0.376647	0	0	0	0	0	Inf	0.85289	FALSE
ENSRNA050030350	U2	#N/A	#N/A	N/A	0	0	0	0	0	0	0	0	0	0	NA	NA	NA
ENSRNA050030352	U6	#N/A	#N/A	N/A	0	0	0	0	0	0	0	0	0	0	NA	NA	NA
ENSRNA050030353	MIR169_2	#N/A	#N/A	N/A	0	0	0	0	0	0	0	0	0	0	NA	NA	NA
ENSRNA050030355	MIR169_2	#N/A	#N/A	N/A	0.48232	0	2.28332	0.921879	0.694813	0.953764	0	1.90237	0.952044	0.549167	-0.033017	1	FALSE
ENSRNA050030371	MIR169_2	#N/A	#N/A	N/A	0	0	0	0	0	0	0	0	0	0	NA	NA	NA
ENSRNA050030372	U6	#N/A	#N/A	N/A	0	0.527306	0	0.175769	0.175769	0	0	0	0	0	Inf	1	FALSE
ENSRNA050030373	MIR169_2	#N/A	#N/A	N/A	0	0	0	0	0	0	0	0	0	0	NA	NA	NA
ENSRNA050030374	MIR159	#N/A	#N/A	N/A	0	0	0	0	0	0	0	0	0	0	NA	NA	NA
ENSRNA050030375	Intron_gpII	#N/A	#N/A	N/A	0	0	0	0	0	0	0	0	0	0	NA	NA	NA
ENSRNA050030376	Intron_gpII	#N/A	#N/A	N/A	0	0	0	0	0	0	0	0	0	0	NA	NA	NA
ENSRNA050030377	mir-598	#N/A	#N/A	N/A	0	0	0	0	0	0	0	0	0	0	NA	NA	NA
ENSRNA050030379	5_8S_rRNA	#N/A	#N/A	N/A	0	0	0	0	0	0	0	0	0	0	NA	NA	NA
ENSRNA050030380	5_8S_rRNA	#N/A	#N/A	N/A	0	0	0	0	0	0	0	0.381084	0.127028	0.127028	#NAME?	1	FALSE
ENSRNA050030381	SSU_rRNA_eukarya	#N/A	#N/A	N/A	0	0	0	0	0	0	0	0	0	0	NA	NA	NA
ENSRNA050030382	snoR109	#N/A	#N/A	N/A	0	0	0	0	0	0	0	0	0	0	NA	NA	NA
ENSRNA050030383	snoZ159	#N/A	#N/A	N/A	2.80419	2.57521	1.32751	2.23564	0.45885	3.46571	3.85791	0.691268	2.67163	0.996633	-0.23509	1	FALSE
ENSRNA050030385	snoZ159	#N/A	#N/A	N/A	0	0	0	0	0	0	0	1.38254	0.460845	0.460845	#NAME?	0.97057	FALSE
ENSRNA050030387	snoR109	#N/A	#N/A	N/A	1.32506	3.65058	9.40928	4.79497	2.40284	1.31012	3.64594	0.653286	1.86978	0.908095	1.3801	0.68992	FALSE
ENSRNA050030388	snoR109	#N/A	#N/A	N/A	0	0	0	0	0	0	0	0	0	0	NA	NA	NA
ENSRNA050030390	snoR109	#N/A	#N/A	N/A	0	0	1.25457	0.41819	0.41819	0	0	0	0	0	Inf	0.97057	FALSE
ENSRNA050030392	snoR109	#N/A	#N/A	N/A	1.98758	4.25901	2.50914	2.91858	0.686919	4.5854	3.64594	0	2.74378	1.39844	0.11225	1	FALSE
ENSRNA050030394	snoR109	#N/A	#N/A	N/A	0.662528	3.04215	0.627285	1.44399	0.799146	0.655058	0	1.95986	0.871639	0.576033	0.74182	0.97057	FALSE
ENSRNA050030396	snoR109	#N/A	#N/A	N/A	0	0	0	0	0	0	0	0	0	0	NA	NA	NA
ENSRNA050030398	Plant_SRP	#N/A	#N/A	N/A	0	0	0	0	0	0	2.00351	0	0.667835	0.667835	#NAME?	0.82426	FALSE
ENSRNA050030400	Intron_gpII	#N/A	#N/A	N/A	0	0	0	0	0	0	0	0	0	0	NA	NA	NA
ENSRNA050030402	IsrR	#N/A	#N/A	N/A	0	0	0	0	0	0	0	0	0	0	NA	NA	NA
ENSRNA050030403	Intron_gpII	#N/A	#N/A	N/A	0	0	0	0	0	1.84362	2.28028	0.612877	1.57892	0.4992	#NAME?	0.42055	FALSE
ENSRNA050030404	SSU_rRNA_eukarya	#N/A	#N/A	N/A	4.6601	100.57	84.7971	63.3425	29.6924	58.8903	56.0981	63.7569	59.5818	2.23777	0.10682	1	FALSE
ENSRNA050030405	LSU_rRNA_eukarya	#N/A	#N/A	N/A	0	0	0	0	0	0	0	0	0	0	NA	NA	NA
ENSRNA050030407	U6	#N/A	#N/A	N/A	0	0	0	0	0	0	0	0	0	0	NA	NA	NA
ENSRNA050030409	snoR103	#N/A	#N/A	N/A	0	0	0	0	0	0	0	0	0	0	NA	NA	NA
ENSRNA050030411	snoR103	#N/A	#N/A	N/A	0	0	0	0	0	0	0	0	0	0	NA	NA	NA
ENSRNA050030413	U4	#N/A	#N/A	N/A	0	0	0	0	0	0	0	0	0	0	NA	NA	NA
ENSRNA050030415	group-II-D1D4-7	#N/A	#N/A	N/A	0	0	0	0	0	0	0	0	0	0	NA	NA	NA
ENSRNA050030417	Intron_gpII	#N/A	#N/A	N/A	0	0	0	0	0	1.52847	0	0	0.509489	0.509489	#NAME?	0.97057	FALSE
ENSRNA050030419	Intron_gpII	#N/A	#N/A	N/A	0	0.826375	0	0.275458	0.275458	0.444853	0	0	0.148284	0.148284	0.91705	1	FALSE
ENSRNA050030421	mir-160	#N/A	#N/A	N/A	1.40209	8.36945	1.32751	3.69968	2.33498	5.54514	7.07284	2.0738	4.89726	1.47901	-0.38275	0.97057	FALSE
ENSRNA050030422	LSU_rRNA_eukarya	#N/A	#N/A	N/A	0.141194	0	0.133684	0.0916261	0.0458643	0	0.194251	0	0.0647503	0.0647503	0.52376	1	FALSE
ENSRNA050030424	SSU_rRNA_eukarya	#N/A	#N/A	N/A	0	0	0	0	0	0	0	0	0	0	NA	NA	NA
ENSRNA050030426	SSU_rRNA_eukarya	#N/A	#N/A	N/A	0	0	0.113711	0.0379037	0.0379037	0	0	0	0	0	Inf	1	FALSE
ENSRNA050030428	SSU_rRNA_eukarya	#N/A	#N/A	N/A	0	0	0	0	0	0	0	0	0	0	NA	NA	NA
ENSRNA050030430	5_8S_rRNA	#N/A	#N/A	N/A	0	0	0	0	0	0	0	0	0	0	NA	NA	NA
ENSRNA050030432	SSU_rRNA_eukarya	#N/A	#N/A	N/A	0	0	0	0	0	0	0	0	0	0	NA	NA	NA
ENSRNA050030434	SSU_rRNA_eukarya	#N/A	#N/A	N/A	0.333094	0	0	0.111031	0.111031	0	0	0	0	0	Inf	0.97057	FALSE
ENSRNA050030435	SSU_rRNA_eukarya	#N/A	#N/A	N/A	0	0	0	0	0	0	0	0	0	0	NA	NA	NA
ENSRNA050030436	SSU_rRNA_eukarya	#N/A	#N/A	N/A	1.5459	3.31256	4.391	3.08315	0.82928	1.52847	2.36311	2.54056	2.14404	0.312022	0.54189	0.92047	FALSE
ENSRNA050030437	SSU_rRNA_eukarya	#N/A	#N/A	N/A	0	0	0	0	0	0	0	0	0	0	NA	NA	NA
ENSRNA050030438	U6	#N/A	#N/A	N/A	0	0	0	0	0	0	0	0	0	0	NA	NA	NA
ENSRNA050030440	U2	#N/A	#N/A	N/A	0	0	0	0	0	0	0	0	0	0	NA	NA	NA
ENSRNA050030441	U2	#N/A	#N/A	N/A	0	0	0	0	0	0	0	0	0	0	NA	NA	NA
ENSRNA050030442	U2	#N/A	#N/A	N/A	0	0	0	0	0	0	0	0	0	0	NA	NA	NA
ENSRNA050030443	snoR134	#N/A	#N/A	N/A	2.63769	0.692089	1.78384	1.70454	0.563044	1.11769	1.72802	0	0.948572	0.505954	0.86831	0.89	FALSE
ENSRNA050030444	U2	#N/A	#N/A	N/A	0	0	0	0	0	0	0	0	0	0	NA	NA	NA
ENSRNA050030445	snoU36a	#N/A	#N/A	N/A	0	3.69114	5.70829	3.13315	1.67129	6.62336	1.84322	1.32109	3.26256	1.68715	-0.037396	1	FALSE
ENSRNA050030446	U6	#N/A	#N/A	N/A	0	0	0	0	0	0	0	0	0	0	NA	NA	NA
ENSRNA050030447	U6	#N/A	#N/A	N/A	0	0	0	0	0	0	0	0	0	0	NA	NA	NA
ENSRNA050030448	U6	#N/A	#N/A	N/A	0	0	0	0	0	0	0	0	0	0	NA	NA	NA
ENSRNA050030449	U2	#N/A	#N/A	N/A	0	0	0	0	0	0	0	0	0	0	NA	NA	NA
ENSRNA050030450	snoR117	#N/A	#N/A	N/A	0	0	0	0	0	0	0	0	0	0	NA	NA	NA
ENSRNA050030451	U6	#N/A	#N/A	N/A	0	0	0	0	0	0	0	0	0	0	NA	NA	NA
ENSRNA050030452	U6	#N/A	#N/A	N/A	0	0	0	0	0	0	0	0	0	0	NA	NA	NA
ENSRNA050030453	snoZ223	#N/A	#N/A	N/A	0	0	0	0	0	0	0	0	0	0	NA	NA	NA
ENSRNA050030454	U6	#N/A	#N/A	N/A	0	0	0	0	0	0	0	0	0	0	NA	NA	NA
ENSRNA050030455	U1	#N/A	#N/A	N/A	0	1.52387	1.04739	0.857086	0.450076	0.546883	2.02924	3.27242	1.94952	0.787805	-1.1695	0.85487	FALSE
ENSRNA050030456	snoZ122	#N/A	#N/A	N/A	0.655327	0	0	0.218442	0.218442	1.29588	0	0	0.431958	0.431958	-0.96157	1	FALSE
ENSRNA050030457	U1	#N/A	#N/A	N/A	0	0	0	0	0	0	0	0	0	0	NA	NA	NA
ENSRNA050030458	SNORD14	#N/A	#N/A	N/A	0	0.893018	1.38104	0.758019	0.404345	1.44218	0	2.87657	1.43958	0.830394	-0.91128	0.94363	FALSE
ENSRNA050030459	SNORD14	#N/A	#N/A	N/A	2.43105	2.67905	1.84139	2.31716	0.248428	4.32655	3.12159	1.43828	2.96214	0.837574	-0.33343	0.97894	FALSE
ENSRNA050030460	SNORD14	#N/A	#N/A	N/A	2.91726	1.78604	2.76208	2.48846	0.354057	1.92291	0.445941	1.43828	1.26905	0.43468	0.98916	0.80409	FALSE
ENSRNA050030461	SNORD14	#N/A	#N/A	N/A	4.8621	4.46509	6.9052	5.4108	0.755938	7.21092	2.67565	5.75313	5.21323	1.33676	0.071533	1	FALSE
ENSRNA050030462	RNase_MRP	#N/A	#N/A	N/A	0	0	0	0	0	0	0	0	0	0	NA	NA	NA
ENSRNA050030463	SNORD14	#N/A	#N/A	N/A	1.45863	2.23255	4.60346	2.76488	0.946049	5.76873	0.891883	2.87657	3.17906	1.41593	-0.18277	1	FALSE
ENSRNA050030465	SNORD14	#N/A	#N/A	N/A	0	0	0	0	0	0	0.449567	0	0.149856	0.149856	#NAME?	1	FALSE
ENSRNA050030467	SNORD14	#N/A	#N/A	N/A	0	0	0	0	0	0	0	0	0	0	NA	NA	NA
ENSRNA050030469	U2	#N/A	#N/A	N/A	0	0	0	0	0	0	0	0	0	0	NA	NA	NA
ENSRNA050030471	U1	#N/A	#N/A	N/A	0	0	0	0	0	0	0	0.468103	0.156034	0.156034	#NAME?	1	FALSE
ENSRNA050030473	snoZ221_snoR21b	#N/A	#N/A	N/A	1.38598	9.54605	6.56126	5.8311	2.38373	7.53693	12.0763	8.88319	9.49881	1.34607	-0.68475	0.71343	FALSE
ENSRNA050030474	snoR103	#N/A	#N/A	N/A	2.87095	0	0	0.956985	0.956985	0	2.63318	0.566181	1.06645	0.800231	-0.13569	1	FALSE
ENSRNA050030476	SNORD14	#N/A	#N/A	N/A	1.44696	0	0	0.48232	0.48232	0	0.884748	0	0.294916	0.294916	0.73267	1	FALSE
ENSRNA050030478	snoR103	#N/A	#N/A	N/A	0	3.16384	1.08729	1.41704	0.928083	0	0	1.13236	0.377454	0.377454	1.9189	0.77592	FALSE
ENSRNA050030480	U5	#N/A	#N/A	N/A	0	0	0	0	0	0	0	0	0	0	NA	NA	NA
ENSRNA050030482	U6	#N/A	#N/A	N/A	0	0	0	0	0	0	0	0	0	0	NA	NA	NA
ENSRNA050030484	U2	#N/A	#N/A	N/A	1.88406	2.30696	1.18923	1.79342	0.32583	0.31047	0	0.619261	0.30991	0.178765	2.547	0.28073	FALSE
ENSRNA050030485	U6atac	#N/A	#N/A	N/A	0	0	0	0	0	0	0	0	0	0	NA	NA	NA
ENSRNA050030487	SSU_rRNA_eukarya	#N/A	#N/A	N/A	0	0	0	0	0	0	0	0	0	0	NA	NA	NA
ENSRNA050030489	SSU_rRNA_eukarya	#N/A	#N/A	N/A	0	0	0	0	0	0	0	0	0	0	NA	NA	NA
ENSRNA050030491	5_8S_rRNA	#N/A	#N/A	N/A	0	0	0	0	0	0	0	0	0	0	NA	NA	NA
ENSRNA050030493	U2	#N/A	#N/A	N/A	1.84561	0.847456	0.29124	0.99477	0.454715	2.12894	1.1285	3.03311	2.09685	0.550047	-1.0593	0.70453	FALSE
ENSRNA050030495	U2	#N/A	#N/A	N/A	1.84561	0.282485	0	0.709366	0.573946	0	0	0	0	0	Inf	0.65025	FALSE
ENSRNA050030497	MIR159	#N/A	#N/A	N/A	23.308	28.2544	25.0106	25.5243	1.45081	25.8106	29.9286	23.9022	26.5472	1.77824	-0.037607	1	FALSE
ENSRNA050030498	mir-166	#N/A	#N/A	N/A	0	0	0	0	0	0	0	0	0	0	NA	NA	NA
ENSRNA050030499	MIR159	#N/A	#N/A	N/A	0	0	0	0	0	0	0	0	0	0	NA	NA	NA
ENSRNA050030500	MIR159	#N/A	#N/A	N/A	0	0	0	0	0	0	0	0	0	0	NA	NA	NA
ENSRNA050030501	MIR159	#N/A	#N/A	N/A	0	0	0	0	0	0	0	0	0	0	NA	NA	NA
ENSRNA050030502	MIR159	#N/A	#N/A	N/A	0	0	0	0	0	0	0	0	0	0	NA	NA	NA
ENSRNA050030503	MIR159	#N/A	#N/A	N/A	0	0	0	0	0	0	0	0	0	0	NA	NA	NA
ENSRNA050030504	LSU_rRNA_eukarya	#N/A	#N/A	N/A	18.1323	70.77	69.1004	52.6676	17.2743	54.6801	27.0247	41.5696	41.0915	7.98699	0.37664	0.86086	FALSE
ENSRNA050030505	U1	#N/A	#N/A	N/A	3.23705	2.60114	0	1.94606	0.990196	2.00034	1.11336	3.19189	2.10187	0.602165	-0.094657	1	FALSE
ENSRNA050030506	U6	#N/A	#N/A	N/A	0	0	0	0	0	0	0	0	0	0	NA	NA	NA
ENSRNA050030507	U6	#N/A	#N/A	N/A	0	0	0	0	0	0.584414	0	0	0.194805	0.194805	#NAME?	1	FALSE
ENSRNA050030508	U6	#N/A	#N/A	N/A	0	0	0	0	0	0	0	0	0	0	NA	NA	NA
ENSRNA050030509	LSU_rRNA_eukarya	#N/A	#N/A	N/A	0	0	0	0	0	0	0	0	0	0	NA	NA	NA
ENSRNA050030511	snoZ221_snoR21b	#N/A	#N/A	N/A	0	0	0	0	0	0	0	0	0	0	NA	NA	NA
ENSRNA050030513	SSU_rRNA_eukarya	#N/A	#N/A	N/A	0	0	0	0	0	0	0	0	0	0	NA	NA	NA
ENSRNA050030514	5_8S_rRNA	#N/A	#N/A	N/A	0	0	0	0	0	0	0	0	0	0	NA	NA	NA
ENSRNA050030516	5S_rRNA	#N/A	#N/A	N/A	0	0.46527	0	0.15509	0.15509	0.500926	0.464678	0	0.321868	0.161274	-1.0293	1	FALSE
ENSRNA050030518	SSU_rRNA_eukarya	#N/A	#N/A	N/A	0	0	0	0	0	0	0	0	0	0	NA	NA	NA
ENSRNA050030520	5S_rRNA	#N/A	#N/A	N/A	0	0	0	0	0	0	0	0	0	0	NA	NA	NA
ENSRNA050030522	LSU_rRNA_eukarya	#N/A	#N/A	N/A	0	0	0	0	0	0	0	0	0	0	NA	NA	NA
ENSRNA050030523	SSU_rRNA_eukarya	#N/A	#N/A	N/A	0.952334	0.0672747	0.0693596	0.362989	0.294673	0.434583	0.537514	0.216704	0.396267	0.0945708	-0.10631	1	FALSE
ENSRNA050030525	LSU_rRNA_eukarya	#N/A	#N/A	N/A	4.97128	15.5416	14.2207	11.5779	3.32523	11.9221	9.31314	11.264	10.8331	0.783348	0.11444	0.97113	FALSE
ENSRNA050030526	LSU_rRNA_eukarya	#N/A	#N/A	N/A	0.0755514	0	0	0.0251838	0.0251838	0	0	0	0	0	Inf	1	FALSE
ENSRNA050030527	LSU_rRNA_eukarya	#N/A	#N/A	N/A	0	0	0	0	0	0	0.119431	0	0.0398105	0.0398105	#NAME?	1	FALSE
ENSRNA050030528	LSU_rRNA_eukarya	#N/A	#N/A	N/A	1.49975	8.90648	4.35459	4.92027	2.15677	2.17484	3.393	4.04214	3.20333	0.547324	0.63705	0.81451	FALSE
ENSRNA050030529	LSU_rRNA_eukarya	#N/A	#N/A	N/A	0.769988	10.4653	11.8832	7.70615	3.49215	4.64397	5.29662	7.21285	5.71781	0.770895	0.44812	0.89	FALSE
ENSRNA050030530	LSU_rRNA_eukarya	#N/A	#N/A	N/A	0.176287	0.485676	0.166909	0.276291	0.104728	0.174299	0	0.521483	0.231927	0.153272	0.26589	1	FALSE
ENSRNA050030531	LSU_rRNA_eukarya	#N/A	#N/A	N/A	1.38421	0.988699	0.873719	1.08221	0.154606	0.152067	0.846379	1.3649	0.787782	0.351339	0.47356	0.93371	FALSE
ENSRNA050030532	LSU_rRNA_eukarya	#N/A	#N/A	N/A	0	3.87922	7.6353	3.83817	2.20422	5.69525	1.40883	1.89328	2.99912	1.3553	0.37579	0.97057	FALSE
ENSRNA050030533	LSU_rRNA_eukarya	#N/A	#N/A	N/A	0	0	0	0	0	0	0	0	0	0	NA	NA	NA
ENSRNA050030534	LSU_rRNA_eukarya	#N/A	#N/A	N/A	0	2.07627	1.07031	1.04886	0.599463	0	0	0.743113	0.247704	0.247704	2.0924	0.69767	FALSE
ENSRNA050030535	LSU_rRNA_eukarya	#N/A	#N/A	N/A	0	0	0	0	0	0	0	0	0	0	NA	NA	NA
ENSRNA050030536	LSU_rRNA_eukarya	#N/A	#N/A	N/A	0	0	0	0	0	0	0	0	0	0	NA	NA	NA
ENSRNA050030537	LSU_rRNA_eukarya	#N/A	#N/A	N/A	0	0	0	0	0	0	0	0	0	0	NA	NA	NA
ENSRNA050030538	Plant_SRP	#N/A	#N/A	N/A	0	0	0	0	0	0	0	0	0	0	NA	NA	NA
ENSRNA050030539	5_8S_rRNA	#N/A	#N/A	N/A	0	0	0	0	0	0	0	0	0	0	NA	NA	NA
ENSRNA050030540	5_8S_rRNA	#N/A	#N/A	N/A	0	0	0	0	0	0	0	0	0	0	NA	NA	NA
ENSRNA050030542	5_8S_rRNA	#N/A	#N/A	N/A	0	0	0	0	0	0	0	0	0	0	NA	NA	NA
ENSRNA050030544	5_8S_rRNA	#N/A	#N/A	N/A	0	0	0	0	0	0	0	0	0	0	NA	NA	NA
ENSRNA050030546	5_8S_rRNA	#N/A	#N/A	N/A	0	0	0	0	0	0	0	0	0	0	NA	NA	NA
ENSRNA050030547	5S_rRNA	#N/A	#N/A	N/A	0	0	0	0	0	0	0	0	0	0	NA	NA	NA
ENSRNA050030548	5S_rRNA	#N/A	#N/A	N/A	0	0	0	0	0	0	0	0	0	0	NA	NA	NA
ENSRNA050030550	U1	#N/A	#N/A	N/A	0	0	0	0	0	0	0	0	0	0	NA	NA	NA
ENSRNA050030551	5_8S_rRNA	#N/A	#N/A	N/A	0	0	0	0	0	0	0	0	0	0	NA	NA	NA
ENSRNA050030552	ctRNA_p42d	#N/A	#N/A	N/A	0	0	0	0	0	0	0	0	0	0	NA	NA	NA
Novel00001	-	#N/A	#N/A	N/A	2.24544	1.34036	2.33859	1.9748	0.318357	1.7761	0.617841	1.10706	1.167	0.3357	0.77737	0.53008	FALSE
Novel00002	-	#N/A	#N/A	N/A	0.366201	0.489163	0.504322	0.453229	0.0437332	0.60894	0.564876	0.640119	0.604645	0.0218269	-0.39752	0.70206	FALSE
Novel00003	-	#N/A	#N/A	N/A	1.48681	1.09232	0.985402	1.18818	0.152472	0.955528	0.750017	0.952944	0.886163	0.0680769	0.44127	0.83608	FALSE
Novel00004	-	#N/A	#N/A	N/A	5.7298	6.53964	4.33434	5.53459	0.644054	6.83373	7.18995	5.62037	6.54802	0.475086	-0.22328	0.62572	FALSE
Novel00005	-	#N/A	#N/A	N/A	0.565809	0.40414	0.416664	0.462204	0.0519283	0.49727	0.864913	0.309953	0.557379	0.162998	-0.24957	0.97057	FALSE
Novel00006	-	#N/A	#N/A	N/A	0.967543	0.833006	0.687057	0.829202	0.0809919	1.07621	1.55297	0.834791	1.15466	0.210997	-0.45781	0.77729	FALSE
Novel00007	-	#N/A	#N/A	N/A	0.407616	0.476423	0.175424	0.353154	0.0910579	0.622848	0.645752	0.255773	0.508124	0.126349	-0.50392	0.81985	FALSE
Novel00008	-	#N/A	#N/A	N/A	0.317316	0.291406	1.50218	0.703635	0.399344	1.25495	0.873106	0.31289	0.81365	0.27357	-0.18875	1	FALSE
Novel00009	-	#N/A	#N/A	N/A	1.73815	1.72142	1.93611	1.79856	0.0689437	0.673943	1.40664	0.604908	0.895165	0.256515	1.0267	0.02763	TRUE
Novel00010	-	#N/A	#N/A	N/A	0.473547	0.503546	0.660737	0.545943	0.0580464	0.813203	0.480046	0.614397	0.635882	0.0967723	-0.20143	0.95542	FALSE
Novel00011	-	#N/A	#N/A	N/A	0.966056	1.41198	1.03061	1.13622	0.139136	1.26458	1.27291	1.08675	1.20808	0.0607144	-0.069346	0.9852	FALSE
Novel00012	-	#N/A	#N/A	N/A	0.709295	1.51988	1.79084	1.34	0.324911	1.05195	0.813187	1.69022	1.18512	0.261786	0.19391	0.95476	FALSE
Novel00013	-	#N/A	#N/A	N/A	0.945314	1.30219	2.18785	1.47845	0.369357	1.86931	1.92672	1.39819	1.73141	0.167429	-0.20854	0.91509	FALSE
Novel00014	-	#N/A	#N/A	N/A	0.20472	0.112802	0.232596	0.183373	0.0361912	0.222653	0.3192	0.0807457	0.207533	0.0692498	-0.15745	1	FALSE
Novel00015	-	#N/A	#N/A	N/A	0.453309	0.208147	0.214598	0.292018	0.0806669	1.23254	0.519706	0.111746	0.621332	0.327512	-1.0674	0.79114	FALSE
Novel00016	-	#N/A	#N/A	N/A	1.6302	1.47213	1.38913	1.49715	0.0707051	2.25654	1.54502	1.4735	1.75835	0.249947	-0.21279	0.8274	FALSE
Novel00017	-	#N/A	#N/A	N/A	0.167939	1.23381	0.636022	0.679256	0.308448	0	1.15522	0.41399	0.523072	0.337915	0.39717	0.97909	FALSE
Novel00018	-	#N/A	#N/A	N/A	1.95747	1.79763	2.64101	2.13204	0.258636	2.5644	1.70558	1.39937	1.88978	0.348699	0.19355	0.89011	FALSE
Novel00019	-	#N/A	#N/A	N/A	0.222199	0.884241	0.420759	0.509066	0.196149	0	0.339661	0.0730332	0.137565	0.103224	1.9091	0.39736	FALSE
Novel00020	-	#N/A	#N/A	N/A	0.633204	0.830714	1.15622	0.873379	0.152481	0.894377	1.12004	1.20414	1.07285	0.0924819	-0.27876	0.89156	FALSE
Novel00021	-	#N/A	#N/A	N/A	0.370236	0.554745	1.08852	0.671168	0.215368	0.577992	0.982974	0.864643	0.808536	0.120227	-0.25043	0.92847	FALSE
Novel00022	-	#N/A	#N/A	N/A	1.0017	0.459955	0.592762	0.684807	0.163021	0.557105	0.516792	1.17293	0.748942	0.212313	-0.11325	1	FALSE
Novel00023	-	#N/A	#N/A	N/A	0.363741	1.41967	0.688784	0.824065	0.312235	0.989009	1.16765	0.896667	1.01778	0.0795385	-0.28511	0.97057	FALSE
Novel00024	-	#N/A	#N/A	N/A	1.28775	0.931744	1.21925	1.14625	0.109059	1.00315	1.43163	1.30826	1.24768	0.127347	-0.10403	0.98256	FALSE
Novel00025	-	#N/A	#N/A	N/A	8.80449	8.93668	8.1745	8.63856	0.235146	10.4414	9.23849	9.95627	9.87873	0.349418	-0.17501	0.45956	FALSE
Novel00026	-	#N/A	#N/A	N/A	0.0958506	0.176048	0	0.0906329	0.0508876	0	1.05495	0.472568	0.509171	0.305086	-2.4703	0.55036	FALSE
Novel00027	-	#N/A	#N/A	N/A	0.270079	0.457895	0.177032	0.301669	0.0826023	0.410822	0.724079	0.327769	0.487556	0.120667	-0.67222	0.60925	FALSE
Novel00028	-	#N/A	#N/A	N/A	0	0	0	0	0	0	0	0	0	0	NA	NA	NA
Novel00029	-	#N/A	#N/A	N/A	402.469	424.754	413.598	413.607	6.43326	208.166	201.828	212.351	207.448	3.05907	1.014	6.9826e-70	TRUE
Novel00030	-	#N/A	#N/A	N/A	0.143037	0.0788144	0.0270856	0.082979	0.033537	0.0565696	0.104952	0	0.0538406	0.0303278	0.64717	0.9214	FALSE
Novel00031	-	#N/A	#N/A	N/A	0.983881	0.828248	0.646906	0.819678	0.0973708	0.918744	0.626663	0.458129	0.667845	0.134553	0.31544	0.83249	FALSE
Novel00032	-	#N/A	#N/A	N/A	7.06337	7.19025	7.57176	7.27513	0.152774	7.36251	7.90581	6.89401	7.38744	0.292347	-0.0032438	1	FALSE
Novel00033	-	#N/A	#N/A	N/A	0.0451273	0.33154	0.213634	0.196767	0.0831091	0.490803	0.579457	0.444978	0.505079	0.0394716	-1.3406	0.38344	FALSE
Novel00034	-	#N/A	#N/A	N/A	7.03072	7.96453	8.20091	7.73205	0.357245	8.93446	8.38901	7.878	8.40049	0.305026	-0.10079	0.66967	FALSE
Novel00035	-	#N/A	#N/A	N/A	0.438473	0.40267	0.207574	0.349572	0.0717474	0.433529	0.603237	0.504416	0.513727	0.0492112	-0.53662	0.90149	FALSE
Novel00036	-	#N/A	#N/A	N/A	0.238301	0	0	0.0794335	0.0794335	0.942455	0.218564	0.469953	0.543657	0.212194	-2.7564	0.70599	FALSE
Novel00037	-	#N/A	#N/A	N/A	1.04095	0.877914	0.864893	0.927919	0.0566399	1.70135	2.24071	2.72318	2.22174	0.295128	-1.242	0.00038348	TRUE
Novel00038	-	#N/A	#N/A	N/A	0.841257	0.128761	0.796506	0.588841	0.230403	0.554514	0.771582	1.10603	0.810708	0.160406	-0.44472	0.95779	FALSE
Novel00039	-	#N/A	#N/A	N/A	0.69364	0.793002	0.723757	0.736799	0.0294153	0.573848	0.623208	0.516463	0.571173	0.0308438	0.38638	0.59436	FALSE
Novel00040	-	#N/A	#N/A	N/A	0	0	0	0	0	0	0	0	0	0	NA	NA	NA
Novel00041	-	#N/A	#N/A	N/A	4.02356	5.20794	5.78928	5.00693	0.519535	6.45282	6.07305	5.99801	6.17463	0.140772	-0.28374	0.34971	FALSE
Novel00042	-	#N/A	#N/A	N/A	1.17639	0.660204	1.05194	0.962843	0.155526	1.29236	0.749278	0.612212	0.884618	0.207677	0.14191	0.97381	FALSE
Novel00043	-	#N/A	#N/A	N/A	0	0.424967	0.0625909	0.162519	0.132462	0.0653621	0.485059	0.717039	0.422487	0.190707	-1.3618	0.72942	FALSE
Novel00044	-	#N/A	#N/A	N/A	0.853161	0.17411	0.269259	0.432177	0.212277	0	0	0	0	0	Inf	0.14114	FALSE
Novel00045	-	#N/A	#N/A	N/A	1.64001	1.8647	1.03518	1.5133	0.2477	0.849369	1.93395	2.23319	1.67217	0.420372	-0.1267	0.99103	FALSE
Novel00046	-	#N/A	#N/A	N/A	2.29524	1.98528	2.14788	2.1428	0.0895148	1.9527	2.42336	2.97377	2.44994	0.295055	-0.17564	0.82537	FALSE
Novel00047	-	#N/A	#N/A	N/A	2.20607	1.79514	2.19448	2.06523	0.135089	2.01554	1.8953	2.06516	1.992	0.0504259	0.070407	0.98709	FALSE
Novel00048	-	#N/A	#N/A	N/A	4.84141	4.80232	5.05709	4.90027	0.0792162	7.8256	7.9572	5.98021	7.25434	0.638195	-0.54666	0.0033859	TRUE
Novel00049	-	#N/A	#N/A	N/A	1.23041	1.62248	0.83638	1.22976	0.226928	1.43489	1.70723	1.71099	1.6177	0.0914125	-0.37706	0.62029	FALSE
Novel00050	-	#N/A	#N/A	N/A	0	0	0	0	0	0	0	0	0	0	NA	NA	NA
Novel00051	-	#N/A	#N/A	N/A	0.570388	0.628577	0.486042	0.561669	0.0413765	0.676748	1.54329	1.20923	1.14309	0.252325	-1.0067	0.1459	FALSE
Novel00052	-	#N/A	#N/A	N/A	0	0	0	0	0	0	0.0519462	0	0.0173154	0.0173154	#NAME?	0.97057	FALSE
Novel00053	-	#N/A	#N/A	N/A	2.02407	1.81703	2.15326	1.99812	0.0979258	2.65334	2.25275	1.97341	2.29317	0.197316	-0.1796	0.8025	FALSE
Novel00054	-	#N/A	#N/A	N/A	0	0	0	0	0	0	0	0	0	0	NA	NA	NA
Novel00055	-	#N/A	#N/A	N/A	0.213567	0.362838	0.31342	0.296609	0.043903	0.443434	0.440729	0.452765	0.445642	0.00364568	-0.56873	0.42683	FALSE
Novel00056	-	#N/A	#N/A	N/A	0.387944	0.550594	0.300524	0.413021	0.0732698	0.3487	0.549894	0.260818	0.386471	0.0855596	0.11611	1	FALSE
Novel00057	-	#N/A	#N/A	N/A	1.89436	2.1746	1.79359	1.95418	0.113982	2.44304	2.62508	1.62429	2.23081	0.307777	-0.17117	0.82655	FALSE
Novel00058	-	#N/A	#N/A	N/A	5.89794	5.18807	6.0763	5.72077	0.271279	8.44553	6.94318	6.7738	7.3875	0.531268	-0.35003	0.060596	FALSE
Novel00059	-	#N/A	#N/A	N/A	7.01818	5.78538	7.0111	6.60489	0.409759	9.06994	8.66704	6.64783	8.12827	0.749301	-0.28012	0.42916	FALSE
Novel00060	-	#N/A	#N/A	N/A	2.20226	1.7845	1.202	1.72959	0.290051	2.04934	1.97234	2.0438	2.02183	0.0247963	-0.20669	0.79421	FALSE
Novel00061	-	#N/A	#N/A	N/A	0	0.416607	0.386566	0.267725	0.134143	0.762509	0.624117	0.0447322	0.477119	0.219854	-0.81084	0.85127	FALSE
Novel00062	-	#N/A	#N/A	N/A	0.767164	0.580194	0.256361	0.534573	0.14921	0.267711	0.579457	0.533973	0.46038	0.0972255	0.2336	0.97961	FALSE
Novel00063	-	#N/A	#N/A	N/A	2.14073	1.64497	1.73731	1.841	0.152218	4.27639	3.72652	2.62782	3.54358	0.484612	-0.92509	0.0092621	TRUE
Novel00064	-	#N/A	#N/A	N/A	3.38174	4.07611	1.75101	3.06962	0.689101	2.87341	2.18085	1.40677	2.15368	0.423601	0.53149	0.63741	FALSE
Novel00065	-	#N/A	#N/A	N/A	65.0622	72.9405	59.0961	65.6996	4.00924	212.42	210.093	181.935	201.482	9.79702	-1.5976	6.7952e-44	TRUE
Novel00066	-	#N/A	#N/A	N/A	1.92326	2.45735	3.24605	2.54222	0.384207	4.29921	4.98514	1.48416	3.58951	1.07113	-0.47656	0.77992	FALSE
Novel00067	-	#N/A	#N/A	N/A	0	0	0	0	0	0	0	0	0	0	NA	NA	NA
Novel00068	-	#N/A	#N/A	N/A	9.03249	7.75544	9.17777	8.65523	0.451847	5.15509	3.90647	4.8515	4.63769	0.375966	0.91843	0.00067642	TRUE
Novel00069	-	#N/A	#N/A	N/A	0	0	0	0	0	0	0	0	0	0	NA	NA	NA
Novel00070	-	#N/A	#N/A	N/A	3.38394	3.27869	3.61545	3.42603	0.099465	2.73188	3.0752	2.60204	2.80304	0.141148	0.30841	0.48728	FALSE
Novel00071	-	#N/A	#N/A	N/A	0.653216	1.21597	0.785622	0.884935	0.169873	1.30916	1.60304	1.13153	1.34791	0.137484	-0.58758	0.2225	FALSE
Novel00072	-	#N/A	#N/A	N/A	0.108827	0.399763	0	0.16953	0.119326	0	0.299441	0.107309	0.135583	0.0875895	0.34292	1	FALSE
Novel00073	-	#N/A	#N/A	N/A	1.30481	0.845838	1.48975	1.21347	0.191411	0.948604	1.02075	0.794672	0.921343	0.0666725	0.41634	0.71684	FALSE
Novel00074	-	#N/A	#N/A	N/A	2.14365	1.35342	2.15647	1.88451	0.265572	1.72207	0.983053	1.98163	1.56225	0.299137	0.28772	0.93851	FALSE
Novel00075	-	#N/A	#N/A	N/A	5.57476	3.88707	4.83837	4.76674	0.488509	5.40983	5.87054	4.42814	5.23617	0.425344	-0.11635	0.89	FALSE
Novel00076	-	#N/A	#N/A	N/A	10.488	9.01119	8.864	9.4544	0.518553	10.0517	9.23579	9.13624	9.47457	0.289979	0.015613	1	FALSE
Novel00077	-	#N/A	#N/A	N/A	0.573736	0.24149	0.384778	0.400001	0.0962125	0.449086	0.635847	0.306438	0.46379	0.0953758	-0.19355	0.95332	FALSE
Novel00078	-	#N/A	#N/A	N/A	3.47827	6.32588	4.58472	4.79629	0.828813	3.97851	4.31615	5.5145	4.60305	0.466031	0.077194	0.97736	FALSE
Novel00079	-	#N/A	#N/A	N/A	0.709295	1.53962	0.854718	1.03454	0.256003	0.765051	1.12368	2.28895	1.39256	0.459995	-0.41271	0.89289	FALSE
Novel00080	-	#N/A	#N/A	N/A	7.46956	6.85964	6.7114	7.01353	0.231996	8.21431	8.31898	4.35909	6.96413	1.30287	0.0304	1	FALSE
Novel00081	-	#N/A	#N/A	N/A	7.88105	9.40879	6.156	7.81528	0.939574	10.0649	6.92715	6.34641	7.77949	1.15494	0.02605	1	FALSE
Novel00082	-	#N/A	#N/A	N/A	8.56293	8.94701	6.65968	8.05654	0.707176	6.91133	5.60981	4.99717	5.83944	0.564374	0.48356	0.082574	FALSE
Novel00083	-	#N/A	#N/A	N/A	0	0.128761	0.929257	0.352673	0.290679	0.138628	0	0.276507	0.138379	0.0798208	1.3633	0.89491	FALSE
Novel00084	-	#N/A	#N/A	N/A	0	0.0697612	0	0.0232537	0.0232537	0.0500716	0.0696725	0	0.0399147	0.020744	-0.75535	1	FALSE
Novel00085	-	#N/A	#N/A	N/A	0.167008	0.12781	0.184479	0.159766	0.016755	0.330251	0.331883	0.247018	0.30305	0.0280201	-0.90434	0.62339	FALSE
Novel00086	-	#N/A	#N/A	N/A	0.206473	0.0948067	0.0977448	0.133008	0.0367421	0.408289	0	0	0.136096	0.136096	-0.010732	1	FALSE
Novel00087	-	#N/A	#N/A	N/A	1.27484	1.24279	1.26273	1.26012	0.00934387	1.39621	0.935404	1.12168	1.1511	0.133833	0.14916	0.89444	FALSE
Novel00088	-	#N/A	#N/A	N/A	0.844785	0.80747	0.799847	0.817367	0.0138843	0.971628	1.39151	1.054	1.13905	0.128452	-0.45983	0.36796	FALSE
Novel00089	-	#N/A	#N/A	N/A	1.73038	2.50908	3.27666	2.50538	0.446378	2.52128	3.13237	2.24505	2.6329	0.262155	-0.0524	1	FALSE
Novel00090	-	#N/A	#N/A	N/A	1.12935	1.99449	2.46756	1.8638	0.391796	1.63198	1.8326	2.2272	1.89726	0.174839	-0.0078396	1	FALSE
Novel00091	-	#N/A	#N/A	N/A	4.93067	5.99223	5.08771	5.33687	0.3308	6.50984	6.76992	6.23021	6.50332	0.155835	-0.26637	0.34199	FALSE
Novel00092	-	#N/A	#N/A	N/A	5.67502	6.81124	6.75632	6.41419	0.369927	7.77767	7.06025	7.64582	7.49458	0.220473	-0.20609	0.69504	FALSE
Novel00093	-	#N/A	#N/A	N/A	3.8578	3.72823	3.64252	3.74285	0.0625734	4.28715	4.69822	4.67377	4.55305	0.133137	-0.26424	0.128	FALSE
Novel00094	-	#N/A	#N/A	N/A	13.9022	13.7123	13.8435	13.8194	0.0561506	15.5996	15.5441	12.7073	14.617	0.954988	-0.061825	0.85517	FALSE
Novel00095	-	#N/A	#N/A	N/A	1.22683	0.925468	1.16157	1.10462	0.0915377	0.779785	0.723359	0.604859	0.702668	0.0515456	0.67172	0.50099	FALSE
Novel00096	-	#N/A	#N/A	N/A	0.811077	1.13501	0.950773	0.965619	0.0938051	0.992868	1.7712	1.33294	1.36567	0.225279	-0.48124	0.58767	FALSE
Novel00097	-	#N/A	#N/A	N/A	0	0	0	0	0	0.0826008	0	0	0.0275336	0.0275336	#NAME?	0.80164	FALSE
Novel00098	-	#N/A	#N/A	N/A	4.7958	5.47379	5.57856	5.28272	0.245331	6.02876	7.98032	7.76891	7.25933	0.618304	-0.44025	0.22908	FALSE
Novel00099	-	#N/A	#N/A	N/A	4.87314	6.02862	5.45281	5.45152	0.333557	8.28252	6.72278	5.83768	6.94766	0.714665	-0.33058	0.32286	FALSE
Novel00100	-	#N/A	#N/A	N/A	23.1532	37.8938	27.9989	29.682	4.33767	25.612	18.7126	19.8917	21.4054	2.13065	0.49058	0.30437	FALSE
Novel00101	-	#N/A	#N/A	N/A	34.8634	40.6828	35.9871	37.1777	1.78229	28.3797	27.6484	26.2351	27.4211	0.629424	0.45795	0.011236	TRUE
Novel00102	-	#N/A	#N/A	N/A	0.705736	0.555523	0.52501	0.595423	0.0558555	0.697779	1.15587	0.795305	0.882984	0.139316	-0.54942	0.71903	FALSE
Novel00103	-	#N/A	#N/A	N/A	20.0967	17.8081	19.5284	19.1444	0.687978	18.8243	17.7855	16.6874	17.7657	0.616932	0.12661	0.89	FALSE
Novel00104	-	#N/A	#N/A	N/A	9.97904	12.3144	15.0581	12.4505	1.46777	21.3775	16.875	14.5548	17.6024	2.00284	-0.4803	0.23668	FALSE
Novel00105	-	#N/A	#N/A	N/A	3.19306	2.66225	3.10277	2.98603	0.163973	2.32625	2.5818	3.18995	2.69933	0.256159	0.16334	0.88545	FALSE
Novel00106	-	#N/A	#N/A	N/A	3.68371	3.21377	4.41782	3.77177	0.350357	4.06709	3.43493	2.36101	3.28768	0.497977	0.21786	0.83003	FALSE
Novel00107	-	#N/A	#N/A	N/A	0	0	0.144514	0.0481713	0.0481713	0.301824	0	0	0.100608	0.100608	-1.0406	1	FALSE
Novel00108	-	#N/A	#N/A	N/A	1.97391	1.97036	1.82828	1.92418	0.0479627	1.88801	2.18432	1.86175	1.97803	0.103425	-0.020958	1	FALSE
Novel00109	-	#N/A	#N/A	N/A	1.47238	1.37588	1.07611	1.30812	0.119303	2.01766	1.37413	1.2226	1.53813	0.243721	-0.21424	0.83626	FALSE
Novel00110	-	#N/A	#N/A	N/A	4.96057	4.36438	5.15651	4.82716	0.238201	4.97324	5.94965	5.50707	5.47665	0.282276	-0.16361	0.7399	FALSE
Novel00111	-	#N/A	#N/A	N/A	0.753626	0.73674	0.920693	0.803686	0.058706	1.29797	1.11485	1.12666	1.17982	0.0591684	-0.53518	0.40028	FALSE
Novel00112	-	#N/A	#N/A	N/A	2.01356	2.49232	1.68541	2.06376	0.234284	3.17383	2.56945	2.24445	2.66257	0.2723	-0.34821	0.47521	FALSE
Novel00113	-	#N/A	#N/A	N/A	0.5153	0.540827	0.209095	0.42174	0.106578	0.218353	0.810209	1.23398	0.754182	0.294523	-0.8225	0.738	FALSE
Novel00114	-	#N/A	#N/A	N/A	2.75837	2.79162	2.55834	2.70278	0.0728533	4.00741	3.14949	3.83005	3.66232	0.261476	-0.41997	0.46687	FALSE
Novel00115	-	#N/A	#N/A	N/A	38.4633	37.6731	48.0628	41.3998	3.33931	36.3426	31.9521	38.067	35.4539	1.82028	0.24184	0.36465	FALSE
Novel00116	-	#N/A	#N/A	N/A	0.026316	0.0241672	0	0.0168278	0.00843671	0.0780579	0.0241365	0	0.0340648	0.0230737	-0.99443	1	FALSE
Novel00117	-	#N/A	#N/A	N/A	0.429228	0.758038	0.468918	0.552061	0.103624	0.816132	0.423962	0.846481	0.695525	0.136064	-0.31555	0.89507	FALSE
Novel00118	-	#N/A	#N/A	N/A	3.04596	2.37157	1.91217	2.44323	0.329251	4.1246	3.00625	2.80759	3.31281	0.409925	-0.42008	0.41464	FALSE
Novel00119	-	#N/A	#N/A	N/A	1.44696	1.68316	1.8571	1.66241	0.11885	1.46244	1.62204	1.10972	1.39806	0.151357	0.26933	0.78725	FALSE
Novel00120	-	#N/A	#N/A	N/A	4.10273	2.94066	3.31602	3.45314	0.342393	4.89744	4.13005	4.53885	4.52211	0.221685	-0.37064	0.4146	FALSE
Novel00121	-	#N/A	#N/A	N/A	3.0145	3.20338	3.30266	3.17351	0.0845129	2.5973	2.76484	3.05738	2.80651	0.134437	0.19549	0.82433	FALSE
Novel00122	-	#N/A	#N/A	N/A	0	0	0.40949	0.136497	0.136497	0	0.317341	0.426464	0.247935	0.127907	-0.84613	0.95173	FALSE
Novel00123	-	#N/A	#N/A	N/A	1.16583	0.917687	1.36663	1.15005	0.129838	1.31735	1.37478	1.36853	1.35356	0.0181906	-0.21665	0.85731	FALSE
Novel00124	-	#N/A	#N/A	N/A	0.948383	0.746523	0.256553	0.650486	0.205406	0.803734	0.745574	0.935153	0.828154	0.0560724	-0.33028	0.97865	FALSE
Novel00125	-	#N/A	#N/A	N/A	0.86246	0.150864	0.933236	0.648853	0.249831	0.730916	1.13004	1.13391	0.998288	0.133691	-0.60395	0.62121	FALSE
Novel00126	-	#N/A	#N/A	N/A	3.73154	1.9486	2.14754	2.60923	0.564089	2.53199	3.15406	2.95802	2.88136	0.183623	-0.12476	0.96019	FALSE
Novel00127	-	#N/A	#N/A	N/A	0.836587	0.97315	1.05611	0.955284	0.0639984	1.2683	1.63691	1.70483	1.53668	0.135613	-0.6677	0.46668	FALSE
Novel00128	-	#N/A	#N/A	N/A	13.4058	11.4553	16.1543	13.6718	1.36299	10.5612	14.531	14.067	13.0531	1.25313	0.084985	0.96352	FALSE
Novel00129	-	#N/A	#N/A	N/A	1.46818	1.69624	1.70397	1.6228	0.0773412	1.49845	1.73753	1.401	1.54566	0.0999733	0.089278	1	FALSE
Novel00130	-	#N/A	#N/A	N/A	1.58064	1.45157	2.56553	1.86591	0.351785	0.223259	0.414208	2.67187	1.10311	0.786312	0.77052	0.79699	FALSE
Novel00131	-	#N/A	#N/A	N/A	6.40653	7.63443	6.35458	6.79852	0.418226	6.3343	7.7996	5.97875	6.70421	0.557228	0.039288	1	FALSE
Novel00132	-	#N/A	#N/A	N/A	3.65394	5.97294	3.39038	4.33909	0.820461	3.75725	5.89832	4.6118	4.75579	0.622252	-0.11333	0.97057	FALSE
Novel00133	-	#N/A	#N/A	N/A	1.06082	1.29894	1.00439	1.12138	0.0902583	0.990591	1.08107	1.56904	1.21357	0.179644	-0.0966	1	FALSE
Novel00134	-	#N/A	#N/A	N/A	0.41408	0.532376	1.01934	0.655265	0.185212	0.573175	1.13936	0.653286	0.788606	0.176893	-0.24793	0.97372	FALSE
Novel00135	-	#N/A	#N/A	N/A	0.492164	0.903953	0.465983	0.6207	0.141828	0.243307	0.338551	0.849272	0.477044	0.188134	0.39519	0.97057	FALSE
Novel00136	-	#N/A	#N/A	N/A	0.764132	1.19295	1.44697	1.13469	0.19926	1.66214	1.19144	0.904168	1.25258	0.220932	-0.12287	1	FALSE
Novel00137	-	#N/A	#N/A	N/A	0	0	0	0	0	0	0	0	0	0	NA	NA	NA
Novel00138	-	#N/A	#N/A	N/A	16.7736	53.8776	48.4681	39.7064	11.5723	28.2797	37.699	32.026	32.6682	2.73803	0.30034	0.87131	FALSE
Novel00139	-	#N/A	#N/A	N/A	3.56044	9.59115	11.6863	8.27929	2.43571	3.2856	3.48326	5.14913	3.97266	0.590993	1.0767	0.32835	FALSE
Novel00140	-	#N/A	#N/A	N/A	1.97162	11.245	13.5584	8.925	3.54025	9.13135	7.13813	5.62771	7.29906	1.01461	0.30977	0.92574	FALSE
Novel00141	-	#N/A	#N/A	N/A	1.08827	2.59846	1.6486	1.77844	0.440761	1.2912	0.798509	1.50232	1.19734	0.208522	0.5884	0.85436	FALSE
Novel00142	-	#N/A	#N/A	N/A	91.7965	10.4781	12.5214	38.2653	26.7721	13.7168	15.5782	12.529	13.9413	0.887355	1.4754	0.78197	FALSE
Novel00143	-	#N/A	#N/A	N/A	0	0	0	0	0	0	0	0	0	0	NA	NA	NA
Novel00144	-	#N/A	#N/A	N/A	0.0502836	0.323244	0.428479	0.267336	0.112698	0.795466	1.01462	0.942061	0.917382	0.0644562	-1.7603	0.060844	FALSE
Novel00145	-	#N/A	#N/A	N/A	0.472246	0.722808	0.670687	0.621914	0.0763316	1.01166	0.433134	1.55219	0.998997	0.323107	-0.66765	0.76157	FALSE
Novel00146	-	#N/A	#N/A	N/A	6.19281	6.05406	5.86339	6.03675	0.0954893	6.3205	6.41281	6.77617	6.50316	0.139079	-0.088984	0.9171	FALSE
Novel00147	-	#N/A	#N/A	N/A	3.19559	2.95639	3.16007	3.10402	0.0745208	3.3936	4.05987	3.82789	3.76045	0.195271	-0.25829	0.46593	FALSE
Novel00148	-	#N/A	#N/A	N/A	3.78544	4.06986	4.54566	4.13365	0.221761	4.92948	3.30256	3.55055	3.92753	0.506065	0.092701	0.97613	FALSE
Novel00149	-	#N/A	#N/A	N/A	5.63346	5.94398	9.0788	6.88542	1.10035	5.33293	7.69537	7.09134	6.70654	0.708599	0.056248	1	FALSE
Novel00150	-	#N/A	#N/A	N/A	1.33978	2.5838	3.17127	2.36495	0.539912	3.04675	1.96611	1.32109	2.11131	0.503417	0.18382	0.97057	FALSE
Novel00151	-	#N/A	#N/A	N/A	0.785538	0.781512	1.7974	1.12148	0.33796	0.582511	0.780519	0.968225	0.777085	0.111359	0.54659	0.75044	FALSE
Novel00152	-	#N/A	#N/A	N/A	0.663257	0.578644	0.376785	0.539562	0.0849747	0.557412	0.942904	0.882906	0.794407	0.119757	-0.53989	0.63723	FALSE
Novel00153	-	#N/A	#N/A	N/A	0	0	0	0	0	0	0	0	0	0	NA	NA	NA
Novel00154	-	#N/A	#N/A	N/A	0.701727	0.537023	0.719766	0.652839	0.0581413	0.578179	0.589975	0.7496	0.639251	0.0552793	0.048054	1	FALSE
Novel00155	-	#N/A	#N/A	N/A	9.90057	11.2634	8.53446	9.89948	0.78778	15.3409	17.348	12.8223	15.1704	1.30922	-0.59649	0.070384	FALSE
Novel00156	-	#N/A	#N/A	N/A	2.40122	2.38394	3.25662	2.68059	0.288055	4.10663	3.33328	3.32761	3.58917	0.258732	-0.40232	0.5561	FALSE
Novel00157	-	#N/A	#N/A	N/A	4.65516	5.73482	5.37504	5.25501	0.317397	4.26589	7.28959	7.89295	6.48281	1.12206	-0.2852	0.73659	FALSE
Novel00158	-	#N/A	#N/A	N/A	1.23839	1.07741	0.987381	1.10106	0.0734185	1.0311	1.07604	1.47819	1.19511	0.142134	-0.10073	1	FALSE
Novel00159	-	#N/A	#N/A	N/A	6.23299	7.59737	5.79413	6.5415	0.542922	5.26632	7.068	6.0343	6.12287	0.521984	0.11417	0.96454	FALSE
Novel00160	-	#N/A	#N/A	N/A	0.861799	1.22012	0.781958	0.954626	0.134733	0.532551	0.263475	0.283259	0.359762	0.0865834	1.4274	0.039348	TRUE
Novel00161	-	#N/A	#N/A	N/A	1.97672	2.05736	1.68441	1.90617	0.113292	2.73621	3.08211	0.454801	2.09104	0.824191	-0.11147	1	FALSE
Novel00162	-	#N/A	#N/A	N/A	0.58513	0.736371	0.841266	0.720922	0.0743424	0.835658	0.854694	0.812029	0.834127	0.0123403	-0.19174	0.91662	FALSE
Novel00163	-	#N/A	#N/A	N/A	0.635611	0.654895	0.469698	0.586735	0.0587827	0.919675	0.853125	0.794896	0.855899	0.0360473	-0.5258	0.35524	FALSE
Novel00164	-	#N/A	#N/A	N/A	1.65814	2.37549	2.95148	2.32837	0.374098	2.3608	3.28495	3.00842	2.88473	0.273855	-0.2907	0.79562	FALSE
Novel00165	-	#N/A	#N/A	N/A	1.52358	2.15872	1.27767	1.65332	0.26248	2.45327	1.99627	1.63109	2.02688	0.237836	-0.27434	0.8057	FALSE
Novel00166	-	#N/A	#N/A	N/A	1.2613	2.31662	1.43304	1.67032	0.326929	1.74591	1.3882	1.49244	1.54218	0.106213	0.13402	0.97057	FALSE
Novel00167	-	#N/A	#N/A	N/A	38.347	24.4554	22.5911	28.4645	4.97047	14.7446	20.5165	23.7376	19.6662	2.63064	0.55109	0.42715	FALSE
Novel00168	-	#N/A	#N/A	N/A	0	0	0	0	0	0	0	0	0	0	NA	NA	NA
Novel00169	-	#N/A	#N/A	N/A	0	0	0	0	0	0	0	0	0	0	NA	NA	NA
Novel00170	-	#N/A	#N/A	N/A	0.545337	0.723389	0.917917	0.728881	0.10759	1.49775	1.11149	0.836469	1.14857	0.191792	-0.6364	0.64058	FALSE
Novel00171	-	#N/A	#N/A	N/A	4.86717	3.82091	4.23662	4.30823	0.304143	4.81229	4.53606	4.41223	4.58686	0.118246	-0.071746	0.98711	FALSE
Novel00172	-	#N/A	#N/A	N/A	8.80641	9.43522	8.97934	9.07366	0.187547	11.7769	11.1836	7.84861	10.2697	1.22261	-0.15903	0.78024	FALSE
Novel00173	-	#N/A	#N/A	N/A	0	0	0	0	0	0	0	0	0	0	NA	NA	NA
Novel00174	-	#N/A	#N/A	N/A	2.41805	3.25689	2.64556	2.7735	0.250459	2.9752	1.8728	2.96715	2.60505	0.366134	0.10837	0.95768	FALSE
Novel00175	-	#N/A	#N/A	N/A	0.659891	0.99165	1.64717	1.09957	0.290066	1.06765	1.37554	1.83375	1.42565	0.22257	-0.35742	0.84073	FALSE
Novel00176	-	#N/A	#N/A	N/A	0	0	0	0	0	0	0	0	0	0	NA	NA	NA
Novel00177	-	#N/A	#N/A	N/A	6.04491	4.72349	5.92418	5.56419	0.421793	6.55346	5.78743	7.11088	6.48392	0.383624	-0.20266	0.71077	FALSE
Novel00178	-	#N/A	#N/A	N/A	5.25315	7.86718	7.95794	7.02609	0.886856	7.27149	4.81808	5.49864	5.86274	0.731262	0.27997	0.65928	FALSE
Novel00179	-	#N/A	#N/A	N/A	33.0725	36.7661	43.7486	37.8624	3.1303	44.2774	44.847	34.4836	41.2027	3.36357	-0.10271	0.88887	FALSE
Novel00180	-	#N/A	#N/A	N/A	0.209444	0.714414	0.906528	0.610129	0.207877	0.828331	0.384196	0.413045	0.541857	0.143479	0.19074	0.97057	FALSE
Novel00181	-	#N/A	#N/A	N/A	0.453877	0.416816	0.3223	0.397665	0.0391716	0.149587	0	0.0372955	0.062294	0.0449545	2.6944	0.051492	FALSE
Novel00182	-	#N/A	#N/A	N/A	2.11132	2.15436	1.7769	2.0142	0.119296	2.31947	3.01227	4.51072	3.28082	0.646656	-0.68686	0.44446	FALSE
Novel00183	-	#N/A	#N/A	N/A	0	0	0.0668419	0.0222806	0.0222806	0.139602	0.194251	0	0.111284	0.0578353	-2.298	0.86767	FALSE
Novel00184	-	#N/A	#N/A	N/A	12.2167	14.2206	11.7771	12.7381	0.752021	14.4947	13.3294	13.7046	13.8429	0.343424	-0.10134	0.78249	FALSE
Novel00185	-	#N/A	#N/A	N/A	0.318273	0.41755	0.43049	0.388771	0.0354462	0.719279	0.458721	0.538	0.572	0.0771138	-0.53831	0.82923	FALSE
Novel00186	-	#N/A	#N/A	N/A	10.1527	9.11832	10.3325	9.86785	0.378341	11.4091	8.40937	8.24701	9.35515	1.02803	0.095967	0.89	FALSE
Novel00187	-	#N/A	#N/A	N/A	0.522962	0.823303	0.565878	0.637381	0.0937828	0.517065	0.685214	0.736667	0.646315	0.06631	-0.0019414	1	FALSE
Novel00188	-	#N/A	#N/A	N/A	0	0.421577	0	0.140526	0.140526	0	0.140347	0.452658	0.197668	0.133777	-0.47817	1	FALSE
Novel00189	-	#N/A	#N/A	N/A	1.38338	1.06253	0.976387	1.14076	0.123828	2.41226	2.26078	1.56249	2.07851	0.26169	-0.84593	0.013951	TRUE
Novel00190	-	#N/A	#N/A	N/A	0.211916	0.356789	0.401286	0.32333	0.057169	0.174605	0.323941	0.139306	0.212618	0.0565868	0.62497	0.83596	FALSE
Novel00191	-	#N/A	#N/A	N/A	5.14354	5.27662	5.67131	5.36382	0.158471	6.82364	6.88223	5.79403	6.49997	0.353372	-0.25814	0.15935	FALSE
Novel00192	-	#N/A	#N/A	N/A	1.8378	3.42235	2.53756	2.59924	0.45846	3.28084	3.76917	3.14612	3.39871	0.189269	-0.36783	0.46971	FALSE
Novel00193	-	#N/A	#N/A	N/A	3.43402	5.62449	4.52507	4.52786	0.632337	5.95052	4.96794	3.52575	4.81474	0.704151	-0.068797	1	FALSE
Novel00194	-	#N/A	#N/A	N/A	0.617907	0.891711	0.919345	0.809654	0.0962049	0.349108	0.647692	1.04449	0.680431	0.201406	0.26718	0.97057	FALSE
Novel00195	-	#N/A	#N/A	N/A	1.16666	1.22692	1.46092	1.28484	0.089746	1.45119	1.88119	0.927732	1.42004	0.275681	-0.12424	0.95097	FALSE
Novel00196	-	#N/A	#N/A	N/A	2.03313	1.57987	1.48075	1.69791	0.170031	2.16483	1.07581	0.693958	1.31153	0.44066	0.39299	0.81922	FALSE
Novel00197	-	#N/A	#N/A	N/A	1.56501	1.53988	2.68128	1.92872	0.376348	2.2842	1.87968	2.49848	2.22079	0.181424	-0.18557	0.89156	FALSE
Novel00198	-	#N/A	#N/A	N/A	7.69363	6.23041	6.42349	6.78251	0.458957	6.0855	7.89037	5.44835	6.47474	0.731323	0.08626	0.97057	FALSE
Novel00199	-	#N/A	#N/A	N/A	0.0712648	0.196337	1.01211	0.42657	0.294987	0	0	0.0702707	0.0234236	0.0234236	4.1962	0.46058	FALSE
Novel00200	-	#N/A	#N/A	N/A	20.9143	22.2891	22.4909	21.8981	0.495338	25.7843	25.4578	33.7345	28.3255	2.70611	-0.35357	0.19359	FALSE
Novel00201	-	#N/A	#N/A	N/A	0.685114	0.559264	0.576595	0.606991	0.0393806	0.602124	0.279276	0	0.2938	0.17397	1.0696	0.64605	FALSE
Novel00202	-	#N/A	#N/A	N/A	0.315169	0.374562	0.280851	0.323528	0.027373	0.659892	0.595137	0.420458	0.558496	0.0715057	-0.76794	0.32834	FALSE
Novel00203	-	#N/A	#N/A	N/A	3.86997	4.26476	4.0498	4.06151	0.114118	3.94717	4.25934	3.49464	3.90038	0.221987	0.077458	0.97057	FALSE
Novel00204	-	#N/A	#N/A	N/A	1.22106	1.1564	1.37288	1.25012	0.0641581	1.47139	1.6449	0.940649	1.35231	0.211839	-0.093493	0.98711	FALSE
Novel00205	-	#N/A	#N/A	N/A	0.71327	0.689503	0.746415	0.716396	0.0165031	0.853696	1.51498	0.740337	1.03634	0.241548	-0.51277	0.61218	FALSE
Novel00206	-	#N/A	#N/A	N/A	2.31112	2.86063	3.04442	2.73873	0.220288	3.82499	3.59429	4.21097	3.87675	0.179893	-0.48315	0.2957	FALSE
Novel00207	-	#N/A	#N/A	N/A	3.79685	5.1747	4.80843	4.59333	0.412038	4.83003	5.45648	6.55776	5.61476	0.50499	-0.27178	0.52065	FALSE
Novel00208	-	#N/A	#N/A	N/A	2.26022	2.89627	2.28929	2.48193	0.207343	2.23473	1.39809	1.60673	1.74652	0.251429	0.52591	0.39695	FALSE
Novel00209	-	#N/A	#N/A	N/A	0.228371	0.629172	0.324335	0.393959	0.120825	9.37055	8.16884	6.64298	8.06079	0.789233	-4.3352	1.5221e-19	TRUE
Novel00210	-	#N/A	#N/A	N/A	0	0	0	0	0	0	0	0	0	0	NA	NA	NA
Novel00211	-	#N/A	#N/A	N/A	1.05286	1.01778	0.813222	0.961286	0.0747216	1.04099	1.09272	0.901571	1.01176	0.0570826	-0.05474	1	FALSE
Novel00212	-	#N/A	#N/A	N/A	7.8343	7.66381	5.64379	7.0473	0.703477	5.47269	5.46719	9.74024	6.89337	1.42343	0.048666	1	FALSE
Novel00213	-	#N/A	#N/A	N/A	3.8968	3.37604	5.29061	4.18782	0.571523	3.70747	5.86685	5.9449	5.17307	0.733149	-0.28697	0.72749	FALSE
Novel00214	-	#N/A	#N/A	N/A	258.733	347.422	259.714	288.623	29.4009	271.071	229.049	228.217	242.779	14.1482	0.26845	0.43616	FALSE
Novel00215	-	#N/A	#N/A	N/A	4.22594	9.18473	6.40183	6.60417	1.43505	8.91368	6.3307	8.54233	7.9289	0.80626	-0.24537	0.86861	FALSE
Novel00216	-	#N/A	#N/A	N/A	0.465111	0.160175	0.605509	0.410265	0.131449	0.459867	0.586561	0.458623	0.501684	0.0424403	-0.27158	0.97057	FALSE
Novel00217	-	#N/A	#N/A	N/A	5.18059	4.55072	5.40262	5.04464	0.255143	3.19208	4.40721	4.36799	3.98909	0.398667	0.35683	0.56701	FALSE
Novel00218	-	#N/A	#N/A	N/A	11.0934	15.1152	12.5012	12.9033	1.17829	10.6702	15.4831	14.3272	13.4935	1.45054	-0.046099	1	FALSE
Novel00219	-	#N/A	#N/A	N/A	2.78605	1.5863	2.21579	2.19605	0.346477	1.21204	1.99314	1.92303	1.7094	0.249503	0.37936	0.71276	FALSE
Novel00220	-	#N/A	#N/A	N/A	2.44165	1.95481	1.95611	2.11753	0.162064	0.990409	1.78006	0.493865	1.08811	0.374493	0.98159	0.14279	FALSE
Novel00221	-	#N/A	#N/A	N/A	0.971985	0.967003	0.511267	0.816751	0.152749	0.88094	0.396215	0.772065	0.683073	0.146832	0.27586	0.86736	FALSE
Novel00222	-	#N/A	#N/A	N/A	11.3044	10.8687	10.5021	10.8917	0.231897	12.6987	8.95651	12.7167	11.4573	1.25039	-0.055001	0.9822	FALSE
Novel00223	-	#N/A	#N/A	N/A	2.91204	3.26854	2.45079	2.87712	0.23671	2.34602	3.46223	3.29682	3.03502	0.347794	-0.058763	1	FALSE
Novel00224	-	#N/A	#N/A	N/A	0.429935	0.546686	0.219188	0.398603	0.0958295	0.817475	0.515658	0.456548	0.59656	0.111768	-0.56198	0.72507	FALSE
Novel00225	-	#N/A	#N/A	N/A	0	0	0	0	0	0	0	0	0	0	NA	NA	NA
Novel00226	-	#N/A	#N/A	N/A	2.52815	2.32172	2.15025	2.33337	0.109248	2.79622	2.71178	2.19712	2.56837	0.187219	-0.11924	0.94908	FALSE
Novel00227	-	#N/A	#N/A	N/A	3.69949	3.23815	3.77634	3.57133	0.168057	3.54347	4.29438	3.76188	3.86657	0.223001	-0.095936	0.96878	FALSE
Novel00228	-	#N/A	#N/A	N/A	0.786593	0.977317	1.79616	1.18669	0.30967	1.09796	0.763884	1.36874	1.07686	0.174926	0.15731	0.97057	FALSE
Novel00229	-	#N/A	#N/A	N/A	4.71673	4.11715	5.52701	4.78696	0.408503	5.77171	6.12505	5.29562	5.73079	0.240309	-0.2408	0.60175	FALSE
Novel00230	-	#N/A	#N/A	N/A	2.6827	2.30156	2.74052	2.57492	0.137697	2.68735	3.56127	2.47124	2.90662	0.333215	-0.1556	0.85822	FALSE
Novel00231	-	#N/A	#N/A	N/A	11.3472	12.397	12.102	11.9487	0.312584	15.3781	18.5718	15.0471	16.3323	1.1238	-0.43192	0.0030825	TRUE
Novel00232	-	#N/A	#N/A	N/A	0.0901197	0.082761	0.0853258	0.0860688	0.0021565	1.06924	0.413279	0.0888625	0.523795	0.288355	-2.5834	0.45986	FALSE
Novel00233	-	#N/A	#N/A	N/A	3.34945	3.60326	4.75691	3.90321	0.433096	3.02782	4.34474	4.3879	3.92016	0.446341	0.011784	1	FALSE
Novel00234	-	#N/A	#N/A	N/A	2.76997	3.77593	2.58164	3.04251	0.370718	4.49324	4.20779	3.92628	4.2091	0.163666	-0.44927	0.25667	FALSE
Novel00235	-	#N/A	#N/A	N/A	1.82895	1.58963	1.63889	1.68582	0.0729623	1.03333	0.569143	0.740698	0.781057	0.13551	1.1286	0.012304	TRUE
Novel00236	-	#N/A	#N/A	N/A	2.11006	2.05606	1.86424	2.01012	0.0745866	2.9232	3.38678	2.20159	2.83719	0.344826	-0.47759	0.12611	FALSE
Novel00237	-	#N/A	#N/A	N/A	3.46116	3.7537	3.1522	3.45569	0.17366	4.39988	4.38383	3.77041	4.18471	0.207199	-0.25711	0.55914	FALSE
Novel00238	-	#N/A	#N/A	N/A	0.368746	0.338637	0.174566	0.293983	0.060338	2.91671	0	0	0.972237	0.972237	-1.703	0.89139	FALSE
Novel00239	-	#N/A	#N/A	N/A	0.320266	0.220586	0.151615	0.230822	0.0489537	0.237491	0.440611	1.02634	0.568149	0.236482	-1.2844	0.59592	FALSE
Novel00240	-	#N/A	#N/A	N/A	1.89524	1.01802	1.422	1.44508	0.253494	2.12136	1.57428	1.6925	1.79605	0.166198	-0.29505	0.7399	FALSE
Novel00241	-	#N/A	#N/A	N/A	0.397267	0.486438	0.411957	0.431888	0.0276031	0.57983	0.511846	0.578262	0.556646	0.0224044	-0.34766	0.63107	FALSE
Novel00242	-	#N/A	#N/A	N/A	0.490793	0.498162	0.611428	0.533461	0.0390416	0.996058	0.805522	0.560359	0.787313	0.126105	-0.5418	0.56881	FALSE
Novel00243	-	#N/A	#N/A	N/A	9.18884	6.80249	9.94291	8.64475	0.946499	10.4758	6.96584	9.52294	8.9882	1.04793	-0.038084	1	FALSE
Novel00244	-	#N/A	#N/A	N/A	5.91946	4.70098	6.16304	5.5945	0.452257	6.85247	6.68507	6.14847	6.562	0.21234	-0.21138	0.37508	FALSE
Novel00245	-	#N/A	#N/A	N/A	0.913486	0.419448	1.15319	0.828708	0.216013	0.225796	1.04729	1.42618	0.899753	0.354285	-0.10281	1	FALSE
Novel00246	-	#N/A	#N/A	N/A	2.08108	2.41704	1.3329	1.94367	0.320416	1.81554	1.96486	1.93134	1.90391	0.0452332	0.048472	1	FALSE
Novel00247	-	#N/A	#N/A	N/A	0.281291	0.34443	0.355104	0.326942	0.0230323	0.0927065	0	0.462279	0.184995	0.141201	0.83348	0.90324	FALSE
Novel00248	-	#N/A	#N/A	N/A	9.69799	10.0417	9.43299	9.72422	0.176203	8.92495	9.83449	9.44078	9.40007	0.263351	0.067487	0.86765	FALSE
Novel00249	-	#N/A	#N/A	N/A	0.0368746	0	0	0.0122915	0.0122915	0.0729177	0	0	0.0243059	0.0243059	-0.96157	1	FALSE
Novel00250	-	#N/A	#N/A	N/A	1.77054	2.07451	2.86137	2.23548	0.325017	2.7466	2.88383	1.38464	2.33835	0.478502	-0.044601	1	FALSE
Novel00251	-	#N/A	#N/A	N/A	37.4682	40.8151	39.0316	39.105	0.966868	47.4073	47.7405	44.2911	46.4796	1.09849	-0.23045	0.019473	TRUE
Novel00252	-	#N/A	#N/A	N/A	1.89063	2.12208	2.78453	2.26575	0.26786	4.56943	2.11939	1.86426	2.85102	0.862353	-0.31158	0.94242	FALSE
Novel00253	-	#N/A	#N/A	N/A	2.73538	2.20443	3.4884	2.80941	0.372494	4.36038	3.68645	3.24768	3.76484	0.323591	-0.40331	0.46911	FALSE
Novel00254	-	#N/A	#N/A	N/A	0.483869	0.710974	0.45813	0.550991	0.080336	0.38273	1.33138	0.381695	0.698603	0.31639	-0.32152	0.97057	FALSE
Novel00255	-	#N/A	#N/A	N/A	1.24234	2.01335	4.49744	2.58438	0.982086	2.52892	2.01079	2.52208	2.35393	0.171581	0.1528	0.98605	FALSE
Novel00256	-	#N/A	#N/A	N/A	8.71207	9.45009	6.63477	8.26565	0.842809	10.1743	9.38018	8.27929	9.27793	0.549431	-0.14757	0.80871	FALSE
Novel00257	-	#N/A	#N/A	N/A	1.03502	0.678935	1.22496	0.979638	0.160037	0.511676	1.18663	0.400944	0.699748	0.245528	0.50583	0.77301	FALSE
Novel00258	-	#N/A	#N/A	N/A	0.878544	0.100851	0.83181	0.603735	0.251804	0.760058	0.503613	0.216572	0.493414	0.156974	0.31162	1	FALSE
Novel00259	-	#N/A	#N/A	N/A	1.31793	0.949629	0.90227	1.05661	0.131372	1.20283	1.25526	0.769729	1.07594	0.153853	-0.006379	1	FALSE
Novel00260	-	#N/A	#N/A	N/A	0.791931	0.853748	0.619404	0.755027	0.0701205	0.748958	0.852662	0.91669	0.839437	0.0488695	-0.13464	0.98338	FALSE
Novel00261	-	#N/A	#N/A	N/A	8.85196	9.4271	9.93053	9.4032	0.311585	8.67861	9.72213	8.65513	9.01862	0.351818	0.078999	0.90019	FALSE
Novel00262	-	#N/A	#N/A	N/A	2.92154	2.03257	1.67644	2.21019	0.370238	1.40053	1.86758	0.698373	1.32216	0.339789	0.76193	0.43478	FALSE
Novel00263	-	#N/A	#N/A	N/A	0.0654142	0.0300364	0.0103224	0.0352577	0.0161165	0.0646766	0.0399976	0.0215006	0.0420583	0.0125064	-0.23386	1	FALSE
Novel00264	-	#N/A	#N/A	N/A	8.253	8.92307	8.06385	8.4133	0.260667	9.25109	11.0241	9.77018	10.0151	0.526285	-0.23271	0.21257	FALSE
Novel00265	-	#N/A	#N/A	N/A	12.0019	10.2859	11.7429	11.3436	0.534098	15.7098	14.132	14.1263	14.6561	0.5269	-0.35097	0.0026247	TRUE
Novel00266	-	#N/A	#N/A	N/A	6.19964	5.43225	5.22363	5.6185	0.296742	6.97327	7.77284	4.5428	6.42964	0.971244	-0.17469	0.83043	FALSE
Novel00267	-	#N/A	#N/A	N/A	2.1077	3.37604	2.04199	2.50858	0.434147	3.1986	2.29279	2.60996	2.70045	0.26537	-0.087485	0.99763	FALSE
Novel00268	-	#N/A	#N/A	N/A	7.13961	7.67083	7.0691	7.29318	0.18992	8.67394	8.13187	6.6259	7.81057	0.612656	-0.079633	0.93328	FALSE
Novel00269	-	#N/A	#N/A	N/A	0	0	0	0	0	0	0	0	0	0	NA	NA	NA
Novel00270	-	#N/A	#N/A	N/A	0	0	0	0	0	0	0	0	0	0	NA	NA	NA
Novel00271	-	#N/A	#N/A	N/A	6.63423	5.71842	4.90384	5.75217	0.499805	4.54557	4.43014	5.04972	4.67515	0.19023	0.31731	0.50279	FALSE
Novel00272	-	#N/A	#N/A	N/A	0.160773	0.369114	0.989438	0.506442	0.248874	0.715323	0.73729	0	0.484204	0.242185	0.087554	1	FALSE
Novel00273	-	#N/A	#N/A	N/A	16.2958	14.3009	16.5972	15.7313	0.720462	14.0507	12.1754	15.1874	13.8045	0.878152	0.20655	0.33668	FALSE
Novel00274	-	#N/A	#N/A	N/A	1.34591	2.56711	1.82979	1.91427	0.35505	1.60371	1.74088	1.25908	1.53456	0.143317	0.33851	0.69677	FALSE
Novel00275	-	#N/A	#N/A	N/A	0	0	0	0	0	0.272193	0	1.35728	0.543159	0.414577	#NAME?	0.42559	FALSE
Novel00276	-	#N/A	#N/A	N/A	0.171036	0.47121	0.485812	0.376019	0.102578	1.0992	0.31374	0.590274	0.667737	0.230026	-0.80947	0.80184	FALSE
Novel00277	-	#N/A	#N/A	N/A	0.240052	0.45786	0.629398	0.442437	0.112659	0.839838	0.711321	0.364159	0.63844	0.14207	-0.50867	0.72095	FALSE
Novel00278	-	#N/A	#N/A	N/A	0	0	0.124635	0.0415451	0.0415451	0.260307	0.724411	0	0.328239	0.21186	-2.9595	0.63346	FALSE
Novel00279	-	#N/A	#N/A	N/A	1.89535	2.90097	4.01632	2.93754	0.612544	2.49863	3.47674	3.64882	3.20806	0.358177	-0.10912	0.98711	FALSE
Novel00280	-	#N/A	#N/A	N/A	1.94484	0.487101	0.502196	0.978046	0.483417	1.31108	2.67565	0.523012	1.50325	0.628797	-0.59876	0.86765	FALSE
Novel00281	-	#N/A	#N/A	N/A	0	0	0	0	0	0	0	0	0	0	NA	NA	NA
Novel00282	-	#N/A	#N/A	N/A	14.196	13.9399	14.0886	14.0748	0.0742214	12.2603	13.1771	13.7871	13.0748	0.44372	0.12465	0.71969	FALSE
Novel00283	-	#N/A	#N/A	N/A	13.6618	16.4556	14.716	14.9444	0.81455	17.9124	18.4776	14.4962	16.9621	1.2437	-0.16345	0.59975	FALSE
Novel00284	-	#N/A	#N/A	N/A	4.09867	6.19237	6.75982	5.68362	0.80923	5.49042	6.79083	2.08593	4.78906	1.40273	0.26819	0.89861	FALSE
Novel00285	-	#N/A	#N/A	N/A	0.130096	0.238946	0.140772	0.169938	0.0346413	0.16538	0.323871	0.311539	0.26693	0.0508998	-0.63332	0.72799	FALSE
Novel00286	-	#N/A	#N/A	N/A	0	0	0	0	0	0	0	0.0542583	0.0180861	0.0180861	#NAME?	0.89	FALSE
Novel00287	-	#N/A	#N/A	N/A	0.91186	1.03444	1.21885	1.05505	0.0892184	1.64405	1.57428	1.79828	1.67221	0.0661764	-0.64624	0.44546	FALSE
Novel00288	-	#N/A	#N/A	N/A	0.329905	1.43909	1.01515	0.92805	0.323143	0.652369	0.983389	2.52109	1.38562	0.575724	-0.56298	0.89012	FALSE
Novel00289	-	#N/A	#N/A	N/A	0.658188	0.544	0.560859	0.587682	0.0355873	0.78092	0.845147	0.389404	0.671824	0.142422	-0.17266	1	FALSE
Novel00290	-	#N/A	#N/A	N/A	2.35367	2.53558	2.31417	2.40114	0.0681804	3.75921	3.07204	2.85641	3.22922	0.272206	-0.4084	0.44694	FALSE
Novel00291	-	#N/A	#N/A	N/A	1.24365	1.09245	0.870323	1.06881	0.108417	0.374235	0.495935	0.479858	0.450009	0.0381704	1.2663	0.16942	FALSE
Novel00292	-	#N/A	#N/A	N/A	0.46556	1.38952	1.04689	0.967323	0.269675	1.55355	0.693878	0.975515	1.07431	0.253035	-0.13229	1	FALSE
Novel00293	-	#N/A	#N/A	N/A	3.96087	5.43604	5.70138	5.03276	0.541391	5.88154	6.3541	5.92329	6.05298	0.151042	-0.24759	0.39072	FALSE
Novel00294	-	#N/A	#N/A	N/A	2.85099	2.77221	1.82602	2.48307	0.329313	3.06757	3.53776	3.22463	3.27665	0.138203	-0.38137	0.68572	FALSE
Novel00295	-	#N/A	#N/A	N/A	0.753626	0.758002	1.18923	0.900285	0.144477	0.532234	0.822868	0.849272	0.734791	0.101565	0.31088	0.86346	FALSE
Novel00296	-	#N/A	#N/A	N/A	2.76693	1.60484	2.65422	2.342	0.370011	2.33977	2.47099	3.44632	2.75236	0.349041	-0.21563	0.8415	FALSE
Novel00297	-	#N/A	#N/A	N/A	1.37294	1.04156	1.24339	1.2193	0.0964173	0.649221	1.20448	0.882906	0.912203	0.160959	0.43734	0.80553	FALSE
Novel00298	-	#N/A	#N/A	N/A	7.43776	8.13651	8.11571	7.89666	0.22953	6.23276	6.94514	5.53367	6.23719	0.407464	0.35944	0.023323	TRUE
Novel00299	-	#N/A	#N/A	N/A	0.0571402	0.0459152	0.0541006	0.0523853	0.00335197	0.0918059	0.0851626	0.0845147	0.0871611	0.00232992	-0.7159	0.71044	FALSE
Novel00300	-	#N/A	#N/A	N/A	6.22093	4.8621	5.45139	5.51147	0.393409	4.77667	5.645	6.06889	5.49686	0.380315	0.021901	1	FALSE
Novel00301	-	#N/A	#N/A	N/A	2.11706	2.78949	4.53178	3.14611	0.719514	3.73133	3.54575	2.54133	3.2728	0.369638	-0.037508	1	FALSE
Novel00302	-	#N/A	#N/A	N/A	1.22612	1.60857	1.22723	1.35398	0.1273	2.04358	1.83144	1.86534	1.91345	0.0657953	-0.48022	0.43929	FALSE
Novel00303	-	#N/A	#N/A	N/A	1.44087	1.92811	1.43243	1.60047	0.163839	2.56432	2.90737	2.35442	2.6087	0.16116	-0.68572	0.00031377	TRUE
Novel00304	-	#N/A	#N/A	N/A	2.17874	2.59308	2.35989	2.37724	0.119925	2.58501	2.28605	2.09679	2.32261	0.142118	0.052554	0.97442	FALSE
Novel00305	-	#N/A	#N/A	N/A	0.337759	0	0	0.112586	0.112586	0.333951	0	0	0.111317	0.111317	0.038431	1	FALSE
Novel00306	-	#N/A	#N/A	N/A	0.150725	0.415253	0.856244	0.474074	0.205778	0.596103	0.552967	0.445868	0.531646	0.0446601	-0.14621	1	FALSE
Novel00307	-	#N/A	#N/A	N/A	3.90769	2.30696	2.37846	2.86437	0.522068	3.1277	3.75472	2.93575	3.27272	0.247285	-0.17332	0.92275	FALSE
Novel00308	-	#N/A	#N/A	N/A	1.46546	1.80842	1.23575	1.50321	0.16639	2.82996	2.87719	2.59652	2.76789	0.0867635	-0.86179	0.0015499	TRUE
Novel00309	-	#N/A	#N/A	N/A	12.7792	14.1758	12.5786	13.1779	0.502325	10.6961	10.9085	10.6671	10.7572	0.0760868	0.31146	0.22836	FALSE
Novel00310	-	#N/A	#N/A	N/A	0.605477	1.01743	0.622058	0.748322	0.134639	1.04445	0.850719	0.825681	0.906951	0.0691299	-0.25825	0.77203	FALSE
Novel00311	-	#N/A	#N/A	N/A	3.15029	3.39186	3.29127	3.27781	0.0700589	2.57774	1.99268	2.24942	2.27328	0.169315	0.54654	0.55466	FALSE
Novel00312	-	#N/A	#N/A	N/A	0.735245	0.506407	0.5221	0.587917	0.0738029	0	0	0.543741	0.181247	0.181247	1.7074	0.74117	FALSE
Novel00313	-	#N/A	#N/A	N/A	144.974	181.4	133.6	153.325	14.4165	117.162	118.506	106.871	114.18	3.67469	0.44423	0.052315	FALSE
Novel00314	-	#N/A	#N/A	N/A	2.62131	2.35128	1.96241	2.31167	0.191237	1.92874	2.96332	2.28419	2.39209	0.303491	-0.030493	1	FALSE
Novel00315	-	#N/A	#N/A	N/A	4.16064	3.82091	4.38528	4.12228	0.164045	4.4242	3.16804	6.42483	4.67236	0.948306	-0.16388	0.94195	FALSE
Novel00316	-	#N/A	#N/A	N/A	0.312508	0.551905	0.318645	0.394353	0.0787961	0.665505	0.639396	0.426668	0.57719	0.0756374	-0.52964	0.66849	FALSE
Novel00317	-	#N/A	#N/A	N/A	0.859152	0.411651	0.530511	0.600438	0.13383	0.590932	0.959299	0.736667	0.762299	0.107108	-0.32571	0.86109	FALSE
Novel00318	-	#N/A	#N/A	N/A	2.06859	1.69244	2.38587	2.04897	0.200416	2.00808	1.44882	1.37219	1.6097	0.200417	0.36717	0.60674	FALSE
Novel00319	-	#N/A	#N/A	N/A	6.42143	2.94854	4.05323	4.4744	1.02441	6.34902	4.4172	4.92477	5.23033	0.578219	-0.20661	0.91706	FALSE
Novel00320	-	#N/A	#N/A	N/A	163.805	161.882	184.121	169.936	7.11427	163.534	155.226	148.207	155.656	4.42992	0.14537	0.2316	FALSE
Novel00321	-	#N/A	#N/A	N/A	0.278347	0.255619	1.52854	0.687501	0.420569	0.770585	0.306353	0.439143	0.50536	0.138041	0.46265	0.95997	FALSE
Novel00322	-	#N/A	#N/A	N/A	0.589154	0.360698	0.185938	0.378596	0.116742	2.33004	0.630419	0.871403	1.27729	0.530954	-1.7346	0.3876	FALSE
Novel00323	-	#N/A	#N/A	N/A	4.00194	4.87358	6.26018	5.04523	0.657524	8.34371	9.73478	7.37751	8.48534	0.684158	-0.73092	0.023215	TRUE
Novel00324	-	#N/A	#N/A	N/A	7.02733	8.39982	8.18488	7.87068	0.426214	6.83781	8.79837	6.70933	7.4485	0.675953	0.098607	0.91509	FALSE
Novel00325	-	#N/A	#N/A	N/A	0.421609	0.731345	0.266121	0.473025	0.136737	0.648441	0.128897	0.0923839	0.289907	0.179576	0.72792	0.81659	FALSE
Novel00326	-	#N/A	#N/A	N/A	50.0028	58.8518	49.4985	52.7844	3.0372	70.5319	77.7248	70.0917	72.7828	2.47428	-0.44469	2.1829e-05	TRUE
Novel00327	-	#N/A	#N/A	N/A	0.133164	0.152863	0.220641	0.168889	0.0264932	0.75706	0.335872	0.426746	0.506559	0.127968	-1.5656	0.15729	FALSE
Novel00328	-	#N/A	#N/A	N/A	11.2819	11.7239	11.8463	11.6173	0.171421	12.6224	10.7559	11.71	11.6961	0.538838	0.0087895	1	FALSE
Novel00329	-	#N/A	#N/A	N/A	2.55466	2.34606	2.05595	2.31889	0.144605	2.02069	1.40585	1.25951	1.56202	0.233193	0.58939	0.68781	FALSE
Novel00330	-	#N/A	#N/A	N/A	2.4205	3.27042	3.082	2.92431	0.257707	2.55826	3.13867	2.52391	2.74028	0.199442	0.11277	0.90928	FALSE
Novel00331	-	#N/A	#N/A	N/A	3.74709	4.22414	3.93016	3.96713	0.138946	4.08198	5.59759	4.44706	4.70888	0.456681	-0.2284	0.47538	FALSE
Novel00332	-	#N/A	#N/A	N/A	1.24408	1.09855	1.31381	1.21882	0.0634112	1.70315	1.57991	1.36827	1.55044	0.0977872	-0.32819	0.80164	FALSE
Novel00333	-	#N/A	#N/A	N/A	2.12519	1.68143	1.64067	1.81576	0.15516	2.03658	1.07955	1.86987	1.662	0.295175	0.14555	0.91537	FALSE
Novel00334	-	#N/A	#N/A	N/A	1.57657	1.59761	2.36773	1.8473	0.260286	1.72004	2.29364	1.44736	1.82035	0.249395	0.040629	1	FALSE
Novel00335	-	#N/A	#N/A	N/A	1.57621	1.08563	2.36291	1.67492	0.372008	1.2987	0.722833	0.647593	0.889708	0.205645	0.93214	0.54741	FALSE
Novel00336	-	#N/A	#N/A	N/A	7.99284	7.61643	6.75393	7.4544	0.366702	8.45505	9.89272	8.47456	8.94078	0.476003	-0.24348	0.40899	FALSE
Novel00337	-	#N/A	#N/A	N/A	0.817613	0.881434	1.00972	0.902923	0.0564884	1.61679	1.01073	1.15673	1.26142	0.182616	-0.46354	0.62472	FALSE
Novel00338	-	#N/A	#N/A	N/A	0	0	0	0	0	0	0	0	0	0	NA	NA	NA
Novel00339	-	#N/A	#N/A	N/A	0	0	0	0	0	0	0	0	0	0	NA	NA	NA
Novel00340	-	#N/A	#N/A	N/A	4.84307	3.47826	5.58484	4.63539	0.616918	3.56065	3.1891	3.67347	3.47441	0.146324	0.43408	0.37626	FALSE
Novel00341	-	#N/A	#N/A	N/A	0.288765	0.549315	0.488222	0.442101	0.07867	0.448657	0.794548	0.87455	0.705918	0.130687	-0.65742	0.40137	FALSE
Novel00342	-	#N/A	#N/A	N/A	0.231885	0.159713	0.548874	0.313491	0.119522	0.114635	0.37219	0.22865	0.238492	0.0745122	0.4131	0.97057	FALSE
Novel00343	-	#N/A	#N/A	N/A	11.9758	14.2865	12.0613	12.7746	0.756392	19.9088	16.0452	13.8927	16.6156	1.75996	-0.35995	0.26763	FALSE
Novel00344	-	#N/A	#N/A	N/A	3.12181	3.31486	3.50995	3.31554	0.112047	3.76181	3.22117	2.88588	3.28962	0.255167	0.030398	1	FALSE
Novel00345	-	#N/A	#N/A	N/A	0.652747	0.272476	0.618024	0.514416	0.121384	6.39519	4.68063	5.67574	5.58386	0.49708	-3.4221	1.2677e-20	TRUE
Novel00346	-	#N/A	#N/A	N/A	1.25604	1.36709	2.29037	1.63783	0.327837	2.62175	2.13336	1.78898	2.18136	0.241595	-0.39423	0.62391	FALSE
Novel00347	-	#N/A	#N/A	N/A	21.8689	24.7816	27.6392	24.7632	1.66575	28.8629	32.8468	28.6859	30.1319	1.35844	-0.2643	0.23048	FALSE
Novel00348	-	#N/A	#N/A	N/A	0	0.0747531	0.10276	0.0591709	0.0306702	0	0	0.0535095	0.0178365	0.0178365	1.7399	0.83547	FALSE
Novel00349	-	#N/A	#N/A	N/A	2.35661	2.02893	1.34805	1.9112	0.297038	2.03879	1.93629	2.51739	2.16415	0.179078	-0.16144	0.93309	FALSE
Novel00350	-	#N/A	#N/A	N/A	43.1165	51.2565	42.6392	45.6708	2.79628	45.1593	48.3428	44.7669	46.0897	1.13223	0.0055924	1	FALSE
Novel00351	-	#N/A	#N/A	N/A	0.169592	0	0.0802854	0.0832926	0.0489802	0	0.155546	0.0836133	0.0797199	0.0449446	0.081389	1	FALSE
Novel00352	-	#N/A	#N/A	N/A	0.437564	0.68886	0.414288	0.513571	0.0879019	0.587141	0.343992	0.493097	0.474743	0.0707884	0.13191	0.99126	FALSE
Novel00353	-	#N/A	#N/A	N/A	2.25383	1.0349	0.711314	1.33335	0.469626	1.02136	1.98104	0.0925997	1.03167	0.545169	0.39271	0.97057	FALSE
Novel00354	-	#N/A	#N/A	N/A	0.32929	0.192438	0.198402	0.240043	0.0446567	0.384773	0.302018	0.118072	0.268288	0.0788157	-0.1396	1	FALSE
Novel00355	-	#N/A	#N/A	N/A	2.23079	1.99473	1.27839	1.83464	0.286349	2.72803	2.74599	1.27349	2.24917	0.487866	-0.27336	0.85909	FALSE
Novel00356	-	#N/A	#N/A	N/A	0.419652	0.64231	0.397329	0.48643	0.0782057	0.138307	0.769792	0.275866	0.394655	0.191726	0.32194	1	FALSE
Novel00357	-	#N/A	#N/A	N/A	1.35847	1.00992	1.16371	1.17736	0.10085	0.767514	0.771306	0.510292	0.683038	0.0863796	0.80513	0.51139	FALSE
Novel00358	-	#N/A	#N/A	N/A	1.06285	0.170811	0.377366	0.537008	0.269596	0.394074	0.658004	0.288206	0.446761	0.109954	0.28533	0.99266	FALSE
Novel00359	-	#N/A	#N/A	N/A	7.49208	7.23732	7.89659	7.542	0.191943	8.77032	8.58947	9.72232	9.02737	0.351375	-0.24116	0.36589	FALSE
Novel00360	-	#N/A	#N/A	N/A	4.16392	3.14676	3.12108	3.47725	0.343411	2.74464	3.18255	3.07937	3.00219	0.132171	0.23036	0.7698	FALSE
Novel00361	-	#N/A	#N/A	N/A	2.01437	2.73783	2.26959	2.3406	0.211843	1.35433	0.979194	0.873958	1.06916	0.145784	1.1498	1.6689e-05	TRUE
Novel00362	-	#N/A	#N/A	N/A	4.10104	4.84841	3.83826	4.26257	0.302583	4.84712	4.1505	3.99735	4.33166	0.261495	-0.0042426	1	FALSE
Novel00363	-	#N/A	#N/A	N/A	2.67864	2.40315	2.16548	2.41576	0.14827	3.27999	3.09934	2.4381	2.93914	0.255891	-0.26361	0.48866	FALSE
Novel00364	-	#N/A	#N/A	N/A	13.2446	12.8786	14.98	13.7011	0.648131	12.7398	12.0378	13.5326	12.7701	0.431799	0.11978	0.79986	FALSE
Novel00365	-	#N/A	#N/A	N/A	17.3062	16.891	15.3187	16.5053	0.605309	18.9416	20.7824	17.0251	18.9164	1.08471	-0.17767	0.36861	FALSE
Novel00366	-	#N/A	#N/A	N/A	0.980858	1.56133	0.495297	1.01249	0.308143	1.48702	2.09912	1.16061	1.58225	0.275076	-0.62397	0.56422	FALSE
Novel00367	-	#N/A	#N/A	N/A	3.92747	4.68248	3.13141	3.91378	0.447807	5.31383	3.79178	4.28033	4.46198	0.448667	-0.17032	0.89	FALSE
Novel00368	-	#N/A	#N/A	N/A	0	0	0	0	0	0	0	0	0	0	NA	NA	NA
Novel00369	-	#N/A	#N/A	N/A	0.142952	0.131279	0.203022	0.159084	0.0222256	0.954047	0.163891	0.352395	0.490111	0.238265	-1.6039	0.54301	FALSE
Novel00370	-	#N/A	#N/A	N/A	1.27537	1.2777	0.658649	1.07057	0.205963	1.14635	1.48876	0.68595	1.10702	0.232584	-0.027895	1	FALSE
Novel00371	-	#N/A	#N/A	N/A	1.09353	0.736443	1.65658	1.16218	0.267829	1.00912	0.9361	1.15016	1.03179	0.062826	0.18952	0.97113	FALSE
Novel00372	-	#N/A	#N/A	N/A	0.854627	0.856193	0.809165	0.839995	0.0154214	1.3315	1.14014	1.27683	1.24949	0.0569073	-0.55443	0.37649	FALSE
Novel00373	-	#N/A	#N/A	N/A	6.5193	6.18489	6.32555	6.34324	0.096941	6.65888	6.42411	6.53461	6.5392	0.0678105	-0.025345	1	FALSE
Novel00374	-	#N/A	#N/A	N/A	1.28056	0.603889	1.24521	1.04322	0.219901	1.26612	1.20624	0.784918	1.08576	0.151411	-0.038116	1	FALSE
Novel00375	-	#N/A	#N/A	N/A	0.81473	0.813266	0.637236	0.755077	0.0589221	0.315213	0.324893	0.349289	0.329798	0.0101382	1.2134	0.1627	FALSE
Novel00376	-	#N/A	#N/A	N/A	24.5688	25.3349	22.3886	24.0974	0.882578	27.2765	30.2248	31.5849	29.6954	1.27159	-0.28303	0.13932	FALSE
Novel00377	-	#N/A	#N/A	N/A	0.691886	0.519444	0.664645	0.625325	0.0535215	0.883818	0.856919	0.522881	0.754539	0.116089	-0.25117	0.73055	FALSE
Novel00378	-	#N/A	#N/A	N/A	2.8361	3.31867	2.81517	2.98998	0.164455	5.29165	4.40528	4.87139	4.85611	0.255988	-0.68109	0.030001	TRUE
Novel00379	-	#N/A	#N/A	N/A	0.406267	0.820806	1.00011	0.742393	0.175853	0.160675	1.34143	0.96144	0.821182	0.347994	-0.12746	1	FALSE
Novel00380	-	#N/A	#N/A	N/A	0.453309	0.277529	0.143065	0.291301	0.0898239	0.149399	0.415765	0	0.188388	0.121594	0.65199	1	FALSE
Novel00381	-	#N/A	#N/A	N/A	1.98136	0.519879	0.937983	1.14641	0.434574	0.419791	0.778827	0.558207	0.585608	0.104547	0.98771	0.70251	FALSE
Novel00382	-	#N/A	#N/A	N/A	2.11854	2.7562	3.92811	2.93428	0.529913	1.65826	1.78115	1.39266	1.61069	0.114644	0.88444	0.18611	FALSE
Novel00383	-	#N/A	#N/A	N/A	1.48791	0.819849	0.732555	1.01344	0.23857	10.2979	9.44357	6.10336	8.61495	1.27979	-3.0678	8.2401e-11	TRUE
Novel00384	-	#N/A	#N/A	N/A	1.59633	1.88484	1.16055	1.54724	0.210519	1.52196	1.83015	1.51785	1.62332	0.103422	-0.050249	1	FALSE
Novel00385	-	#N/A	#N/A	N/A	0.679112	0.831546	1.5003	1.00365	0.252193	1.79055	1.31494	0.892852	1.33278	0.259295	-0.38933	0.86086	FALSE
Novel00386	-	#N/A	#N/A	N/A	0.0806017	0.14804	0.686827	0.305156	0.191826	0.796928	0.887113	0.953728	0.879257	0.0454342	-1.5089	0.3088	FALSE
Novel00387	-	#N/A	#N/A	N/A	0.325014	1.34314	1.46169	1.04328	0.360761	0.642698	0.149048	0	0.263915	0.194217	2.0058	0.23285	FALSE
Novel00388	-	#N/A	#N/A	N/A	1.74286	1.48199	1.34457	1.52314	0.116804	1.78703	1.18408	0.954749	1.30862	0.248197	0.23867	0.92329	FALSE
Novel00389	-	#N/A	#N/A	N/A	1.05436	1.08563	1.69404	1.27801	0.20821	1.61109	1.49451	1.89027	1.66529	0.117418	-0.36401	0.64053	FALSE
Novel00390	-	#N/A	#N/A	N/A	6.53658	6.66224	6.79838	6.66573	0.0755951	6.6832	6.19959	7.2999	6.72757	0.318405	0.0048553	1	FALSE
Novel00391	-	#N/A	#N/A	N/A	0.339526	0.400888	0.459235	0.399883	0.0345609	0.503546	0.845244	0.741319	0.696703	0.101131	-0.78262	0.32981	FALSE
Novel00392	-	#N/A	#N/A	N/A	0.250686	0.172663	0.118676	0.180675	0.0383182	0	0.057481	0.494379	0.183953	0.156097	-0.014733	1	FALSE
Novel00393	-	#N/A	#N/A	N/A	0.266064	0.390942	0.654968	0.437324	0.114637	0.841804	1.22014	0.314823	0.792256	0.262514	-0.83606	0.62514	FALSE
Novel00394	-	#N/A	#N/A	N/A	1.888	1.10965	1.7399	1.57918	0.238626	1.8916	2.7937	2.08506	2.25679	0.274204	-0.49629	0.2895	FALSE
Novel00395	-	#N/A	#N/A	N/A	0.851154	1.30276	1.0745	1.07614	0.130369	1.82337	1.82154	0.55952	1.40148	0.420979	-0.35978	0.94144	FALSE
Novel00396	-	#N/A	#N/A	N/A	0.546069	0.650067	0.517021	0.571052	0.0403874	0.839863	0.844013	0.857534	0.847136	0.00533499	-0.55039	0.17032	FALSE
Novel00397	-	#N/A	#N/A	N/A	9.53143	10.9762	11.1015	10.5363	0.503761	16.6789	15.4026	11.7108	14.5974	1.4896	-0.4509	0.088226	FALSE
Novel00398	-	#N/A	#N/A	N/A	2.95427	3.50325	2.90574	3.12109	0.191593	3.34634	2.42022	3.45042	3.07233	0.327435	0.040759	0.99044	FALSE
Novel00399	-	#N/A	#N/A	N/A	10.8729	13.2078	12.8001	12.2936	0.720027	12.6274	17.5704	15.5997	15.2658	1.43667	-0.29385	0.342	FALSE
Novel00400	-	#N/A	#N/A	N/A	0.140536	0.774365	1.06448	0.659795	0.272803	0.277903	1.93345	0.554303	0.921886	0.512038	-0.46194	0.96997	FALSE
Novel00401	-	#N/A	#N/A	N/A	0.132797	0.182931	0.314333	0.210021	0.054127	0.45955	0.974392	0.327363	0.587102	0.197369	-1.4625	0.40982	FALSE
Novel00402	-	#N/A	#N/A	N/A	0.106645	0	0.0673148	0.0579866	0.0311371	0.0351476	0	0	0.0117159	0.0117159	2.3293	0.86293	FALSE
Novel00403	-	#N/A	#N/A	N/A	1.33484	0.868303	1.36915	1.19076	0.161533	0.769874	1.42833	1.86464	1.35428	0.318192	-0.16881	0.96992	FALSE
Novel00404	-	#N/A	#N/A	N/A	0	0	0	0	0	0	0	0	0	0	NA	NA	NA
Novel00405	-	#N/A	#N/A	N/A	2.78893	2.37288	3.14539	2.76906	0.223226	3.20354	2.21939	2.75002	2.72432	0.284391	0.041888	1	FALSE
Novel00406	-	#N/A	#N/A	N/A	1.95271	1.27023	0.693315	1.30542	0.363983	1.60891	2.38798	2.0057	2.00087	0.224911	-0.59748	0.56127	FALSE
Novel00407	-	#N/A	#N/A	N/A	5.30064	6.3737	7.1128	6.26238	0.526078	8.63425	5.56115	6.65558	6.95033	0.899284	-0.13169	0.91504	FALSE
Novel00408	-	#N/A	#N/A	N/A	0	0.936159	0.275763	0.403974	0.277745	0	0.667835	0.287193	0.318343	0.193415	0.36367	1	FALSE
Novel00409	-	#N/A	#N/A	N/A	0.464763	0.450525	0.14668	0.353989	0.103736	0.433993	0.56836	0.28006	0.427471	0.0832891	-0.25182	0.93819	FALSE
Novel00410	-	#N/A	#N/A	N/A	1.14227	1.049	0.888912	1.02673	0.0739817	2.59915	2.39672	1.71265	2.23617	0.268205	-1.1034	0.00018199	TRUE
Novel00411	-	#N/A	#N/A	N/A	1.79547	1.99599	1.92364	1.90504	0.0586284	19.3406	16.0777	16.0736	17.164	1.08833	-3.1527	3.7628e-60	TRUE
Novel00412	-	#N/A	#N/A	N/A	0.261805	0.274775	0.513463	0.350014	0.0818101	0.499217	0.480245	0.516307	0.49859	0.010415	-0.49218	0.67526	FALSE
Novel00413	-	#N/A	#N/A	N/A	0	0	0	0	0	0	0	0	0	0	NA	NA	NA
Novel00414	-	#N/A	#N/A	N/A	4.52587	4.81125	4.41497	4.58403	0.118034	11.4719	12.0254	8.92547	10.8076	0.954524	-1.218	5.3354e-10	TRUE
Novel00415	-	#N/A	#N/A	N/A	0.79329	1.09277	1.23394	1.04	0.129911	0.616271	1.09138	0.726351	0.811335	0.143584	0.37734	0.86112	FALSE
Novel00416	-	#N/A	#N/A	N/A	0.0420726	1.70004	0.756857	0.832989	0.480124	1.08155	1.54352	1.41051	1.3452	0.1373	-0.67252	0.76635	FALSE
Novel00417	-	#N/A	#N/A	N/A	11.9437	13.3721	13.1314	12.8157	0.441517	13.7722	12.8584	11.8364	12.8224	0.559114	0.018162	1	FALSE
Novel00418	-	#N/A	#N/A	N/A	4.21382	3.12556	4.06639	3.80193	0.340849	1.44218	0.891883	2.71676	1.68361	0.540449	1.1909	0.012147	TRUE
Novel00419	-	#N/A	#N/A	N/A	0.405084	0.372008	0.447459	0.408184	0.0218359	0.267011	0.24769	0.732295	0.415665	0.158413	-0.011044	1	FALSE
Novel00420	-	#N/A	#N/A	N/A	0.142026	0	0	0.047342	0.047342	0.351062	0.976974	0.210067	0.512701	0.235678	-3.416	0.18543	FALSE
Novel00421	-	#N/A	#N/A	N/A	8.46655	10.9731	9.05052	9.49672	0.757191	9.18119	8.7047	10.0989	9.32827	0.409144	0.044093	0.98219	FALSE
Novel00422	-	#N/A	#N/A	N/A	150.024	117.632	167.456	145.037	14.5974	109.517	90.9365	118.602	106.352	8.14156	0.46551	0.11377	FALSE
Novel00423	-	#N/A	#N/A	N/A	1.26778	1.0349	1.33371	1.21213	0.090637	1.25349	1.74417	1.1112	1.36962	0.191729	-0.15686	0.97057	FALSE
Novel00424	-	#N/A	#N/A	N/A	3.0879	4.09094	3.16329	3.44738	0.322516	4.6547	3.34288	4.54229	4.17996	0.419796	-0.25976	0.71296	FALSE
Novel00425	-	#N/A	#N/A	N/A	36.5304	42.6845	45.9757	41.7302	2.76804	39.7891	36.6375	36.3869	37.6045	1.09469	0.16888	0.4136	FALSE
Novel00426	-	#N/A	#N/A	N/A	9.94229	13.367	10.7689	11.3594	1.03177	9.6729	8.68115	10.7447	9.6996	0.595858	0.24606	0.51794	FALSE
Novel00427	-	#N/A	#N/A	N/A	1.89213	1.34271	1.71005	1.64829	0.16158	2.04086	1.97207	3.05302	2.35532	0.349416	-0.49779	0.65509	FALSE
Novel00428	-	#N/A	#N/A	N/A	14.159	14.3211	12.4174	13.6325	0.609364	14.709	15.2305	14.0259	14.6551	0.348805	-0.085567	0.81673	FALSE
Novel00429	-	#N/A	#N/A	N/A	1.91265	1.52737	1.88964	1.77655	0.124769	2.30219	3.81357	2.95195	3.02257	0.437724	-0.74803	0.25337	FALSE
Novel00430	-	#N/A	#N/A	N/A	0	0	0	0	0	0	0	0	0	0	NA	NA	NA
Novel00431	-	#N/A	#N/A	N/A	1.77235	1.98626	1.67807	1.81223	0.0911738	2.10878	1.95619	1.92535	1.99678	0.0567069	-0.12114	0.9475	FALSE
Novel00432	-	#N/A	#N/A	N/A	3.3289	2.97216	2.60463	2.96856	0.209087	3.4285	3.77409	3.1001	3.43423	0.194584	-0.19121	0.67125	FALSE
Novel00433	-	#N/A	#N/A	N/A	2.05668	0.539641	1.44655	1.34762	0.440715	0.522897	1.02401	1.39062	0.979177	0.251491	0.47726	0.86481	FALSE
Novel00434	-	#N/A	#N/A	N/A	0.866236	1.94103	1.44348	1.41691	0.310551	1.43887	1.33475	1.36664	1.38009	0.030799	0.056772	1	FALSE
Novel00435	-	#N/A	#N/A	N/A	1.03102	1.08209	0.650783	0.921298	0.136059	2.2815	2.56671	2.1301	2.3261	0.127996	-1.3171	0.0054956	TRUE
Novel00436	-	#N/A	#N/A	N/A	0.191625	0.307962	0.0453579	0.181648	0.0759711	0.449978	0.461355	0.448761	0.453365	0.00401069	-1.3005	0.17468	FALSE
Novel00437	-	#N/A	#N/A	N/A	0.558241	0.341772	0.528546	0.476186	0.0677516	0.613274	0.227559	0.733939	0.524924	0.152708	-0.12403	1	FALSE
Novel00438	-	#N/A	#N/A	N/A	1.32404	1.35731	0.991226	1.22419	0.116879	2.25289	1.83569	1.45738	1.84866	0.229735	-0.57512	0.25381	FALSE
Novel00439	-	#N/A	#N/A	N/A	0.077196	0.354463	0.182724	0.204794	0.0807972	0.152651	0.389414	0.190298	0.244121	0.0734548	-0.23337	1	FALSE
Novel00440	-	#N/A	#N/A	N/A	1.92341	1.4452	1.02643	1.46501	0.259123	1.10645	1.34714	1.17243	1.20867	0.0718033	0.29623	0.80367	FALSE
Novel00441	-	#N/A	#N/A	N/A	12.0895	12.1775	12.2564	12.1745	0.0482008	14.4685	14.9908	11.3881	13.6158	1.12401	-0.14214	0.6177	FALSE
Novel00442	-	#N/A	#N/A	N/A	3.91885	5.1676	3.80553	4.29733	0.436363	6.45778	4.88455	5.44949	5.59727	0.460124	-0.36254	0.62813	FALSE
Novel00443	-	#N/A	#N/A	N/A	1.4928	1.99003	2.59882	2.02722	0.319821	3.90419	2.20834	1.37701	2.49651	0.743625	-0.28001	0.92058	FALSE
Novel00444	-	#N/A	#N/A	N/A	1.06708	0.816624	0.617416	0.833707	0.130088	0.76198	0.815586	0.643008	0.740191	0.0509962	0.1908	0.95542	FALSE
Novel00445	-	#N/A	#N/A	N/A	2.71261	1.20538	1.15989	1.69263	0.510163	6.40226	4.41411	6.1261	5.64749	0.621822	-1.7203	1.2663e-05	TRUE
Novel00446	-	#N/A	#N/A	N/A	0.100651	1.10919	0.285891	0.498578	0.309954	0.0995163	0.461575	0.893224	0.484772	0.229417	0.056131	1	FALSE
Novel00447	-	#N/A	#N/A	N/A	0.377994	0.39052	0.671038	0.479851	0.0956619	0.513881	0.563368	0.232951	0.436733	0.102888	0.15635	1	FALSE
Novel00448	-	#N/A	#N/A	N/A	0.824864	4.4762	4.25992	3.18699	1.18271	4.2261	4.1954	4.73226	4.38459	0.174063	-0.44185	0.78328	FALSE
Novel00449	-	#N/A	#N/A	N/A	1.29863	1.14842	1.27509	1.24071	0.0466437	2.16375	1.36753	1.32794	1.61974	0.272247	-0.36535	0.57597	FALSE
Novel00450	-	#N/A	#N/A	N/A	0.801197	1.47155	1.42233	1.23169	0.215717	0.396081	0.73484	1.18503	0.771984	0.228506	0.69037	0.7118	FALSE
Novel00451	-	#N/A	#N/A	N/A	0.893922	0.684108	1.69274	1.09026	0.30727	0.540126	0.819886	0.391756	0.583923	0.125515	0.92068	0.46216	FALSE
Novel00452	-	#N/A	#N/A	N/A	31.7259	36.3441	34.1672	34.079	1.33388	42.6865	41.8975	36.7659	40.45	1.85606	-0.22826	0.2746	FALSE
Novel00453	-	#N/A	#N/A	N/A	2.97991	2.68772	2.36796	2.67853	0.176716	3.20938	4.97817	4.51246	4.23334	0.529336	-0.64201	0.092627	FALSE
Novel00454	-	#N/A	#N/A	N/A	0.153998	0.0707115	0.729029	0.317913	0.206959	0	0.141243	0.0759247	0.0723893	0.0408117	2.1529	0.69336	FALSE
Novel00455	-	#N/A	#N/A	N/A	1.99001	2.63975	1.58176	2.07051	0.308056	3.35217	2.45613	2.30141	2.70324	0.327525	-0.36538	0.5675	FALSE
Novel00456	-	#N/A	#N/A	N/A	2.97798	2.78642	1.43638	2.40026	0.4851	2.16664	2.73134	3.60129	2.83309	0.417263	-0.22168	0.89	FALSE
Novel00457	-	#N/A	#N/A	N/A	2.8261	4.00514	3.07217	3.30114	0.3591	4.69155	4.67206	4.26602	4.54321	0.13871	-0.44181	0.16792	FALSE
Novel00458	-	#N/A	#N/A	N/A	4.70471	3.84049	4.72942	4.42487	0.292278	4.7091	3.40943	4.35272	4.15708	0.387723	0.1083	0.94465	FALSE
Novel00459	-	#N/A	#N/A	N/A	0.691766	0.63528	0.403057	0.576701	0.0883399	1.47316	1.90342	2.67599	2.01752	0.351885	-1.7895	0.0010529	TRUE
Novel00460	-	#N/A	#N/A	N/A	0.407365	1.10152	0.921384	0.810091	0.207969	0.693663	0.934067	0.602524	0.743418	0.0988885	0.14353	0.97057	FALSE
Novel00461	-	#N/A	#N/A	N/A	6.33482	4.91483	4.23986	5.16317	0.61738	4.64355	7.41297	6.78494	6.28049	0.838307	-0.26436	0.74651	FALSE
Novel00462	-	#N/A	#N/A	N/A	0.942032	1.03813	0.891921	0.957362	0.0428982	0.186282	0.172802	1.48623	0.615103	0.435579	0.65063	0.89727	FALSE
Novel00463	-	#N/A	#N/A	N/A	0.174585	0.480988	1.15709	0.60422	0.29024	0.863083	0.640503	0.918132	0.807239	0.0848692	-0.40017	0.90802	FALSE
Novel00464	-	#N/A	#N/A	N/A	51.0347	53.8109	49.2456	51.3637	1.3281	51.2326	57.389	54.6288	54.4168	1.78037	-0.064714	0.83032	FALSE
Novel00465	-	#N/A	#N/A	N/A	6.01602	6.79668	4.26176	5.69149	0.749545	8.55854	8.45528	9.17555	8.72979	0.224864	-0.59869	0.0048284	TRUE
Novel00466	-	#N/A	#N/A	N/A	2.85209	2.86173	3.00042	2.90475	0.0479171	3.83824	3.80271	2.81231	3.48442	0.336213	-0.24311	0.57736	FALSE
Novel00467	-	#N/A	#N/A	N/A	5.07268	4.58211	4.56664	4.74047	0.166163	4.60438	3.7373	6.2319	4.85786	0.731197	-0.018011	1	FALSE
Novel00468	-	#N/A	#N/A	N/A	1.57715	1.64587	1.25569	1.4929	0.120255	2.12641	1.80816	1.94393	1.9595	0.0921996	-0.37373	0.60508	FALSE
Novel00469	-	#N/A	#N/A	N/A	0.110421	0.101405	0.940928	0.384251	0.27835	0.327529	1.62042	0.217762	0.721903	0.450373	-0.88831	0.89396	FALSE
Novel00470	-	#N/A	#N/A	N/A	1.93592	2.62444	1.57109	2.04381	0.308823	2.73442	3.72027	3.72693	3.39387	0.329733	-0.71333	0.29837	FALSE
Novel00471	-	#N/A	#N/A	N/A	10.333	10.5088	12.4515	11.0978	0.678778	7.76791	8.45899	8.42054	8.21581	0.224228	0.45222	0.14251	FALSE
Novel00472	-	#N/A	#N/A	N/A	0.449088	1.13415	0.850398	0.811212	0.198728	1.44308	0.514867	1.43918	1.13237	0.308755	-0.46375	0.90874	FALSE
Novel00473	-	#N/A	#N/A	N/A	2.24161	1.20084	2.25502	1.89916	0.349182	2.90894	1.67047	1.9801	2.1865	0.372115	-0.18457	0.92923	FALSE
Novel00474	-	#N/A	#N/A	N/A	3.0145	3.40476	3.18221	3.20049	0.113028	2.12404	2.41526	2.1183	2.2192	0.0980436	0.54707	0.13704	FALSE
Novel00475	-	#N/A	#N/A	N/A	7.8987	8.90648	5.86922	7.55814	0.893163	8.60048	8.16154	11.8307	9.53089	1.15684	-0.31698	0.61378	FALSE
Novel00476	-	#N/A	#N/A	N/A	4.67192	3.84097	4.38127	4.29805	0.243459	5.54309	5.38684	3.20279	4.71091	0.755407	-0.11241	0.93323	FALSE
Novel00477	-	#N/A	#N/A	N/A	5.33627	6.02452	5.63181	5.6642	0.199339	6.65563	6.71284	5.9618	6.44342	0.241378	-0.16703	0.61585	FALSE
Novel00478	-	#N/A	#N/A	N/A	6.53407	6.16271	7.35691	6.68457	0.352852	7.61279	8.61683	7.9753	8.06831	0.293549	-0.25285	0.35356	FALSE
Novel00479	-	#N/A	#N/A	N/A	1.84959	1.28137	1.29036	1.47377	0.187926	2.27789	1.48807	2.30373	2.02323	0.267684	-0.43931	0.44478	FALSE
Novel00480	-	#N/A	#N/A	N/A	1.12692	0.840856	1.80051	1.2561	0.284459	0.76602	1.09818	1.04175	0.96865	0.102617	0.39299	0.85487	FALSE
Novel00481	-	#N/A	#N/A	N/A	0	0	0	0	0	0	0	0	0	0	NA	NA	NA
Novel00482	-	#N/A	#N/A	N/A	0.91195	0.977067	0.815471	0.901496	0.0469407	1.45269	1.4405	2.59777	1.83032	0.383742	-1.0049	0.13785	FALSE
Novel00483	-	#N/A	#N/A	N/A	2.10345	2.84925	2.86286	2.60518	0.250899	3.17159	3.47263	2.85189	3.16537	0.179217	-0.26194	0.57429	FALSE
Novel00484	-	#N/A	#N/A	N/A	0	0	0	0	0	0	0	0	0	0	NA	NA	NA
Novel00485	-	#N/A	#N/A	N/A	1.34948	2.11408	2.1796	1.88105	0.266459	1.92291	3.05788	2.26994	2.41691	0.335778	-0.34267	0.63346	FALSE
Novel00486	-	#N/A	#N/A	N/A	3.68371	3.77759	3.13898	3.53343	0.199077	2.48882	1.97086	1.93724	2.13231	0.17852	0.74762	0.10676	FALSE
Novel00487	-	#N/A	#N/A	N/A	1.81498	2.22238	1.87266	1.97001	0.127279	2.27766	2.36895	2.61567	2.42076	0.100954	-0.27898	0.58825	FALSE
Novel00488	-	#N/A	#N/A	N/A	1.04657	1.20139	1.48635	1.24477	0.128792	0.66521	1.02846	0.442274	0.711981	0.170825	0.82625	0.24019	FALSE
Novel00489	-	#N/A	#N/A	N/A	0.888186	0.717782	0.538201	0.714723	0.101043	0.105381	0.52136	0.630573	0.419105	0.159999	0.78659	0.48873	FALSE
Novel00490	-	#N/A	#N/A	N/A	2.11904	3.95479	2.65352	2.90912	0.54513	4.39305	2.3197	3.97675	3.56317	0.633239	-0.27443	0.87961	FALSE
Novel00491	-	#N/A	#N/A	N/A	4.52733	4.36261	4.19594	4.36196	0.0956645	6.77747	5.11736	5.28156	5.72547	0.528135	-0.37355	0.16902	FALSE
Novel00492	-	#N/A	#N/A	N/A	5.80078	3.92984	2.79112	4.17391	0.877342	3.66688	2.61656	5.34479	3.87608	0.794486	0.12365	0.98475	FALSE
Novel00493	-	#N/A	#N/A	N/A	1.70632	3.65632	2.08676	2.48313	0.596785	1.4059	2.02146	1.54231	1.65656	0.186653	0.60314	0.54536	FALSE
Novel00494	-	#N/A	#N/A	N/A	0.526934	0.483908	0.498904	0.503249	0.0126092	0.868321	0.845762	0.476285	0.730123	0.127086	-0.5168	0.77175	FALSE
Novel00495	-	#N/A	#N/A	N/A	1.60917	1.37925	1.82828	1.60557	0.129636	1.80316	1.62348	0.793359	1.40667	0.311009	0.21118	0.92998	FALSE
Novel00496	-	#N/A	#N/A	N/A	1.61927	2.07779	1.65914	1.7854	0.146649	1.99578	1.74964	2.056	1.93381	0.0937103	-0.096842	0.96997	FALSE
Novel00497	-	#N/A	#N/A	N/A	2.53251	2.81337	3.51934	2.95507	0.293553	3.43284	3.2219	2.01386	2.88953	0.442052	0.052206	1	FALSE
Novel00498	-	#N/A	#N/A	N/A	7.46808	7.74446	6.91192	7.37482	0.244815	6.09792	6.42627	7.86035	6.79485	0.541117	0.13608	0.79793	FALSE
Novel00499	-	#N/A	#N/A	N/A	3.02893	1.32457	1.91187	2.08846	0.499864	1.28347	0.264578	1.70667	1.08491	0.427972	0.96059	0.46772	FALSE
Novel00500	-	#N/A	#N/A	N/A	1.59282	1.8518	1.2514	1.56534	0.173864	1.7424	2.00486	1.42023	1.7225	0.169061	-0.11856	0.89799	FALSE
Novel00501	-	#N/A	#N/A	N/A	0.451369	1.00667	0.183154	0.547066	0.242497	0.44628	0.827973	0.572237	0.615496	0.112288	-0.15061	1	FALSE
Novel00502	-	#N/A	#N/A	N/A	6.2639	7.25046	5.43647	6.31694	0.524323	7.16097	7.60031	6.3052	7.02216	0.380253	-0.13358	0.88045	FALSE
Novel00503	-	#N/A	#N/A	N/A	0.77028	0.745621	0.936271	0.817391	0.0598648	0.967432	1.10746	0.872439	0.982444	0.0682593	-0.24633	0.66577	FALSE
Novel00504	-	#N/A	#N/A	N/A	1.9529	2.54418	1.95652	2.1512	0.196493	2.17785	2.49929	2.53022	2.40245	0.112656	-0.14092	0.87734	FALSE
Novel00505	-	#N/A	#N/A	N/A	0.888797	0.136037	0.911644	0.645493	0.254813	0.659081	0.679321	1.0955	0.8113	0.142219	-0.31323	0.94824	FALSE
Novel00506	-	#N/A	#N/A	N/A	7.37981	6.42052	5.31194	6.37076	0.597461	6.61388	6.29362	6.63855	6.51535	0.111094	-0.01389	1	FALSE
Novel00507	-	#N/A	#N/A	N/A	1.55679	0.996435	0.982649	1.17862	0.189123	0.373147	0.9519	0.651241	0.658763	0.167114	0.85795	0.34762	FALSE
Novel00508	-	#N/A	#N/A	N/A	2.89856	3.92627	3.77351	3.53278	0.320163	3.00917	1.99387	2.57231	2.52512	0.29404	0.50292	0.41181	FALSE
Novel00509	-	#N/A	#N/A	N/A	3.23989	3.16938	5.20148	3.87025	0.665928	7.03345	5.42632	5.20874	5.8895	0.575414	-0.5868	0.16564	FALSE
Novel00510	-	#N/A	#N/A	N/A	0.738246	0.979282	0.465983	0.727837	0.148268	0.486614	1.05327	0.889713	0.809866	0.168381	-0.13564	1	FALSE
Novel00511	-	#N/A	#N/A	N/A	2.5598	2.6601	1.84962	2.3565	0.255093	2.73075	3.52169	2.59052	2.94765	0.28986	-0.3037	0.7622	FALSE
Novel00512	-	#N/A	#N/A	N/A	1.15315	1.01903	1.09181	1.08799	0.0387643	1.27997	1.65631	0.976157	1.30415	0.196714	-0.24176	0.69336	FALSE
Novel00513	-	#N/A	#N/A	N/A	4.72422	4.13187	5.5379	4.798	0.407557	5.11581	5.46777	5.43471	5.33943	0.112219	-0.13584	0.95151	FALSE
Novel00514	-	#N/A	#N/A	N/A	0.728581	0.501817	0.804795	0.678397	0.0909903	0.540274	0.111373	1.13749	0.59638	0.297541	0.20023	0.98711	FALSE
Novel00515	-	#N/A	#N/A	N/A	0.174249	0.320041	0.577429	0.357239	0.117865	1.20599	0.159817	0	0.455268	0.378184	-0.3273	1	FALSE
Novel00516	-	#N/A	#N/A	N/A	0.674385	0.371591	0.638512	0.561496	0.0955154	1.33356	1.60818	0.930969	1.2909	0.196655	-1.1814	0.50956	FALSE
Novel00517	-	#N/A	#N/A	N/A	2.66609	3.17178	2.63901	2.82563	0.173254	3.6545	4.1681	4.83957	4.22072	0.343111	-0.56092	0.22258	FALSE
Novel00518	-	#N/A	#N/A	N/A	4.34855	2.09826	1.53524	2.66068	0.859441	2.25907	3.1096	2.32563	2.56477	0.273092	0.071913	1	FALSE
Novel00519	-	#N/A	#N/A	N/A	0.498136	0.228731	0.294774	0.340547	0.0810683	0.461737	0.414047	0.521887	0.46589	0.0311997	-0.43427	0.68732	FALSE
Novel00520	-	#N/A	#N/A	N/A	19.1871	19.2649	13.322	17.258	1.96812	16.0197	16.6594	15.1355	15.9382	0.441788	0.13364	0.84178	FALSE
Novel00521	-	#N/A	#N/A	N/A	2.2443	2.29525	2.65614	2.39857	0.129626	2.87461	2.24555	3.82244	2.98087	0.458299	-0.2963	0.73114	FALSE
Novel00522	-	#N/A	#N/A	N/A	72.8615	84.3922	76.9488	78.0675	3.37527	90.7721	75.353	74.3768	80.1673	5.30991	-0.019399	1	FALSE
Novel00523	-	#N/A	#N/A	N/A	1.94206	1.86274	1.96133	1.92204	0.0301675	2.60288	3.79992	2.68095	3.02792	0.386658	-0.63658	0.12863	FALSE
Novel00524	-	#N/A	#N/A	N/A	4.2671	3.28663	1.9549	3.16954	0.67004	2.44974	2.90371	2.30738	2.55361	0.179809	0.33079	0.86805	FALSE
Novel00525	-	#N/A	#N/A	N/A	0.346993	0.31866	0.123201	0.262951	0.0703523	1.88694	1.27302	1.83907	1.66634	0.197148	-2.6456	3.4975e-06	TRUE
Novel00526	-	#N/A	#N/A	N/A	0.608396	0.68488	0.854758	0.716011	0.0728021	0.446301	0.630008	0.599909	0.558739	0.0568868	0.37606	0.71562	FALSE
Novel00527	-	#N/A	#N/A	N/A	0.888485	1.57359	1.20175	1.22127	0.198014	1.06671	2.03725	1.62703	1.57699	0.281285	-0.35013	0.83139	FALSE
Novel00528	-	#N/A	#N/A	N/A	0.0978735	0.0898817	0.463336	0.21703	0.123174	1.25801	0	0.386033	0.548014	0.372077	-1.3172	0.85017	FALSE
Novel00529	-	#N/A	#N/A	N/A	7.33394	5.38808	5.98605	6.23602	0.57546	6.90119	6.58736	5.9848	6.49112	0.268879	-0.039009	0.99657	FALSE
Novel00530	-	#N/A	#N/A	N/A	0.5153	1.57741	3.41522	1.83598	0.847059	0.679319	0.472622	1.35496	0.835635	0.266432	1.1513	0.66167	FALSE
Novel00531	-	#N/A	#N/A	N/A	4.28689	5.05926	5.23332	4.85982	0.290842	5.59128	5.43765	5.09049	5.37314	0.148119	-0.12606	0.75385	FALSE
Novel00532	-	#N/A	#N/A	N/A	17.8637	16.7158	21.5262	18.7019	1.45052	21.1412	19.7355	21.6846	20.8538	0.580701	-0.13881	0.68968	FALSE
Novel00533	-	#N/A	#N/A	N/A	1.04348	1.7036	2.52482	1.7573	0.428468	1.14635	0.744379	0.800275	0.897002	0.125714	0.98911	0.42314	FALSE
Novel00534	-	#N/A	#N/A	N/A	1.10105	0.929162	1.40876	1.14632	0.140286	0.823834	1.39197	1.08569	1.1005	0.164174	0.077447	1	FALSE
Novel00535	-	#N/A	#N/A	N/A	0	0	2.24589	0.748629	0.748629	0	0	0	0	0	Inf	0.69844	FALSE
Novel00536	-	#N/A	#N/A	N/A	0.498265	0.51859	0.188704	0.401853	0.106736	0.95245	0.365598	0.622331	0.646793	0.169851	-0.66787	0.66135	FALSE
Novel00537	-	#N/A	#N/A	N/A	0.316483	0.523154	0.179789	0.339809	0.0998047	0	0.464435	0.187241	0.217225	0.134906	0.66532	0.8704	FALSE
Novel00538	-	#N/A	#N/A	N/A	0.763909	1.29514	0.834546	0.964531	0.166556	0.697196	0.431164	1.10091	0.743089	0.194696	0.39287	0.84308	FALSE
Novel00539	-	#N/A	#N/A	N/A	1.18661	1.12177	1.14001	1.14946	0.0193054	0.707386	0.896271	0.653853	0.752504	0.0735262	0.63035	0.16728	FALSE
Novel00540	-	#N/A	#N/A	N/A	1.32091	0.953112	2.59062	1.62155	0.496033	1.95902	2.50955	1.86069	2.10976	0.201905	-0.36083	0.83252	FALSE
Novel00541	-	#N/A	#N/A	N/A	0	0	0	0	0	0	0	0	0	0	NA	NA	NA
Novel00542	-	#N/A	#N/A	N/A	2.03919	1.94835	2.24275	2.07676	0.0870392	5.19324	5.13861	3.81839	4.71675	0.449456	-1.1641	8.0885e-08	TRUE
Novel00543	-	#N/A	#N/A	N/A	2.13326	2.35555	2.28428	2.2577	0.0655314	2.83739	2.72524	2.17863	2.58042	0.203487	-0.17349	0.81706	FALSE
Novel00544	-	#N/A	#N/A	N/A	3.87667	4.89874	3.34746	4.04096	0.455287	4.63022	6.0303	4.00608	4.88887	0.598482	-0.25529	0.688	FALSE
Novel00545	-	#N/A	#N/A	N/A	5.64389	5.24402	4.77787	5.22193	0.250244	4.92375	5.84635	4.97591	5.24867	0.299219	0.011455	1	FALSE
Novel00546	-	#N/A	#N/A	N/A	0.967738	0.355487	0.503943	0.609056	0.18439	0.526254	0.488173	0.715679	0.576702	0.0703524	0.096043	1	FALSE
Novel00547	-	#N/A	#N/A	N/A	0.82139	0.980617	1.55539	1.11913	0.22292	1.38062	1.05471	1.29589	1.24374	0.0976298	-0.13405	1	FALSE
Novel00548	-	#N/A	#N/A	N/A	3.35878	2.23628	2.66334	2.7528	0.327111	2.24161	2.11791	2.35975	2.23976	0.0698178	0.31578	0.65025	FALSE
Novel00549	-	#N/A	#N/A	N/A	10.5026	9.82812	13.72	11.3502	1.20079	10.9756	8.65726	9.17626	9.60306	0.702459	0.2598	0.53524	FALSE
Novel00550	-	#N/A	#N/A	N/A	0.957661	1.11399	1.22911	1.10025	0.0786602	1.17832	1.99092	1.53187	1.56703	0.235235	-0.49147	0.30132	FALSE
Novel00551	-	#N/A	#N/A	N/A	2.61342	2.43335	2.30256	2.44978	0.0901104	2.04563	2.43026	2.46959	2.31516	0.135243	0.099835	0.97057	FALSE
Novel00552	-	#N/A	#N/A	N/A	1.6106	1.38048	1.9824	1.65783	0.175356	1.80476	1.92037	3.38801	2.37105	0.509576	-0.49964	0.60674	FALSE
Novel00553	-	#N/A	#N/A	N/A	4.64044	4.26153	5.81306	4.90501	0.467016	4.94105	4.25611	3.37899	4.19205	0.452066	0.24591	0.62653	FALSE
Novel00554	-	#N/A	#N/A	N/A	2.30813	2.26585	2.37375	2.31591	0.031389	2.28211	2.88346	2.58986	2.58514	0.173611	-0.14009	0.91234	FALSE
Novel00555	-	#N/A	#N/A	N/A	4.66315	4.22713	4.92782	4.60603	0.204278	5.11625	5.32548	5.99237	5.47803	0.264165	-0.23202	0.50945	FALSE
Novel00556	-	#N/A	#N/A	N/A	2.74046	4.85361	5.18936	4.26114	0.766495	1.9354	1.61581	3.47429	2.34184	0.573696	0.88007	0.34008	FALSE
Novel00557	-	#N/A	#N/A	N/A	0.333832	0.183944	0.252859	0.256878	0.0433156	0.330068	0.612367	0.329175	0.42387	0.0942488	-0.70303	0.85487	FALSE
Novel00558	-	#N/A	#N/A	N/A	2.51845	2.87348	2.63738	2.67643	0.104335	3.16915	2.83483	2.29518	2.76639	0.254603	-0.028361	1	FALSE
Novel00559	-	#N/A	#N/A	N/A	1.5049	0.518257	0.89053	0.971229	0.287663	0.743966	0.776397	0.370977	0.630447	0.130072	0.64359	0.81922	FALSE
Novel00560	-	#N/A	#N/A	N/A	1.32022	0.942992	0.69444	0.985884	0.181916	0.435111	0.538168	1.01251	0.661931	0.177798	0.59099	0.89002	FALSE
Novel00561	-	#N/A	#N/A	N/A	1.53203	3.72425	2.81575	2.69068	0.635919	1.60386	1.65312	2.39929	1.88542	0.257326	0.53064	0.61054	FALSE
Novel00562	-	#N/A	#N/A	N/A	4.00029	4.92511	4.68234	4.53591	0.27683	4.69406	4.77774	3.83612	4.43597	0.300897	0.051343	0.97057	FALSE
Novel00563	-	#N/A	#N/A	N/A	4.6377	4.006	3.95624	4.19998	0.219329	4.1768	4.67474	4.79939	4.55031	0.190189	-0.097265	0.93842	FALSE
Novel00564	-	#N/A	#N/A	N/A	0.0784516	0.0720457	0.0742784	0.0749252	0.00187729	0.077567	0	0.0386786	0.0387485	0.0223917	0.96956	0.97023	FALSE
Novel00565	-	#N/A	#N/A	N/A	8.65896	8.74218	7.5873	8.32948	0.371868	11.7519	11.9374	10.8186	11.5026	0.346193	-0.44681	0.041782	TRUE
Novel00566	-	#N/A	#N/A	N/A	6.16492	5.79527	5.74506	5.90175	0.132382	5.75944	6.45574	7.65849	6.62456	0.554668	-0.1488	0.81986	FALSE
Novel00567	-	#N/A	#N/A	N/A	5.22238	8.26233	3.72067	5.73513	1.3359	3.62978	4.83728	4.48672	4.31793	0.358645	0.42816	0.6901	FALSE
Novel00568	-	#N/A	#N/A	N/A	23.2272	27.7221	25.4055	25.4516	1.29776	27.8154	32.0706	26.5826	28.8228	1.66241	-0.16049	0.48194	FALSE
Novel00569	-	#N/A	#N/A	N/A	0.48398	1.33338	0.392773	0.736712	0.299495	0.957045	0.317068	0.272702	0.515605	0.221091	0.53572	0.89	FALSE
Novel00570	-	#N/A	#N/A	N/A	0.843217	0.871161	0.997954	0.904111	0.0476098	0.83371	0.483363	0.311796	0.542956	0.153582	0.75598	0.56121	FALSE
Novel00571	-	#N/A	#N/A	N/A	0.834877	0.985765	0.846928	0.88919	0.0484125	1.41508	1.0939	0.852632	1.12054	0.16291	-0.314	0.79699	FALSE
Novel00572	-	#N/A	#N/A	N/A	0.574191	0.414312	0.776639	0.58838	0.104835	1.09488	0.601869	0.485298	0.72735	0.186822	-0.28615	0.92153	FALSE
Novel00573	-	#N/A	#N/A	N/A	3.7787	3.78092	3.95149	3.83703	0.0572289	4.29372	4.1382	2.55814	3.66336	0.554427	0.086699	0.97425	FALSE
Novel00574	-	#N/A	#N/A	N/A	0.345007	0.277232	0.408319	0.343519	0.0378489	0.0426397	0.47465	0.97806	0.49845	0.270295	-0.5227	0.92574	FALSE
Novel00575	-	#N/A	#N/A	N/A	2.43173	2.6952	2.7258	2.61757	0.0933428	3.56501	2.79432	2.92146	3.0936	0.238546	-0.22227	0.70206	FALSE
Novel00576	-	#N/A	#N/A	N/A	26.0024	23.927	26.938	25.6225	0.889715	19.3205	23.4187	26.8728	23.204	2.1828	0.16089	0.65963	FALSE
Novel00577	-	#N/A	#N/A	N/A	2.00967	1.35342	2.21989	1.86099	0.260942	2.28506	2.15043	2.27888	2.23812	0.0438832	-0.24789	0.75537	FALSE
Novel00578	-	#N/A	#N/A	N/A	1.04913	1.73424	0.86088	1.21475	0.265368	1.0373	0.705643	0.482765	0.741903	0.161104	0.73162	0.57068	FALSE
Novel00579	-	#N/A	#N/A	N/A	0.616463	0.339676	0.175101	0.37708	0.128775	0.243805	0.226163	0.486291	0.318753	0.0839237	0.25866	1	FALSE
Novel00580	-	#N/A	#N/A	N/A	0.678369	0.389361	0.401427	0.489719	0.0943893	0.4192	0.311093	0.418066	0.382786	0.0358483	0.37344	0.97057	FALSE
Novel00581	-	#N/A	#N/A	N/A	0.631483	0.640964	0.534956	0.602468	0.0338668	0.887253	0.670633	0.491585	0.683157	0.114391	-0.16155	0.97322	FALSE
Novel00582	-	#N/A	#N/A	N/A	2.28447	2.14354	3.90271	2.7769	0.564369	1.81679	2.9607	3.32993	2.70247	0.455489	0.056663	1	FALSE
Novel00583	-	#N/A	#N/A	N/A	0.536707	1.80724	0.846928	1.06362	0.382439	0.70754	0.492256	0	0.399932	0.209401	1.4344	0.59305	FALSE
Novel00584	-	#N/A	#N/A	N/A	0.40645	1.11978	0.513105	0.67978	0.222146	0.267911	1.55328	0.20039	0.67386	0.440141	0.034901	1	FALSE
Novel00585	-	#N/A	#N/A	N/A	4.97475	3.20706	4.14865	4.11015	0.510653	6.09132	4.41165	4.15818	4.88705	0.606564	-0.23072	0.76284	FALSE
Novel00586	-	#N/A	#N/A	N/A	20.6971	108.139	86.2096	71.682	26.2668	69.2834	80.3698	79.7878	76.4803	3.60238	-0.07484	1	FALSE
Novel00587	-	#N/A	#N/A	N/A	2.63528	2.18399	3.65136	2.82354	0.433926	8.7064	10.8471	10.8377	10.1304	0.712012	-1.825	9.469e-15	TRUE
Novel00588	-	#N/A	#N/A	N/A	48.1225	49.389	53.6269	50.3795	1.66435	54.7981	53.009	46.6114	51.4728	2.48498	-0.012017	1	FALSE
Novel00589	-	#N/A	#N/A	N/A	8.13122	6.13167	7.44832	7.23707	0.586808	8.36635	9.45865	10.8208	9.54859	0.709955	-0.38197	0.21163	FALSE
Novel00590	-	#N/A	#N/A	N/A	3.22031	2.75724	2.65929	2.87895	0.17301	3.16006	3.13126	3.34252	3.21128	0.0661428	-0.13924	0.83626	FALSE
Novel00591	-	#N/A	#N/A	N/A	0.926352	1.02794	0.730896	0.895063	0.0871655	1.29753	1.98247	1.21791	1.4993	0.242674	-0.72469	0.25108	FALSE
Novel00592	-	#N/A	#N/A	N/A	0.836171	0.49224	0.730792	0.686401	0.101735	0.317978	0.609601	0.422824	0.450134	0.0852847	0.62748	0.47271	FALSE
Novel00593	-	#N/A	#N/A	N/A	0	0	0	0	0	0	0	0	0	0	NA	NA	NA
Novel00594	-	#N/A	#N/A	N/A	0	0	0	0	0	0	0	0	0	0	NA	NA	NA
Novel00595	-	#N/A	#N/A	N/A	6.029	4.6701	6.84995	5.84968	0.635626	6.53121	6.0586	7.08219	6.55733	0.295774	-0.14666	0.83468	FALSE
Novel00596	-	#N/A	#N/A	N/A	4.30643	6.54587	8.38904	6.41378	1.1804	4.60046	4.13137	4.68564	4.47249	0.172325	0.53842	0.36071	FALSE
Novel00597	-	#N/A	#N/A	N/A	2.11207	0.881642	0.787769	1.26049	0.42665	0.442964	1.35013	0.441766	0.744954	0.30259	0.77917	0.77051	FALSE
Novel00598	-	#N/A	#N/A	N/A	0.508777	0.841019	0.818911	0.722903	0.107253	0.653952	1.02661	1.00336	0.894639	0.12053	-0.28934	0.92202	FALSE
Novel00599	-	#N/A	#N/A	N/A	0	0	0	0	0	0	0	0	0	0	NA	NA	NA
Novel00600	-	#N/A	#N/A	N/A	0.203339	0.373471	0.385045	0.320619	0.0587348	0.201046	0.0932491	0.100251	0.131516	0.0348241	1.3052	0.83223	FALSE
Novel00601	-	#N/A	#N/A	N/A	72.1409	62.483	66.3025	66.9755	2.80821	74.1953	69.2064	71.0528	71.4849	1.45627	-0.075459	0.66135	FALSE
Novel00602	-	#N/A	#N/A	N/A	3.32276	4.37496	4.05569	3.9178	0.31147	5.02689	5.8381	5.05277	5.30592	0.266194	-0.41871	0.19036	FALSE
Novel00603	-	#N/A	#N/A	N/A	6.53494	7.29194	8.31628	7.38105	0.516157	10.9309	9.30205	8.29145	9.50812	0.768866	-0.34625	0.16844	FALSE
Novel00604	-	#N/A	#N/A	N/A	33.5627	29.6937	36.7222	33.3262	2.03238	27.6409	28.8107	33.1703	29.874	1.6824	0.17579	0.50398	FALSE
Novel00605	-	#N/A	#N/A	N/A	0.248363	0.570207	0.176363	0.331644	0.121079	0.552515	0.854224	0.857144	0.754627	0.10106	-1.1677	0.43301	FALSE
Novel00606	-	#N/A	#N/A	N/A	3.72894	4.18208	4.37417	4.09506	0.191276	4.24156	4.78209	5.07611	4.69992	0.244391	-0.18052	0.7384	FALSE
Novel00607	-	#N/A	#N/A	N/A	3.17903	4.96819	5.5446	4.56394	0.712165	5.07321	4.6038	5.05949	4.91217	0.154235	-0.087634	0.97057	FALSE
Novel00608	-	#N/A	#N/A	N/A	0	0	0	0	0	0	0	0	0	0	NA	NA	NA
Novel00609	-	#N/A	#N/A	N/A	0	0.0650612	0	0.0216871	0.0216871	0.0350236	0	0	0.0116745	0.0116745	0.91705	1	FALSE
Novel00610	-	#N/A	#N/A	N/A	1.06551	0.244626	0.504415	0.60485	0.242231	0.70233	0.814385	0.175108	0.563941	0.197089	0.12237	1	FALSE
Novel00611	-	#N/A	#N/A	N/A	6.73251	7.57217	4.5122	6.27229	0.912815	5.75908	5.41173	6.41483	5.86188	0.294096	0.11589	0.91976	FALSE
Novel00612	-	#N/A	#N/A	N/A	1924.57	2128.88	1951.24	2001.56	64.123	2906.92	3132.46	3062.54	3033.97	66.6557	-0.58152	2.5261e-24	TRUE
Solyc00g005000.3		#N/A	;PF14543(Xylanase inhibitor N-terminal);PF14541(Xylanase inhibitor C-terminal)	N/A	100.352	101.044	95.9259	99.1073	1.60321	93.7227	97.6226	90.4472	93.9308	2.074	0.096136	0.47949	FALSE
Solyc00g005040.3		#N/A	;PF00027(Cyclic nucleotide-binding domain)	N/A	0.92348	0.726921	0.437178	0.695859	0.14124	0.71741	0.362998	0.520342	0.533583	0.102524	0.4017	0.90928	FALSE
Solyc00g005050.3		#N/A	#N/A	N/A	53.996	59.5044	58.2121	57.2375	1.66312	56.204	60.8264	56.0519	57.6941	1.56677	0.0072553	1	FALSE
Solyc00g005060.1		#N/A	#N/A	N/A	0	0	0	0	0	0	0	0	0	0	NA	NA	NA
Solyc00g005080.2		#N/A	#N/A	N/A	0	0.384494	0	0.128165	0.128165	0	0	0	0	0	Inf	0.97057	FALSE
Solyc00g005084.1		#N/A	#N/A	N/A	0	0	0	0	0	0	0	0	0	0	NA	NA	NA
Solyc00g005090.1		#N/A	#N/A	N/A	0	0	0	0	0	0	0	0	0	0	NA	NA	NA
Solyc00g005092.1		#N/A	#N/A	N/A	0	0	0	0	0	0	0	0	0	0	NA	NA	NA
Solyc00g005094.1		#N/A	#N/A	N/A	1.00483	0.461393	0	0.488742	0.290393	0.248376	0.691209	0.495409	0.478331	0.12812	0.049644	1	FALSE
Solyc00g005096.1		#N/A	;PF02042(RWP-RK domain)	N/A	0	0	0.0369469	0.0123156	0.0123156	0.0385827	0	0	0.0128609	0.0128609	-0.040621	1	FALSE
Solyc00g005283.1		#N/A	#N/A	N/A	0	0	0	0	0	0	0	0	0	0	NA	NA	NA
Solyc00g005285.1		#N/A	;PF00891(O-methyltransferase)	N/A	0	0	0	0	0	0	0	0	0	0	NA	NA	NA
Solyc00g005287.1		#N/A	#N/A	N/A	0	0	0	0	0	0	0	0	0	0	NA	NA	NA
Solyc00g005430.1		#N/A	#N/A	N/A	0	0	0	0	0	0	0	0	0	0	NA	NA	NA
Solyc00g005440.2		#N/A	#N/A	N/A	0	0	0	0	0	0	0	0	0	0	NA	NA	NA
Solyc00g005445.1		#N/A	#N/A	N/A	0	0	0	0	0	0	0	0	0	0	NA	NA	NA
Solyc00g005450.1		#N/A	#N/A	N/A	0	0	0	0	0	0	0	0	0	0	NA	NA	NA
Solyc00g005460.2		#N/A	#N/A	N/A	0	0	0	0	0	0	0	0	0	0	NA	NA	NA
Solyc00g005470.2		#N/A	#N/A	N/A	0	0	0	0	0	0	0	0	0	0	NA	NA	NA
Solyc00g005480.1		#N/A	#N/A	N/A	0	0	0	0	0	0	0	0	0	0	NA	NA	NA
Solyc00g005840.3		#N/A	;PF00085(Thioredoxin)	N/A	3.77911	3.71266	3.99414	3.82864	0.0849453	2.99789	2.53914	3.7264	3.08781	0.345669	0.32786	0.50536	FALSE
Solyc00g005850.2		#N/A	#N/A	N/A	0	0	0	0	0	0	0	0	0	0	NA	NA	NA
Solyc00g005890.3		#N/A	#N/A	N/A	0.242518	0.178173	0.0459235	0.155538	0.0578694	0.0959135	0.088973	0.0956541	0.0935136	0.0022715	0.75259	0.9508	FALSE
Solyc00g005900.2		#N/A	;PF01716(Manganese-stabilising protein / photosystem II polypeptide)	N/A	0	0	0	0	0	0	0	0	0	0	NA	NA	NA
Solyc00g005903.1		#N/A	#N/A	N/A	0	0	0	0	0	0	0	0	0	0	NA	NA	NA
Solyc00g005907.1		#N/A	#N/A	N/A	0	0	0	0	0	0	0	0	0	0	NA	NA	NA
Solyc00g006020.1		#N/A	#N/A	N/A	0	0	0	0	0	0	0	0	0	0	NA	NA	NA
Solyc00g006090.1		#N/A	;PF14111(Domain of unknown function (DUF4283))	N/A	0	0	0	0	0	0	0	0	0	0	NA	NA	NA
Solyc00g006170.1		#N/A	;PF14111(Domain of unknown function (DUF4283))	N/A	0	0	0	0	0	0	0	0	0	0	NA	NA	NA
Solyc00g006480.1		#N/A	#N/A	N/A	0	0	0	0	0	0	0	0	0	0	NA	NA	NA
Solyc00g006483.1		#N/A	;PF14372(Domain of unknown function (DUF4413))	N/A	0	0	0	0	0	0	0	0	0	0	NA	NA	NA
Solyc00g006487.1		#N/A	#N/A	N/A	0	0	0	0	0	0	0	0	0	0	NA	NA	NA
Solyc00g006490.3		#N/A	;PF04499(SIT4 phosphatase-associated protein)	N/A	11.4312	12.3469	11.1614	11.6465	0.35875	13.0362	13.0758	13.081	13.0644	0.0141455	-0.14715	0.38246	FALSE
Solyc00g006500.1		#N/A	#N/A	N/A	0	0	0	0	0	0	0	0	0	0	NA	NA	NA
Solyc00g006510.1		#N/A	#N/A	N/A	0	0	0	0	0	0	0	0	0	0	NA	NA	NA
Solyc00g006520.1		#N/A	#N/A	N/A	0	0	0	0	0	0	0	0	0	0	NA	NA	NA
Solyc00g006530.1		#N/A	#N/A	N/A	0	0	0	0	0	0	0	0	0	0	NA	NA	NA
Solyc00g006540.1		#N/A	#N/A	N/A	0	0	0	0	0	0	0	0	0	0	NA	NA	NA
Solyc00g006550.1		#N/A	#N/A	N/A	0	0	0	0	0	0	0	0	0	0	NA	NA	NA
Solyc00g006560.1		#N/A	;PF00201(UDP-glucoronosyl and UDP-glucosyl transferase)	N/A	0	0	0	0	0	0	0	0	0	0	NA	NA	NA
Solyc00g006590.2		#N/A	#N/A	N/A	0	0	0	0	0	0	0	0	0	0	NA	NA	NA
Solyc00g006655.1		#N/A	#N/A	N/A	0	0	0	0	0	0	0	0	0	0	NA	NA	NA
Solyc00g006660.1		#N/A	#N/A	N/A	0	0	0	0	0	0	0	0	0	0	NA	NA	NA
Solyc00g006680.2		#N/A	#N/A	N/A	0	0	0	0	0	0	0	0	0	0	NA	NA	NA
Solyc00g006683.1		#N/A	#N/A	N/A	0	0	0	0	0	0	0	0	0	0	NA	NA	NA
Solyc00g006800.3		#N/A	;PF00923(Transaldolase/Fructose-6-phosphate aldolase)	N/A	41.3537	47.0876	41.8235	43.4216	1.83802	38.375	37.7691	37.1385	37.7608	0.356963	0.2202	0.035011	TRUE
Solyc00g006805.1		#N/A	#N/A	N/A	0.593194	0.74285	0	0.445348	0.226826	0.533187	0.247302	0.372221	0.384237	0.0827461	0.23193	1	FALSE
Solyc00g006810.3		#N/A	;PF00254(FKBP-type peptidyl-prolyl cis-trans isomerase)	N/A	4.65578	5.26895	5.92202	5.28225	0.365592	6.32371	4.96032	6.58484	5.95629	0.503659	-0.15521	0.83601	FALSE
Solyc00g006820.3		#N/A	;PF00854(POT family)	N/A	0.821458	0.411481	0.754193	0.662377	0.126942	1.08293	1.43835	1.74273	1.42134	0.190657	-1.0841	0.013053	TRUE
Solyc00g006830.3		#N/A	#N/A	N/A	13.7077	14.7921	13.8021	14.1007	0.346795	14.0722	14.1268	14.4926	14.2305	0.131967	0.0052838	1	FALSE
Solyc00g006840.3		#N/A	#N/A	N/A	0	0	0	0	0	0	0	0	0	0	NA	NA	NA
Solyc00g006850.2		#N/A	#N/A	N/A	0	0	0	0	0	0	0	0	0	0	NA	NA	NA
Solyc00g006860.2		#N/A	#N/A	N/A	0	0	0	0	0	0	0	0	0	0	NA	NA	NA
Solyc00g006867.1		#N/A	#N/A	N/A	1.29979	0.826375	1.23064	1.11893	0.147635	0.395425	0.825324	0.78871	0.66982	0.137604	0.75802	0.71865	FALSE
Solyc00g006870.1		#N/A	#N/A	N/A	0	0	0	0	0	0	0	0	0	0	NA	NA	NA
Solyc00g006880.1		#N/A	#N/A	N/A	0	0	0	0	0	0	0	0	0	0	NA	NA	NA
Solyc00g006890.1		#N/A	#N/A	N/A	0	0	0	0	0	0	0	0	0	0	NA	NA	NA
Solyc00g006900.1		#N/A	#N/A	N/A	0	0	0.234909	0.0783031	0.0783031	0	0	0	0	0	Inf	0.97057	FALSE
Solyc00g006903.1		#N/A	#N/A	N/A	0	0	0	0	0	0	0	0	0	0	NA	NA	NA
Solyc00g006907.1		#N/A	#N/A	N/A	0	0	0	0	0	0	0	0	0	0	NA	NA	NA
Solyc00g007010.3		#N/A	;PF02383(SacI homology domain)	N/A	19.6034	17.8354	18.4097	18.6162	0.520705	24.2898	23.3675	22.4281	23.3618	0.537444	-0.30888	0.0027242	TRUE
Solyc00g007020.1		#N/A	;PF16669(Tetratricopeptide repeat protein 5 OB fold domain)	N/A	0	0	0	0	0	0	0	0	0	0	NA	NA	NA
Solyc00g007030.2		#N/A	;PF13410(Glutathione S-transferase, C-terminal domain);PF13417(Glutathione S-transferase, N-terminal domain)	N/A	0.0986744	0	0.233564	0.110746	0.0676936	0	0	0	0	0	Inf	0.49744	FALSE
Solyc00g007040.2		#N/A	;PF13417(Glutathione S-transferase, N-terminal domain)	N/A	0	0	0	0	0	0	0	0	0	0	NA	NA	NA
Solyc00g007050.1		#N/A	#N/A	N/A	0	0	0	0	0	0	0	0.373893	0.124631	0.124631	#NAME?	1	FALSE
Solyc00g007060.3		#N/A	;PF07714(Protein tyrosine kinase)	N/A	33.3994	34.6009	32.9247	33.6417	0.498827	36.4671	35.0334	34.8016	35.434	0.520837	-0.056237	0.85094	FALSE
Solyc00g007065.1		#N/A	#N/A	N/A	0	0	0	0	0	0	0	0	0	0	NA	NA	NA
Solyc00g007070.3		#N/A	;PF00076(RNA recognition motif. (a.k.a. RRM, RBD, or RNP domain))	N/A	47.6755	45.7247	51.7084	48.3695	1.76184	45.0837	47.3	49.8274	47.4037	1.37038	0.047412	0.87961	FALSE
Solyc00g007080.3		#N/A	;PF04420(CHD5-like protein)	N/A	4.48102	4.16857	7.76901	5.47286	1.15161	4.60311	2.50864	3.21346	3.44174	0.615301	0.68778	0.40209	FALSE
Solyc00g007090.3		#N/A	;PF10181(GPI-GlcNAc transferase complex, PIG-H component)	N/A	11.5669	14.7171	13.7048	13.3296	0.92853	13.1615	13.7501	15.2924	14.068	0.63532	-0.059547	0.97057	FALSE
Solyc00g007100.3		#N/A	;PF00069(Protein kinase domain)	N/A	19.2708	21.321	20.1427	20.2448	0.594036	23.6959	21.0414	21.3546	22.0306	0.837534	-0.10325	0.53015	FALSE
Solyc00g007110.3		#N/A	;PF13202(EF hand)	N/A	6.37606	5.99543	5.59537	5.98895	0.225388	7.29722	6.34971	6.26059	6.63584	0.331692	-0.12918	0.49879	FALSE
Solyc00g007130.3		#N/A	;PF01490(Transmembrane amino acid transporter protein)	N/A	0.38098	0.0437339	0.0901784	0.171631	0.10553	0.141257	0.218392	0.610456	0.323368	0.145261	-0.89951	0.83207	FALSE
Solyc00g007150.3		#N/A	#N/A	N/A	6.17726	7.03435	7.72023	6.97728	0.446332	7.08482	7.25203	6.82202	7.05296	0.125152	0.0031431	1	FALSE
Solyc00g007160.2		#N/A	;PF13952(Domain of unknown function (DUF4216))	N/A	0.586539	0.453596	1.16913	0.736423	0.219733	0.671493	0.736157	0.456598	0.621416	0.0844968	0.26449	0.93345	FALSE
Solyc00g007180.1		#N/A	;PF14226(non-haem dioxygenase in morphine synthesis N-terminal);PF03171(2OG-Fe(II) oxygenase superfamily)	N/A	0	0	0	0	0	0	0	0	0	0	NA	NA	NA
Solyc00g007190.3		#N/A	#N/A	N/A	0.429416	0.236612	1.38235	0.682793	0.354179	0	0	0.338741	0.112914	0.112914	2.6056	0.41088	FALSE
Solyc00g007195.1		#N/A	;PF00481(Protein phosphatase 2C)	N/A	0.471016	0.432556	1.22639	0.709988	0.25844	0.698558	0.810011	0.232223	0.580264	0.17697	0.31207	0.97057	FALSE
Solyc00g007200.3		#N/A	;PF03094(Mlo family)	N/A	17.492	19.6627	19.7064	18.9537	0.730955	18.8069	19.7911	19.3922	19.3301	0.285815	-0.0097956	1	FALSE
Solyc00g007220.3		#N/A	;PF13639(Ring finger domain)	N/A	0.873769	0.695432	1.21336	0.92752	0.151908	1.32467	1.28224	2.41242	1.67311	0.369858	-0.83461	0.33346	FALSE
Solyc00g007225.1		#N/A	;PF14372(Domain of unknown function (DUF4413));PF05699(hAT family C-terminal dimerisation region)	N/A	0	0	0	0	0	0	0	0	0	0	NA	NA	NA
Solyc00g007260.3		#N/A	;PF02902(Ulp1 protease family, C-terminal catalytic domain)	N/A	8.70935	7.18206	7.7412	7.87754	0.446131	6.32656	7.89022	8.62291	7.61323	0.677213	0.067203	0.95997	FALSE
Solyc00g007270.3		#N/A	;PF01912(eIF-6 family)	N/A	219.667	190.141	224.158	211.322	10.6695	207.873	218.71	212.908	213.164	3.13104	0.0060016	1	FALSE
Solyc00g007300.3		#N/A	;PF13855(Leucine rich repeat)	N/A	7.00891	7.68703	7.3335	7.34315	0.195815	5.95882	6.10086	6.88913	6.31627	0.289351	0.23552	0.27063	FALSE
Solyc00g007305.1		#N/A	;PF02902(Ulp1 protease family, C-terminal catalytic domain)	N/A	0	0	0	0	0	0	0	0	0	0	NA	NA	NA
Solyc00g007320.1		#N/A	#N/A	N/A	0	0	0	0	0	0	0	0	0	0	NA	NA	NA
Solyc00g007330.2		#N/A	#N/A	N/A	0	0	0	0	0	0	0	0	0	0	NA	NA	NA
Solyc00g007340.2		#N/A	#N/A	N/A	0	0	0	0	0	0	0	0	0	0	NA	NA	NA
Solyc00g007550.1		#N/A	#N/A	N/A	1.08631	5.48683	2.5713	3.04815	1.2925	2.68515	3.98535	0.535577	2.40202	1.00587	0.36616	0.97113	FALSE
Solyc00g007555.1		#N/A	;PF10536(Plant mobile domain)	N/A	0	0	0	0	0	0	0	0	0	0	NA	NA	NA
Solyc00g007560.2		#N/A	;PF10536(Plant mobile domain)	N/A	0	0	0	0	0	0	0	0	0	0	NA	NA	NA
Solyc00g007570.2		#N/A	;PF00295(Glycosyl hydrolases family 28)	N/A	0	0	0	0	0	0	0	0	0	0	NA	NA	NA
Solyc00g007600.2		#N/A	#N/A	N/A	0.0955468	0.146242	0.180929	0.140906	0.0247916	0.125959	0.116845	0.0314047	0.0914029	0.0301143	0.64585	0.93311	FALSE
Solyc00g007910.1		#N/A	#N/A	N/A	0	0	0	0	0	0	0	0	0	0	NA	NA	NA
Solyc00g007925.1		#N/A	#N/A	N/A	0	0	0	0	0	0	0	0	0	0	NA	NA	NA
Solyc00g007950.1		#N/A	#N/A	N/A	0	0	0	0	0	0	0	0	0	0	NA	NA	NA
Solyc00g007960.1		#N/A	#N/A	N/A	0	0	0	0	0	0	0	0	0	0	NA	NA	NA
Solyc00g007970.1		#N/A	#N/A	N/A	0	0	0	0	0	0	0	0	0	0	NA	NA	NA
Solyc00g007980.1		#N/A	#N/A	N/A	0	0	0	0	0	0	0	0	0	0	NA	NA	NA
Solyc00g007990.1		#N/A	#N/A	N/A	0	0	0	0	0	0	0	0	0	0	NA	NA	NA
Solyc00g008000.1		#N/A	#N/A	N/A	0	0	0	0	0	0	0	0	0	0	NA	NA	NA
Solyc00g008010.1		#N/A	#N/A	N/A	0	0	0	0	0	0	0	0	0	0	NA	NA	NA
Solyc00g008020.1		#N/A	#N/A	N/A	0	0	0	0	0	0	0	0	0	0	NA	NA	NA
Solyc00g008030.1		#N/A	#N/A	N/A	0	0	0	0	0	0	0	0	0	0	NA	NA	NA
Solyc00g008040.1		#N/A	#N/A	N/A	0	0	0	0	0	0	0	0	0	0	NA	NA	NA
Solyc00g008050.1		#N/A	#N/A	N/A	0	0	0	0	0	0	0	0	0	0	NA	NA	NA
Solyc00g008055.1		#N/A	#N/A	N/A	0	0	0	0	0	0	0	0	0	0	NA	NA	NA
Solyc00g008060.1		#N/A	#N/A	N/A	0	0	0	0	0	0	0	0	0	0	NA	NA	NA
Solyc00g008070.2		#N/A	#N/A	N/A	0	0	0	0	0	0	0	0	0	0	NA	NA	NA
Solyc00g008080.1		#N/A	#N/A	N/A	0	0	0	0	0	0	0	0	0	0	NA	NA	NA
Solyc00g008090.2		#N/A	#N/A	N/A	0	0	0	0	0	0	0	0	0	0	NA	NA	NA
Solyc00g008100.1		#N/A	#N/A	N/A	0	0	0	0	0	0	0	0	0	0	NA	NA	NA
Solyc00g008110.1		#N/A	#N/A	N/A	0	0	0	0	0	0	0	0	0	0	NA	NA	NA
Solyc00g008120.1		#N/A	#N/A	N/A	0	0	0	0	0	0	0	0	0	0	NA	NA	NA
Solyc00g008130.1		#N/A	#N/A	N/A	0	0	0	0	0	0	0	0	0	0	NA	NA	NA
Solyc00g008140.1		#N/A	#N/A	N/A	0	0	0	0	0	0	0	0	0	0	NA	NA	NA
Solyc00g008150.1		#N/A	#N/A	N/A	0	0	0	0	0	0	0	0	0	0	NA	NA	NA
Solyc00g008160.1		#N/A	#N/A	N/A	0	0	0	0	0	0	0	0	0	0	NA	NA	NA
Solyc00g008165.1		#N/A	#N/A	N/A	0	0	0	0	0	0	0	0	0	0	NA	NA	NA
Solyc00g008260.2		#N/A	#N/A	N/A	0	0	0	0	0	0	0	0	0	0	NA	NA	NA
Solyc00g008265.1		#N/A	#N/A	N/A	0	0	0	0	0	0	0	0	0	0	NA	NA	NA
Solyc00g008270.1		#N/A	#N/A	N/A	0	0	0	0	0	0	0	0	0	0	NA	NA	NA
Solyc00g008570.2		#N/A	#N/A	N/A	0	0	0	0	0	0	0	0	0	0	NA	NA	NA
Solyc00g008580.1		#N/A	#N/A	N/A	0	0	0	0	0	0	0	0	0	0	NA	NA	NA
Solyc00g008680.3		#N/A	;PF13833(EF-hand domain pair);PF13499(EF-hand domain pair);PF13202(EF hand)	N/A	98.9347	98.2385	99.4675	98.8802	0.355806	97.7827	99.4327	98.8999	98.7051	0.486168	0.02111	0.97057	FALSE
Solyc00g008800.2		#N/A	#N/A	N/A	0	0	0	0	0	0	0	0	0	0	NA	NA	NA
Solyc00g008910.1		#N/A	#N/A	N/A	0	0	0	0	0	0	0	0	0	0	NA	NA	NA
Solyc00g008915.1		#N/A	#N/A	N/A	0	0	0	0	0	0	0	0	0	0	NA	NA	NA
Solyc00g009020.3		#N/A	;PF15704(Mitochondrial ATP synthase subunit)	N/A	558.169	492.499	555.77	535.479	21.5011	527.908	500.665	549.904	526.159	14.2409	0.043646	0.89	FALSE
Solyc00g009030.2		#N/A	;PF00083(Sugar (and other) transporter)	N/A	0.235324	0	0.0445612	0.0932951	0.0721702	0.279205	0.431669	0.185633	0.298836	0.0716993	-1.6596	0.46222	FALSE
Solyc00g009040.3		#N/A	;PF00658(Poly-adenylate binding protein, unique domain);PF00076(RNA recognition motif. (a.k.a. RRM, RBD, or RNP domain))	N/A	0.299857	0.172108	0.21293	0.228298	0.0376701	0.240887	0.378156	0.51743	0.378824	0.0798319	-0.71372	0.53349	FALSE
Solyc00g009050.2		#N/A	;PF15749(Uncharacterised protein family UPF0544)	N/A	1.0853	0.893572	1.55906	1.17931	0.197778	1.14706	1.20136	0.701137	1.01652	0.158468	0.2341	0.89861	FALSE
Solyc00g009060.3		#N/A	;PF00156(Phosphoribosyl transferase domain)	N/A	24.7324	28.0827	26.933	26.5827	0.982885	28.3598	29.3515	28.9843	28.8985	0.289472	-0.10193	0.79986	FALSE
Solyc00g009070.1		#N/A	#N/A	N/A	16.3578	16.4528	13.1276	15.3127	1.0929	17.0975	14.2886	13.8254	15.0705	1.0223	0.041948	1	FALSE
Solyc00g009080.3		#N/A	#N/A	N/A	45.2811	35.0425	46.124	42.1492	3.56168	35.7158	26.8318	36.2464	32.9313	3.05363	0.37403	0.21184	FALSE
Solyc00g009090.3		#N/A	;PF00069(Protein kinase domain);PF13516(Leucine Rich repeat);PF13855(Leucine rich repeat);PF08263(Leucine rich repeat N-terminal domain)	N/A	5.51631	5.39963	6.74672	5.88756	0.430902	4.18363	6.11895	3.95474	4.75244	0.686444	0.32831	0.48333	FALSE
Solyc00g009100.3		#N/A	;PF00575(S1 RNA binding domain)	N/A	4.32488	5.03876	4.61431	4.65932	0.207307	5.68021	4.49952	4.26455	4.81476	0.438009	-0.028276	1	FALSE
Solyc00g009110.3		#N/A	#N/A	N/A	41.4014	44.8183	40.9148	42.3782	1.22813	48.253	50.8178	47.0323	48.701	1.11551	-0.18188	0.084598	FALSE
Solyc00g009120.3		#N/A	#N/A	N/A	43.6928	43.0633	39.0966	41.9509	1.43867	43.6944	40.3492	38.351	40.7982	1.55875	0.059027	0.91256	FALSE
Solyc00g009140.3		#N/A	#N/A	N/A	11.3314	10.0884	13.5132	11.6443	1.00095	10.0918	12.3763	6.73813	9.73543	1.63733	0.27819	0.70668	FALSE
Solyc00g009141.1		#N/A	;PF06703(Microsomal signal peptidase 25 kDa subunit (SPC25))	N/A	81.7031	71.9692	80.5144	78.0622	3.06578	67.6798	74.1314	69.1409	70.3174	1.95313	0.16935	0.25144	FALSE
Solyc00g009142.1		#N/A	#N/A	N/A	0	0	0	0	0	0	0	0	0	0	NA	NA	NA
Solyc00g009143.1		#N/A	#N/A	N/A	0	0	0	0	0	0	0	0	0	0	NA	NA	NA
Solyc00g009144.1		#N/A	#N/A	N/A	0	0	0	0	0	0	0	0	0	0	NA	NA	NA
Solyc00g009145.1		#N/A	#N/A	N/A	0	0	0	0	0	0	0	0	0	0	NA	NA	NA
Solyc00g009148.1		#N/A	#N/A	N/A	0	0	0	0	0	0	0	0	0	0	NA	NA	NA
Solyc00g009540.1		#N/A	;PF02689(Helicase);PF05970(PIF1-like helicase)	N/A	0	0	0	0	0	0	0	0	0	0	NA	NA	NA
Solyc00g009650.1		#N/A	#N/A	N/A	0	0	0	0	0	0	0	0	0	0	NA	NA	NA
Solyc00g009760.2		#N/A	#N/A	N/A	17.532	35.7917	38.931	30.7516	6.67162	19.205	18.3937	24.501	20.6999	1.91492	0.58885	0.44636	FALSE
Solyc00g009765.1		#N/A	#N/A	N/A	0	0	0	0	0	0	0	0	0	0	NA	NA	NA
Solyc00g010410.1		#N/A	#N/A	N/A	0	0	0	0	0	0	0	0	0	0	NA	NA	NA
Solyc00g010420.1		#N/A	#N/A	N/A	0	0	0	0	0	0	0	0	0	0	NA	NA	NA
Solyc00g010520.1		#N/A	#N/A	N/A	0	0	0	0	0	0	0	0	0	0	NA	NA	NA
Solyc00g010525.1		#N/A	#N/A	N/A	0	0	0	0	0	0	0	0	0	0	NA	NA	NA
Solyc00g010530.1		#N/A	#N/A	N/A	0	0	0	0	0	0	0	0	0	0	NA	NA	NA
Solyc00g010750.2		#N/A	;PF02263(Guanylate-binding protein, N-terminal domain)	N/A	0	0	0	0	0	0	0	0	0	0	NA	NA	NA
Solyc00g010755.1		#N/A	#N/A	N/A	0	0	0	0	0	0	0	0	0	0	NA	NA	NA
Solyc00g010760.1		#N/A	;PF02689(Helicase);PF05970(PIF1-like helicase)	N/A	0	0	0	0	0	0	0	0	0	0	NA	NA	NA
Solyc00g010780.1		#N/A	#N/A	N/A	0	0	0	0	0	0	0	0	0	0	NA	NA	NA
Solyc00g010930.1		#N/A	#N/A	N/A	0	0	0	0	0	0	0	0	0	0	NA	NA	NA
Solyc00g011150.1		#N/A	#N/A	N/A	0.582513	82.1145	68.3892	50.3621	25.2032	31.6769	27.2477	47.3869	35.4372	6.11015	0.52443	0.88341	FALSE
Solyc00g011160.2		#N/A	#N/A	N/A	6.28021	26.5301	21.0097	17.94	6.04377	10.349	12.0962	11.5595	11.3349	0.516716	0.68114	0.64863	FALSE
Solyc00g011170.1		#N/A	#N/A	N/A	0	0	0.260653	0.0868842	0.0868842	0	0	0	0	0	Inf	1	FALSE
Solyc00g011175.1		#N/A	#N/A	N/A	0	0	0	0	0	0	0	0	0	0	NA	NA	NA
Solyc00g011673.1		#N/A	#N/A	N/A	0	0	0	0	0	0	0	0	0	0	NA	NA	NA
Solyc00g011677.1		#N/A	#N/A	N/A	0	0	0	0	0	0	0	0	0	0	NA	NA	NA
Solyc00g011870.1		#N/A	;PF00481(Protein phosphatase 2C)	N/A	0	0	0	0	0	0	0	0	0	0	NA	NA	NA
Solyc00g011880.3		#N/A	;PF06094(Gamma-glutamyl cyclotransferase, AIG2-like)	N/A	15.9283	15.2051	14.3534	15.1623	0.455136	14.3672	16.5314	15.0173	15.3053	0.641109	0.0051278	1	FALSE
Solyc00g011890.3		#N/A	;PF10509(Galactokinase galactose-binding signature);PF13528(Glycosyl transferase family 1);PF00288(GHMP kinases N terminal domain)	N/A	11.4778	13.7673	12.4538	12.5663	0.663311	16.3367	17.0055	15.4752	16.2725	0.442913	-0.35404	0.00091235	TRUE
Solyc00g011895.1		#N/A	#N/A	N/A	0	0	0	0	0	0	0	0	0	0	NA	NA	NA
Solyc00g012430.1		#N/A	#N/A	N/A	0	0	0	0	0	0	0	0	0	0	NA	NA	NA
Solyc00g012435.1		#N/A	#N/A	N/A	0	0	0	0	0	0	0	0	0	0	NA	NA	NA
Solyc00g012440.1		#N/A	#N/A	N/A	17.0901	9.15519	9.28909	11.8448	2.62294	5.31955	5.51516	7.02154	5.95208	0.537701	1.0105	0.15958	FALSE
Solyc00g012640.1		#N/A	#N/A	N/A	0	0	0	0	0	0	0	0	0	0	NA	NA	NA
Solyc00g012650.1		#N/A	#N/A	N/A	0	0	0	0	0	0	0	0	0	0	NA	NA	NA
Solyc00g012660.1		#N/A	;PF00646(F-box domain)	N/A	0	0	0	0	0	0	0	0	0	0	NA	NA	NA
Solyc00g012670.2		#N/A	#N/A	N/A	0	0	0	0	0	0	0	0	0	0	NA	NA	NA
Solyc00g012680.1		#N/A	#N/A	N/A	0	0	0	0	0	0	0	0	0	0	NA	NA	NA
Solyc00g012690.1		#N/A	;PF10551(MULE transposase domain)	N/A	0	0	0	0	0	0	0	0	0	0	NA	NA	NA
Solyc00g012700.2		#N/A	;PF03101(FAR1 DNA-binding domain)	N/A	0	0	0	0	0	0	0	0	0	0	NA	NA	NA
Solyc00g012704.1		#N/A	#N/A	N/A	0	0	0	0	0	0	0	0	0	0	NA	NA	NA
Solyc00g012706.1		#N/A	#N/A	N/A	0	0	0	0	0	0	0	0	0	0	NA	NA	NA
Solyc00g012708.1		#N/A	#N/A	N/A	0	0	0	0	0	0	0	0	0	0	NA	NA	NA
Solyc00g013120.3		#N/A	#N/A	N/A	0	0	0	0	0	0	0	0	0	0	NA	NA	NA
Solyc00g013130.3		#N/A	;PF00361(Proton-conducting membrane transporter)	N/A	0	0	0	0	0	0	0	0	0	0	NA	NA	NA
Solyc00g013133.1		#N/A	#N/A	N/A	0	0	0	0	0	0	0	0	0	0	NA	NA	NA
Solyc00g013137.1		#N/A	#N/A	N/A	0	0	0	0	0	0	0	0	0	0	NA	NA	NA
Solyc00g013140.2		#N/A	;PF00361(Proton-conducting membrane transporter)	N/A	0.0873136	1.04239	0.289342	0.473016	0.290601	0.258987	0.280288	0.516574	0.35195	0.0825415	0.44367	0.95745	FALSE
Solyc00g013150.1		#N/A	#N/A	N/A	1.02534	0.376647	0.582479	0.661489	0.191383	0.202756	0	0.202208	0.134988	0.0674941	2.3088	0.62048	FALSE
Solyc00g013155.1		#N/A	#N/A	N/A	0.604412	0.416294	0.429195	0.4833	0.0606701	0	0.415765	0	0.138588	0.138588	1.8255	0.74441	FALSE
Solyc00g013160.2		#N/A	#N/A	N/A	0	0.886662	0.203142	0.363268	0.268187	0.636408	0.0983928	0.105781	0.280194	0.17812	0.39637	1	FALSE
Solyc00g013183.1		#N/A	#N/A	N/A	0	0	0	0	0	0	0	0	0	0	NA	NA	NA
Solyc00g013184.1		#N/A	#N/A	N/A	0	0	0	0	0	0	0	0	0	0	NA	NA	NA
Solyc00g013185.1		#N/A	#N/A	N/A	0	0	0	0	0	0	0	0	0	0	NA	NA	NA
Solyc00g013188.1		#N/A	#N/A	N/A	0	0	0	0	0	0	0	0	0	0	NA	NA	NA
Solyc00g014170.1		#N/A	#N/A	N/A	0	0	0	0	0	0	0	0	0	0	NA	NA	NA
Solyc00g014180.1		#N/A	#N/A	N/A	0	0	0	0	0	0	0	0	0	0	NA	NA	NA
Solyc00g014190.1		#N/A	#N/A	N/A	0	0	0	0	0	0	0	0	0	0	NA	NA	NA
Solyc00g014390.1		#N/A	#N/A	N/A	0	0	0	0	0	0	0	0	0	0	NA	NA	NA
Solyc00g014395.1		#N/A	#N/A	N/A	0	0	0	0	0	0	0	0	0	0	NA	NA	NA
Solyc00g014820.2		#N/A	#N/A	N/A	0.0861286	0	0	0.0287095	0.0287095	0	0	0	0	0	Inf	1	FALSE
Solyc00g014830.3		#N/A	;PF00346(Respiratory-chain NADH dehydrogenase, 49 Kd subunit)	N/A	0.506943	0.498803	0.137136	0.380961	0.121935	0.250614	0.298901	0.214231	0.254582	0.0245227	0.601	0.82433	FALSE
Solyc00g014840.1		#N/A	#N/A	N/A	1.41029	0.971353	0.333818	0.905155	0.312509	0.522897	0	0	0.174299	0.174299	2.3992	0.37474	FALSE
Solyc00g014960.1		#N/A	;PF00646(F-box domain)	N/A	0	0	0	0	0	0	0	0	0	0	NA	NA	NA
Solyc00g014970.1		#N/A	;PF02689(Helicase);PF05970(PIF1-like helicase)	N/A	0	0	0	0	0	0	0	0	0	0	NA	NA	NA
Solyc00g014980.1		#N/A	;PF00646(F-box domain)	N/A	0	0	0	0	0	0	0	0	0	0	NA	NA	NA
Solyc00g014990.2		#N/A	#N/A	N/A	0	0	0	0	0	0	0	0	0	0	NA	NA	NA
Solyc00g014995.1		#N/A	;PF05055(Protein of unknown function (DUF677))	N/A	0	0	0	0	0	0	0	0	0	0	NA	NA	NA
Solyc00g015000.1		#N/A	;PF00145(C-5 cytosine-specific DNA methylase)	N/A	0	0	0	0	0	0	0	0	0	0	NA	NA	NA
Solyc00g015720.1		#N/A	;PF04646(Protein of unknown function, DUF604)	N/A	0	0	0	0	0	0	0	0	0	0	NA	NA	NA
Solyc00g015730.2		#N/A	;PF13912(C2H2-type zinc finger)	N/A	0	0	0	0	0	0	0	0	0	0	NA	NA	NA
Solyc00g015733.1		#N/A	;PF00248(Aldo/keto reductase family)	N/A	0.0681243	0	0	0.0227081	0.0227081	0	0	0	0	0	Inf	1	FALSE
Solyc00g015735.1		#N/A	#N/A	N/A	0	0	0	0	0	0	0	0	0	0	NA	NA	NA
Solyc00g015737.1		#N/A	#N/A	N/A	0	0	0	0	0	0	0	0	0	0	NA	NA	NA
Solyc00g016470.1		#N/A	#N/A	N/A	0	0	0	0	0	0	0	0	0	0	NA	NA	NA
Solyc00g016480.1		#N/A	#N/A	N/A	0	0	0	0	0	0	0	0	0	0	NA	NA	NA
Solyc00g016490.1		#N/A	;PF00646(F-box domain);PF07734(F-box associated)	N/A	0	0	0	0	0	0	0	0	0	0	NA	NA	NA
Solyc00g016590.2		#N/A	#N/A	N/A	0	0	0	0	0	0	0	0	0	0	NA	NA	NA
Solyc00g016790.1		#N/A	#N/A	N/A	0	0	0	0	0	0	0	0	0	0	NA	NA	NA
[truncated: 34,439 more rows]
