# Supplementary material for: Biological Control of a Root-Knot Nematode Meloidogyne incognita Infection of Tomato (Solanum lycopersicum L.) by the Oomycete Biocontrol Agent Pythium oligandrum
Source: J Fungi (Basel). 2024 Apr 2;10(4):265. doi: 10.3390/jof10040265 (PMC11051105; doi:10.3390/jof10040265)
Supplement: Supplementary file 1 [file jof-10-00265-s001.zip › Table S3.xls]

## Sheet: Table S3 (Tom+Po_v_Tom_CK_UP)
Table S3. Summary of GO term enrichment analysis in tomato genes up- and downregulated in tomato seedling roots with and without culturing with P. oligandrum GAQ1.
GO_accession	Description	Term_type	Over_represented_pValue	Corrected_pValue	DEG_item	DEG_list	Bg_item	Bg_list	Gene_names
GO:0005840	ribosome	cellular_component	9.7987e-92	7.5225e-88	159	1162	449	21470	Solyc01g066840.3,Solyc06g083780.3,Solyc03g112850.3,Solyc02g064670.1,Solyc10g007970.2,Solyc11g065670.1,Solyc06g062760.3,Solyc04g014390.3,Solyc06g009210.3,Solyc01g099830.3,Solyc08g061960.3,Solyc03g119040.3,Solyc08g006900.3,Solyc03g112360.1,Solyc12g042080.2,Solyc02g092300.1,Solyc06g008260.3,Solyc01g006160.3,Solyc01g016470.3,Solyc05g054990.3,Solyc09g072870.3,Solyc04g074300.3,Solyc08g061850.3,Solyc03g…
GO:0003735	structural constituent of ribosome	molecular_function	6.6808e-90	2.5644e-86	156	1162	442	21470	Solyc09g005720.3,Solyc09g075150.3,Solyc06g072490.3,Solyc06g007220.3,Solyc07g065170.3,Solyc07g008360.2,Solyc06g068400.3,Solyc05g053440.3,Solyc11g071490.2,Solyc11g020890.2,Solyc12g005330.2,Solyc12g039120.2,Solyc05g005690.1,Solyc01g096580.3,Solyc01g010540.3,Solyc04g026100.1,Solyc06g069860.3,Solyc10g085480.2,Solyc03g121370.3,Solyc09g075430.3,Solyc07g005050.3,Solyc06g073310.3,Solyc11g069440.1,Solyc10g…
GO:0044391	ribosomal subunit	cellular_component	1.2051e-85	3.0838e-82	116	1162	236	21470	Solyc11g020890.2,Solyc11g071490.2,Solyc05g053440.3,Solyc03g120780.3,Solyc12g039120.2,Solyc12g005330.2,Solyc05g005690.1,Solyc05g054810.3,Solyc06g073300.1,Solyc06g008170.3,Solyc06g007520.3,Solyc04g026100.1,Solyc01g010540.3,Solyc01g096580.3,Solyc12g008720.2,Solyc10g085480.2,Solyc06g069860.3,Solyc12g096220.2,Solyc10g006580.3,Solyc11g018560.2,Solyc09g005720.3,Solyc06g007470.3,Solyc07g041310.3,Solyc09g…
GO:0022626	cytosolic ribosome	cellular_component	5.6722e-83	1.0886e-79	102	1162	181	21470	Solyc08g016180.3,Solyc08g061960.3,Solyc06g009210.3,Solyc09g075290.3,Solyc05g054580.3,Solyc01g099830.3,Solyc03g119040.3,Solyc02g086240.3,Solyc03g115360.3,Solyc08g006900.3,Solyc12g042080.2,Solyc03g112360.1,Solyc04g074910.3,Solyc03g025520.3,Solyc06g083780.3,Solyc01g066840.3,Solyc03g112850.3,Solyc06g007360.3,Solyc02g064670.1,Solyc11g065670.1,Solyc10g006070.3,Solyc03g044000.1,Solyc01g099670.3,Solyc04g…
GO:0005198	structural molecule activity	molecular_function	1.8228e-77	2.7987e-74	159	1162	539	21470	Solyc04g017680.3,Solyc12g098330.2,Solyc08g068180.3,Solyc02g090420.2,Solyc08g075720.2,Solyc11g008720.2,Solyc10g078960.2,Solyc01g096290.3,Solyc01g010580.3,Solyc08g076335.1,Solyc12g098940.2,Solyc02g070560.3,Solyc01g096590.3,Solyc02g085280.2,Solyc12g096540.2,Solyc03g121330.3,Solyc07g063910.3,Solyc06g073370.3,Solyc08g007140.3,Solyc02g069850.3,Solyc10g084310.2,Solyc06g073810.3,Solyc08g016180.3,Solyc05g…
GO:0006412	translation	biological_process	9.5159e-72	1.2176e-68	166	1162	634	21470	Solyc03g111230.3,Solyc08g083120.3,Solyc03g114050.3,Solyc11g008520.2,Solyc01g008090.3,Solyc09g065330.3,Solyc05g054070.3,Solyc12g010350.2,Solyc10g086020.2,Solyc02g070640.3,Solyc02g082000.3,Solyc01g091220.3,Solyc06g065590.3,Solyc06g075180.1,Solyc04g008810.3,Solyc06g071720.1,Solyc05g007560.3,Solyc09g090610.3,Solyc12g099030.2,Solyc08g075700.3,Solyc06g073300.1,Solyc10g079880.2,Solyc05g054810.3,Solyc05g…
GO:0043043	peptide biosynthetic process	biological_process	2.2174e-71	2.4319e-68	166	1162	637	21470	Solyc07g042570.3,Solyc03g083290.3,Solyc06g007520.3,Solyc12g008720.2,Solyc06g008170.3,Solyc12g096300.2,Solyc10g079880.2,Solyc05g054810.3,Solyc06g073300.1,Solyc05g052810.3,Solyc03g120780.3,Solyc06g036050.3,Solyc08g008590.3,Solyc09g008800.3,Solyc12g096150.2,Solyc08g077700.3,Solyc02g082500.1,Solyc06g062500.3,Solyc06g064620.3,Solyc07g041310.3,Solyc06g007470.3,Solyc11g071320.2,Solyc11g018560.2,Solyc10g…
GO:0006518	peptide metabolic process	biological_process	1.1543e-70	1.1077e-67	170	1162	674	21470	Solyc06g062760.3,Solyc10g007970.2,Solyc01g088370.3,Solyc02g064670.1,Solyc11g065670.1,Solyc03g112850.3,Solyc01g066840.3,Solyc06g083780.3,Solyc08g006900.3,Solyc12g042080.2,Solyc03g112360.1,Solyc02g092300.1,Solyc11g013440.2,Solyc01g096800.3,Solyc03g119040.3,Solyc04g014390.3,Solyc06g009210.3,Solyc01g099830.3,Solyc08g061960.3,Solyc10g080590.2,Solyc11g006690.1,Solyc09g066430.3,Solyc10g054060.2,Solyc03g…
GO:1990904	ribonucleoprotein complex	cellular_component	1.1002e-67	9.3845e-65	140	1162	465	21470	Solyc10g086020.2,Solyc02g082000.3,Solyc01g091220.3,Solyc04g008810.3,Solyc06g075180.1,Solyc06g071720.1,Solyc08g008040.3,Solyc09g090610.3,Solyc05g007560.3,Solyc08g075700.3,Solyc03g111230.3,Solyc11g008520.2,Solyc05g054070.3,Solyc12g010350.2,Solyc07g041310.3,Solyc06g007470.3,Solyc09g072970.3,Solyc10g006580.3,Solyc11g018560.2,Solyc12g096220.2,Solyc09g008800.3,Solyc12g096150.2,Solyc10g079880.2,Solyc05g…
GO:0043604	amide biosynthetic process	biological_process	1.6478e-67	1.265e-64	168	1162	686	21470	Solyc06g084230.3,Solyc02g086240.3,Solyc06g073810.3,Solyc08g016180.3,Solyc05g054580.3,Solyc04g005590.3,Solyc09g075290.3,Solyc04g074910.3,Solyc03g025520.3,Solyc03g078290.3,Solyc03g115360.3,Solyc03g119380.2,Solyc06g007360.3,Solyc05g055230.2,Solyc08g074790.3,Solyc04g063290.3,Solyc09g091740.3,Solyc10g006070.3,Solyc03g044000.1,Solyc11g008720.2,Solyc10g078960.2,Solyc06g050120.3,Solyc12g098330.2,Solyc04g…
GO:0043603	cellular amide metabolic process	biological_process	3.6743e-65	2.5643e-62	176	1162	772	21470	Solyc11g072260.2,Solyc01g099900.3,Solyc06g072120.3,Solyc05g032880.3,Solyc12g010930.2,Solyc02g021400.2,Solyc02g070310.3,Solyc10g086010.2,Solyc03g096360.3,Solyc10g054060.2,Solyc10g080590.2,Solyc11g006690.1,Solyc09g066430.3,Solyc01g006160.3,Solyc01g094280.3,Solyc01g016470.3,Solyc05g054990.3,Solyc06g008260.3,Solyc09g072870.3,Solyc08g061850.3,Solyc04g074300.3,Solyc11g013440.2,Solyc01g096800.3,Solyc08g…
GO:0015934	large ribosomal subunit	cellular_component	3.4061e-58	2.179e-55	76	1162	147	21470	Solyc02g064670.1,Solyc11g065670.1,Solyc03g044000.1,Solyc06g062760.3,Solyc09g091740.3,Solyc06g083780.3,Solyc03g119380.2,Solyc03g112850.3,Solyc08g006900.3,Solyc03g112360.1,Solyc03g025520.3,Solyc08g016180.3,Solyc06g009210.3,Solyc04g014390.3,Solyc05g054580.3,Solyc09g075290.3,Solyc01g099830.3,Solyc04g005590.3,Solyc02g086240.3,Solyc07g063910.3,Solyc10g080590.2,Solyc08g007140.3,Solyc09g066430.3,Solyc06g…
GO:0043228	non-membrane-bounded organelle	cellular_component	1.0765e-57	5.903e-55	202	1162	1109	21470	Solyc11g008720.2,Solyc10g078960.2,Solyc08g068180.3,Solyc04g017680.3,Solyc12g098330.2,Solyc06g050120.3,Solyc08g075720.2,Solyc02g090420.2,Solyc07g018300.3,Solyc01g010580.3,Solyc08g076335.1,Solyc02g070560.3,Solyc12g098940.2,Solyc05g055260.3,Solyc01g096290.3,Solyc03g121330.3,Solyc09g082710.3,Solyc12g096540.2,Solyc02g085280.2,Solyc01g005810.3,Solyc01g096590.3,Solyc03g025270.3,Solyc06g073370.3,Solyc06g…
GO:0043232	intracellular non-membrane-bounded organelle	cellular_component	1.0765e-57	5.903e-55	202	1162	1109	21470	Solyc03g078290.3,Solyc03g115360.3,Solyc04g074910.3,Solyc03g025520.3,Solyc04g011390.1,Solyc05g054580.3,Solyc09g075290.3,Solyc04g005590.3,Solyc06g073810.3,Solyc08g016180.3,Solyc06g084230.3,Solyc02g086240.3,Solyc01g080600.3,Solyc02g084240.3,Solyc03g044000.1,Solyc10g006070.3,Solyc01g099670.3,Solyc09g091740.3,Solyc04g063290.3,Solyc06g007360.3,Solyc05g055230.2,Solyc03g119380.2,Solyc01g096290.3,Solyc05g…
GO:0022625	cytosolic large ribosomal subunit	cellular_component	4.8137e-55	2.4636e-52	66	1162	114	21470	Solyc05g053440.3,Solyc03g120780.3,Solyc11g071490.2,Solyc06g073300.1,Solyc05g054810.3,Solyc12g005330.2,Solyc06g008170.3,Solyc06g069860.3,Solyc10g085480.2,Solyc12g008720.2,Solyc06g007520.3,Solyc10g006580.3,Solyc11g018560.2,Solyc12g096220.2,Solyc09g075150.3,Solyc09g005720.3,Solyc09g008800.3,Solyc01g097760.3,Solyc06g068400.3,Solyc07g008360.2,Solyc12g096150.2,Solyc12g010350.2,Solyc05g054070.3,Solyc11g…
GO:0005829	cytosol	cellular_component	9.2618e-45	4.4439e-42	150	1162	759	21470	Solyc02g070310.3,Solyc10g086010.2,Solyc02g021400.2,Solyc02g065740.3,Solyc12g010930.2,Solyc11g072260.2,Solyc06g072120.3,Solyc04g076880.3,Solyc09g072870.3,Solyc08g061850.3,Solyc04g074300.3,Solyc01g094280.3,Solyc01g095140.3,Solyc06g008260.3,Solyc11g013810.2,Solyc10g080590.2,Solyc09g066430.3,Solyc04g025530.3,Solyc03g119040.3,Solyc09g009020.3,Solyc08g061960.3,Solyc06g009210.3,Solyc02g087630.3,Solyc01g…
GO:1901566	organonitrogen compound biosynthetic process	biological_process	1.0934e-42	4.9376e-40	196	1162	1277	21470	Solyc11g042610.2,Solyc12g011270.2,Solyc07g044960.1,Solyc06g066660.3,Solyc07g016150.3,Solyc06g071880.3,Solyc01g103510.3,Solyc09g075430.3,Solyc03g121370.3,Solyc07g005050.3,Solyc06g073310.3,Solyc11g072520.2,Solyc11g069440.1,Solyc06g071530.3,Solyc10g078660.2,Solyc04g005510.3,Solyc11g011390.2,Solyc07g043360.1,Solyc05g053680.2,Solyc09g007250.3,Solyc02g093430.3,Solyc06g073790.3,Solyc01g068530.3,Solyc08g…
GO:0022627	cytosolic small ribosomal subunit	cellular_component	3.5705e-30	1.5228e-27	36	1162	63	21470	Solyc01g010580.3,Solyc06g072120.3,Solyc11g072260.2,Solyc01g068530.3,Solyc06g073790.3,Solyc10g078620.1,Solyc02g021400.2,Solyc02g069850.3,Solyc11g042610.2,Solyc10g084310.2,Solyc08g061850.3,Solyc04g074300.3,Solyc04g008810.3,Solyc03g121370.3,Solyc12g096540.2,Solyc01g091220.3,Solyc02g082000.3,Solyc04g074910.3,Solyc12g042080.2,Solyc04g026100.1,Solyc01g010540.3,Solyc03g115360.3,Solyc03g119040.3,Solyc11g…
GO:0015935	small ribosomal subunit	cellular_component	4.0973e-28	1.6555e-25	40	1162	90	21470	Solyc10g006070.3,Solyc06g072490.3,Solyc01g099670.3,Solyc04g063290.3,Solyc07g065170.3,Solyc06g007470.3,Solyc07g041310.3,Solyc01g066840.3,Solyc06g007360.3,Solyc01g010540.3,Solyc01g096580.3,Solyc04g026100.1,Solyc03g115360.3,Solyc04g074910.3,Solyc12g042080.2,Solyc12g039120.2,Solyc08g061960.3,Solyc05g005690.1,Solyc03g119040.3,Solyc11g020890.2,Solyc10g084310.2,Solyc11g042610.2,Solyc02g069850.3,Solyc01g…
GO:0032991	protein-containing complex	cellular_component	1.3259e-26	5.0894e-24	228	1162	2092	21470	Solyc04g014390.3,Solyc06g009210.3,Solyc01g099830.3,Solyc01g074010.3,Solyc08g061960.3,Solyc03g119040.3,Solyc09g009020.3,Solyc09g059310.3,Solyc01g088080.3,Solyc04g071310.3,Solyc11g013440.2,Solyc01g096800.3,Solyc08g006900.3,Solyc03g112360.1,Solyc12g042080.2,Solyc11g020810.2,Solyc06g083780.3,Solyc01g066840.3,Solyc11g072860.2,Solyc03g112850.3,Solyc01g073970.3,Solyc11g065670.1,Solyc01g088370.3,Solyc02g…
GO:1901564	organonitrogen compound metabolic process	biological_process	3.9649e-21	1.4494e-18	368	1162	4309	21470	Solyc04g017680.3,Solyc01g111170.3,Solyc06g050120.3,Solyc11g011920.2,Solyc08g075720.2,Solyc08g080630.3,Solyc10g078960.2,Solyc10g085555.1,Solyc10g049890.2,Solyc01g096290.3,Solyc08g076335.1,Solyc01g010580.3,Solyc12g006840.2,Solyc02g070560.3,Solyc12g098940.2,Solyc09g063150.3,Solyc02g071560.3,Solyc02g085280.2,Solyc07g005380.3,Solyc03g082690.3,Solyc10g084310.2,Solyc10g085550.2,Solyc09g075290.3,Solyc02g…
GO:0044267	cellular protein metabolic process	biological_process	1.2844e-20	4.482e-18	280	1162	3022	21470	Solyc12g096150.2,Solyc11g006030.1,Solyc09g008800.3,Solyc08g077990.3,Solyc04g080590.3,Solyc04g079200.3,Solyc07g041310.3,Solyc10g006580.3,Solyc11g018560.2,Solyc07g042570.3,Solyc07g055690.2,Solyc12g096300.2,Solyc02g087300.1,Solyc04g077330.3,Solyc01g089850.3,Solyc05g054810.3,Solyc06g073300.1,Solyc01g100040.3,Solyc06g036050.3,Solyc04g077270.3,Solyc02g069880.3,Solyc06g071720.1,Solyc08g075700.3,Solyc09g…
GO:0044271	cellular nitrogen compound biosynthetic process	biological_process	6.1108e-20	2.0397e-17	250	1162	2690	21470	Solyc06g062760.3,Solyc07g032240.3,Solyc05g007550.2,Solyc01g088370.3,Solyc10g007970.2,Solyc11g065670.1,Solyc02g064670.1,Solyc03g111850.3,Solyc03g112850.3,Solyc08g077300.3,Solyc01g088480.3,Solyc06g083780.3,Solyc01g066840.3,Solyc09g091420.3,Solyc12g042080.2,Solyc03g112360.1,Solyc02g092300.1,Solyc12g056590.2,Solyc08g006900.3,Solyc06g066370.3,Solyc01g096800.3,Solyc11g013440.2,Solyc04g071310.3,Solyc03g…
GO:1901576	organic substance biosynthetic process	biological_process	7.4641e-20	2.3876e-17	319	1162	3694	21470	Solyc07g063090.1,Solyc02g082850.3,Solyc12g042080.2,Solyc03g112360.1,Solyc12g056590.2,Solyc01g096800.3,Solyc03g119040.3,Solyc06g009210.3,Solyc12g096070.2,Solyc01g099830.3,Solyc10g012370.3,Solyc05g007550.2,Solyc01g110290.3,Solyc07g049690.3,Solyc03g111850.3,Solyc11g065670.1,Solyc01g088370.3,Solyc03g112850.3,Solyc09g091420.3,Solyc06g083780.3,Solyc01g095630.3,Solyc05g032880.3,Solyc06g072120.3,Solyc04g…
GO:0034645	cellular macromolecule biosynthetic process	biological_process	1.2862e-19	3.9496e-17	253	1162	2745	21470	Solyc09g075290.3,Solyc05g054580.3,Solyc04g005590.3,Solyc03g118480.3,Solyc06g073810.3,Solyc08g016180.3,Solyc06g084230.3,Solyc02g086240.3,Solyc03g078290.3,Solyc05g054400.3,Solyc03g115360.3,Solyc04g074910.3,Solyc03g025520.3,Solyc09g066350.1,Solyc05g052050.1,Solyc08g076460.3,Solyc06g060230.3,Solyc06g063430.2,Solyc06g007360.3,Solyc05g055230.2,Solyc03g119380.2,Solyc03g044000.1,Solyc10g006070.3,Solyc07g…
GO:0009058	biosynthetic process	biological_process	1.5071e-19	4.4501e-17	325	1162	3801	21470	Solyc11g020890.2,Solyc11g071490.2,Solyc01g079507.1,Solyc12g005330.2,Solyc05g005690.1,Solyc04g077150.3,Solyc06g009970.3,Solyc01g010540.3,Solyc04g026100.1,Solyc06g069860.3,Solyc12g099370.2,Solyc10g085480.2,Solyc05g009790.2,Solyc07g043390.3,Solyc06g073180.3,Solyc09g005720.3,Solyc06g070990.3,Solyc09g075150.3,Solyc06g072490.3,Solyc03g116890.3,Solyc07g065170.3,Solyc01g097760.3,Solyc02g093430.3,Solyc06g…
GO:0019538	protein metabolic process	biological_process	1.7495e-19	4.9744e-17	308	1162	3490	21470	Solyc09g007250.3,Solyc07g043360.1,Solyc01g079940.3,Solyc07g053120.3,Solyc11g021060.2,Solyc11g069150.2,Solyc08g076620.1,Solyc02g093430.3,Solyc06g073790.3,Solyc01g103510.3,Solyc07g044960.1,Solyc06g066660.3,Solyc01g079920.3,Solyc07g016150.3,Solyc11g042610.2,Solyc01g067120.3,Solyc06g071530.3,Solyc10g009410.1,Solyc03g121370.3,Solyc07g005050.3,Solyc04g009040.3,Solyc06g069860.3,Solyc10g085480.2,Solyc01g…
GO:0022613	ribonucleoprotein complex biogenesis	biological_process	2.0798e-19	5.7023e-17	60	1162	295	21470	Solyc09g005720.3,Solyc11g020810.2,Solyc01g066840.3,Solyc02g079415.1,Solyc12g096220.2,Solyc03g044000.1,Solyc02g082500.1,Solyc10g006070.3,Solyc07g008360.2,Solyc09g008800.3,Solyc06g068400.3,Solyc01g097760.3,Solyc11g065670.1,Solyc01g088370.3,Solyc02g064670.1,Solyc01g099670.3,Solyc07g065170.3,Solyc08g074790.3,Solyc09g092080.3,Solyc05g054580.3,Solyc12g039120.2,Solyc05g005690.1,Solyc10g079880.2,Solyc05g…
GO:0009059	macromolecule biosynthetic process	biological_process	5.3982e-19	1.429e-16	253	1162	2774	21470	Solyc11g065670.1,Solyc01g088370.3,Solyc10g007970.2,Solyc02g064670.1,Solyc07g032240.3,Solyc05g007550.2,Solyc06g062760.3,Solyc01g066840.3,Solyc06g083780.3,Solyc03g112850.3,Solyc01g096800.3,Solyc11g013440.2,Solyc04g071310.3,Solyc06g066370.3,Solyc04g082670.3,Solyc12g042080.2,Solyc02g092300.1,Solyc12g056590.2,Solyc03g112360.1,Solyc08g006900.3,Solyc01g099830.3,Solyc04g014390.3,Solyc12g096070.2,Solyc06g…
GO:0044249	cellular biosynthetic process	biological_process	3.0325e-18	7.5915e-16	307	1162	3603	21470	Solyc10g084310.2,Solyc08g076360.3,Solyc02g085280.2,Solyc00g006800.3,Solyc12g098940.2,Solyc02g070560.3,Solyc08g076335.1,Solyc01g010580.3,Solyc07g018300.3,Solyc01g096290.3,Solyc06g050590.3,Solyc10g049890.2,Solyc10g078960.2,Solyc08g075720.2,Solyc06g050120.3,Solyc04g017680.3,Solyc09g091740.3,Solyc08g074790.3,Solyc07g043395.1,Solyc06g007360.3,Solyc05g055230.2,Solyc03g119380.2,Solyc08g076460.3,Solyc06g…
GO:0042254	ribosome biogenesis	biological_process	3.0655e-18	7.5915e-16	51	1162	232	21470	Solyc02g082000.3,Solyc06g008260.3,Solyc03g025270.3,Solyc10g078660.2,Solyc11g069440.1,Solyc06g075180.1,Solyc12g096540.2,Solyc09g011420.3,Solyc08g075090.3,Solyc09g066430.3,Solyc11g042610.2,Solyc05g007560.3,Solyc06g050120.3,Solyc10g078620.1,Solyc04g017680.3,Solyc02g021400.2,Solyc01g068530.3,Solyc06g072120.3,Solyc10g078540.2,Solyc12g010930.2,Solyc05g054070.3,Solyc01g098100.2,Solyc11g020810.2,Solyc09g…
GO:0010467	gene expression	biological_process	3.8196e-17	9.1634e-15	263	1162	3020	21470	Solyc05g047690.3,Solyc04g016000.3,Solyc05g041920.3,Solyc06g073790.3,Solyc08g008280.3,Solyc09g007250.3,Solyc07g043360.1,Solyc06g071530.3,Solyc07g055710.3,Solyc03g121370.3,Solyc07g005050.3,Solyc08g068310.3,Solyc01g103510.3,Solyc07g016150.3,Solyc06g066660.3,Solyc02g037530.3,Solyc11g042610.2,Solyc05g005690.1,Solyc09g092080.3,Solyc12g005330.2,Solyc11g071490.2,Solyc11g020890.2,Solyc06g069860.3,Solyc12g…
GO:0110165	cellular anatomical entity	cellular_component	5.5231e-17	1.2849e-14	727	1162	10950	21470	Solyc07g063910.3,Solyc06g073370.3,Solyc12g036390.2,Solyc10g078240.2,Solyc06g075800.1,Solyc11g062440.2,Solyc03g121330.3,Solyc01g090990.3,Solyc01g096590.3,Solyc02g067530.3,Solyc01g094380.2,Solyc01g107560.3,Solyc02g094420.3,Solyc11g012890.2,Solyc01g057770.3,Solyc05g046340.2,Solyc10g081980.2,Solyc10g084780.2,Solyc01g101180.3,Solyc01g008620.3,Solyc02g062700.3,Solyc12g098330.2,Solyc08g068180.3,Solyc02g…
GO:0008150	biological_process	biological_process	1.7251e-16	3.8951e-14	866	1162	13582	21470	Solyc01g105070.3,Solyc01g103650.3,Solyc05g013920.3,Solyc07g008103.1,Solyc09g091030.3,Solyc09g091000.3,Solyc11g008520.2,Solyc05g006010.3,Solyc09g009040.3,Solyc02g089820.3,Solyc02g081730.3,Solyc02g070640.3,Solyc06g060600.2,Solyc03g026120.3,Solyc02g069880.3,Solyc07g014680.3,Solyc05g051515.1,Solyc03g115990.2,Solyc08g068680.3,Solyc01g101170.3,Solyc03g080150.3,Solyc08g075700.3,Solyc04g077330.3,Solyc01g…
GO:0042273	ribosomal large subunit biogenesis	biological_process	5.5626e-16	1.2201e-13	28	1162	83	21470	Solyc09g011420.3,Solyc06g075180.1,Solyc12g096220.2,Solyc11g069440.1,Solyc10g078660.2,Solyc09g005720.3,Solyc11g020810.2,Solyc06g008260.3,Solyc09g066430.3,Solyc09g008800.3,Solyc06g068400.3,Solyc01g097760.3,Solyc11g065670.1,Solyc02g064670.1,Solyc02g082500.1,Solyc03g044000.1,Solyc07g008360.2,Solyc08g075090.3,Solyc02g086240.3,Solyc05g054810.3,Solyc06g050120.3,Solyc09g092080.3,Solyc05g054580.3,Solyc05g…
GO:0005575	cellular_component	cellular_component	1.1541e-15	2.461e-13	735	1162	11211	21470	Solyc11g006690.1,Solyc04g078860.3,Solyc08g069080.3,Solyc06g005150.3,Solyc01g096940.3,Solyc04g049090.3,Solyc03g026270.2,Solyc08g007420.3,Solyc02g090360.3,Solyc03g117980.3,Solyc06g073430.3,Solyc01g106650.3,Solyc05g054990.3,Solyc01g016470.3,Solyc04g007000.1,Solyc10g080400.2,Solyc05g012080.3,Solyc12g100270.2,Solyc12g010930.2,Solyc10g086010.2,Solyc07g042510.3,Solyc05g050120.3,Solyc02g021400.2,Solyc09g…
GO:0008152	metabolic process	biological_process	1.2464e-15	2.5861e-13	675	1162	9979	21470	Solyc07g005100.3,Solyc05g015850.3,Solyc09g061890.3,Solyc04g008810.3,Solyc01g079970.2,Solyc10g086020.2,Solyc02g082000.3,Solyc01g091220.3,Solyc09g075010.3,Solyc05g007560.3,Solyc12g099030.2,Solyc02g082180.3,Solyc09g010500.3,Solyc03g123730.3,Solyc10g084325.1,Solyc01g008640.3,Solyc03g114050.3,Solyc01g088400.3,Solyc08g083120.3,Solyc07g005090.3,Solyc05g054070.3,Solyc08g066310.2,Solyc11g040340.2,Solyc01g…
GO:0000786	nucleosome	cellular_component	3.1303e-15	6.324e-13	27	1162	89	21470	Solyc06g072240.1,Solyc11g073250.2,Solyc06g005430.1,Solyc06g075830.2,Solyc06g075800.1,Solyc09g066100.3,Solyc02g084240.3,Solyc11g010240.2,Solyc05g051515.1,Solyc01g073970.3,Solyc06g084090.3,Solyc09g065755.1,Solyc11g072860.2,Solyc09g082710.3,Solyc01g079110.3,Solyc06g075960.1,Solyc04g011390.1,Solyc01g086820.3,Solyc02g038690.1,Solyc01g086800.3,Solyc05g054610.1,Solyc01g080600.3,Solyc11g007930.2,Solyc06g…
GO:0044815	DNA packaging complex	cellular_component	9.2918e-15	1.8291e-12	27	1162	92	21470	Solyc02g038690.1,Solyc01g086800.3,Solyc05g054610.1,Solyc01g086820.3,Solyc04g011390.1,Solyc06g084020.3,Solyc06g005390.1,Solyc01g074010.3,Solyc03g005227.1,Solyc01g080600.3,Solyc11g007930.2,Solyc06g075800.1,Solyc06g075830.2,Solyc09g066100.3,Solyc11g010240.2,Solyc02g084240.3,Solyc05g051515.1,Solyc01g073970.3,Solyc06g084090.3,Solyc06g072240.1,Solyc06g005430.1,Solyc11g073250.2,Solyc01g079110.3,Solyc06g…
GO:0042255	ribosome assembly	biological_process	1.251e-14	2.401e-12	25	1162	75	21470	Solyc01g098100.2,Solyc05g054070.3,Solyc12g010930.2,Solyc03g115360.3,Solyc10g085480.2,Solyc01g096800.3,Solyc06g072120.3,Solyc06g007520.3,Solyc02g086240.3,Solyc04g017680.3,Solyc02g021400.2,Solyc10g078620.1,Solyc12g039120.2,Solyc05g054580.3,Solyc11g042610.2,Solyc01g099670.3,Solyc09g008800.3,Solyc11g065670.1,Solyc02g082500.1,Solyc12g096540.2,Solyc06g075180.1,Solyc11g069440.1,Solyc10g078660.2,Solyc09g…
GO:0003723	RNA binding	molecular_function	2.3172e-14	4.3387e-12	99	1162	817	21470	Solyc04g005510.3,Solyc07g006560.3,Solyc05g054070.3,Solyc06g073790.3,Solyc01g068530.3,Solyc10g078620.1,Solyc11g042610.2,Solyc12g011270.2,Solyc09g090610.3,Solyc07g016150.3,Solyc08g007220.3,Solyc09g075430.3,Solyc01g065580.3,Solyc06g075180.1,Solyc10g086210.2,Solyc06g073310.3,Solyc04g008810.3,Solyc08g068310.3,Solyc04g005350.3,Solyc01g091220.3,Solyc02g082000.3,Solyc11g069440.1,Solyc07g006570.3,Solyc10g…
GO:0032993	protein-DNA complex	cellular_component	2.3815e-14	4.3531e-12	29	1162	108	21470	Solyc01g086820.3,Solyc04g011390.1,Solyc07g018300.3,Solyc01g086800.3,Solyc05g054610.1,Solyc02g038690.1,Solyc01g080600.3,Solyc11g007930.2,Solyc09g008630.3,Solyc03g005227.1,Solyc01g074010.3,Solyc06g084020.3,Solyc06g005390.1,Solyc06g005430.1,Solyc06g072240.1,Solyc11g073250.2,Solyc01g073970.3,Solyc06g084090.3,Solyc06g075830.2,Solyc06g075800.1,Solyc09g066100.3,Solyc11g010240.2,Solyc02g084240.3,Solyc05g…
GO:0044085	cellular component biogenesis	biological_process	3.3555e-14	5.9907e-12	99	1162	826	21470	Solyc01g068530.3,Solyc12g056960.2,Solyc03g123730.3,Solyc07g005640.3,Solyc06g084020.3,Solyc10g078620.1,Solyc05g054070.3,Solyc05g018570.3,Solyc02g089820.3,Solyc10g078540.2,Solyc11g008520.2,Solyc05g054610.1,Solyc06g075180.1,Solyc08g081230.1,Solyc02g082000.3,Solyc11g069440.1,Solyc10g078660.2,Solyc11g042610.2,Solyc05g007560.3,Solyc03g117900.3,Solyc09g075010.3,Solyc06g072240.1,Solyc05g051515.1,Solyc08g…
GO:0044238	primary metabolic process	biological_process	7.4674e-14	1.3029e-11	560	1162	8046	21470	Solyc11g042610.2,Solyc01g103510.3,Solyc06g066660.3,Solyc07g016150.3,Solyc10g009410.1,Solyc10g086210.2,Solyc08g068310.3,Solyc07g053120.3,Solyc08g076620.1,Solyc05g041920.3,Solyc02g093430.3,Solyc08g008280.3,Solyc07g005330.3,Solyc11g021060.2,Solyc05g047690.3,Solyc04g016000.3,Solyc01g109140.3,Solyc07g065170.3,Solyc10g047810.2,Solyc10g055810.2,Solyc01g097760.3,Solyc05g009790.2,Solyc07g043390.3,Solyc06g…
GO:0071704	organic substance metabolic process	biological_process	9.3275e-14	1.5913e-11	586	1162	8512	21470	Solyc08g005000.3,Solyc07g043360.1,Solyc09g007250.3,Solyc04g078800.3,Solyc01g079940.3,Solyc11g069150.2,Solyc08g082430.3,Solyc06g073790.3,Solyc07g044960.1,Solyc01g079920.3,Solyc09g010210.3,Solyc02g037530.3,Solyc02g022930.3,Solyc11g072520.2,Solyc07g055710.3,Solyc06g071530.3,Solyc07g006570.3,Solyc01g067120.3,Solyc07g005050.3,Solyc04g009040.3,Solyc03g121370.3,Solyc05g050130.3,Solyc04g026100.1,Solyc01g…
GO:0022618	ribonucleoprotein complex assembly	biological_process	1.9422e-13	3.2413e-11	32	1162	133	21470	Solyc06g072120.3,Solyc11g008520.2,Solyc05g055260.3,Solyc12g010930.2,Solyc05g054070.3,Solyc03g033600.3,Solyc10g078620.1,Solyc02g021400.2,Solyc11g042610.2,Solyc02g082000.3,Solyc10g078660.2,Solyc11g069440.1,Solyc06g075180.1,Solyc12g096540.2,Solyc06g007520.3,Solyc07g042570.3,Solyc01g096800.3,Solyc10g085480.2,Solyc03g115360.3,Solyc11g013440.2,Solyc12g039120.2,Solyc05g054580.3,Solyc10g079880.2,Solyc02g…
GO:0071826	ribonucleoprotein complex subunit organization	biological_process	2.4729e-13	4.0392e-11	32	1162	134	21470	Solyc02g021400.2,Solyc10g078620.1,Solyc03g033600.3,Solyc12g010930.2,Solyc05g054070.3,Solyc06g072120.3,Solyc11g008520.2,Solyc05g055260.3,Solyc06g075180.1,Solyc12g096540.2,Solyc02g082000.3,Solyc11g069440.1,Solyc10g078660.2,Solyc11g042610.2,Solyc02g086240.3,Solyc05g054580.3,Solyc12g039120.2,Solyc02g084020.3,Solyc10g079880.2,Solyc06g007520.3,Solyc03g115360.3,Solyc11g013440.2,Solyc07g042570.3,Solyc01g…
GO:0043226	organelle	cellular_component	2.8817e-13	4.609e-11	428	1162	5913	21470	Solyc12g056590.2,Solyc12g042080.2,Solyc03g112360.1,Solyc08g068390.3,Solyc11g065660.2,Solyc07g041900.3,Solyc09g082690.3,Solyc01g096800.3,Solyc05g012070.3,Solyc03g119040.3,Solyc08g066160.3,Solyc01g099830.3,Solyc12g096070.2,Solyc02g087630.3,Solyc06g009210.3,Solyc10g012370.3,Solyc06g072600.3,Solyc01g110290.3,Solyc11g065670.1,Solyc07g049690.3,Solyc11g006400.2,Solyc12g006220.2,Solyc03g112850.3,Solyc02g…
GO:0034641	cellular nitrogen compound metabolic process	biological_process	3.2597e-13	5.1071e-11	310	1162	3977	21470	Solyc04g074910.3,Solyc08g016180.3,Solyc06g073810.3,Solyc01g097970.3,Solyc05g054580.3,Solyc03g111200.3,Solyc04g005590.3,Solyc08g078180.1,Solyc11g007020.2,Solyc04g063290.3,Solyc07g045030.3,Solyc10g006070.3,Solyc03g044000.1,Solyc06g063430.2,Solyc05g052050.1,Solyc05g046340.2,Solyc04g054510.3,Solyc11g008720.2,Solyc12g098330.2,Solyc08g068180.3,Solyc02g090420.2,Solyc06g073370.3,Solyc07g063910.3,Solyc08g…
GO:0034622	cellular protein-containing complex assembly	biological_process	4.1028e-13	6.2994e-11	57	1162	375	21470	Solyc05g055260.3,Solyc05g054610.1,Solyc11g008520.2,Solyc06g072120.3,Solyc05g054070.3,Solyc05g018570.3,Solyc02g089820.3,Solyc12g010930.2,Solyc02g021400.2,Solyc03g033600.3,Solyc10g078620.1,Solyc11g068400.2,Solyc06g084020.3,Solyc03g123730.3,Solyc07g005640.3,Solyc06g075830.2,Solyc05g051515.1,Solyc03g117900.3,Solyc09g075010.3,Solyc06g072240.1,Solyc06g005430.1,Solyc11g042610.2,Solyc11g069440.1,Solyc10g…
GO:0006952	defense response	biological_process	6.2602e-13	9.4235e-11	55	1162	354	21470	Solyc07g008720.3,Solyc07g009020.2,Solyc04g051510.1,Solyc10g007960.1,Solyc01g097270.3,Solyc04g054690.3,Solyc06g010005.1,Solyc08g080650.2,Solyc12g056590.2,Solyc02g082930.3,Solyc09g089930.2,Solyc09g007020.2,Solyc07g063090.1,Solyc12g096960.2,Solyc04g072900.1,Solyc07g008620.1,Solyc06g010033.1,Solyc05g052050.1,Solyc06g070990.3,Solyc09g090970.3,Solyc09g075040.3,Solyc04g076730.1,Solyc07g009100.3,Solyc05g…
GO:0019843	rRNA binding	molecular_function	3.0312e-12	4.4751e-10	24	1162	88	21470	Solyc09g090610.3,Solyc11g042610.2,Solyc11g065670.1,Solyc02g082500.1,Solyc11g018560.2,Solyc02g085280.2,Solyc06g075180.1,Solyc09g072870.3,Solyc06g007360.3,Solyc06g073310.3,Solyc06g083780.3,Solyc11g069440.1,Solyc05g054990.3,Solyc01g091220.3,Solyc01g010580.3,Solyc06g008170.3,Solyc11g072260.2,Solyc01g096800.3,Solyc01g010540.3,Solyc03g120780.3,Solyc08g068180.3,Solyc10g078620.1,Solyc02g090420.2,Solyc05g…
GO:0043229	intracellular organelle	cellular_component	7.2808e-12	1.0403e-09	413	1162	5783	21470	Solyc06g036050.3,Solyc02g062610.3,Solyc01g103220.3,Solyc06g073300.1,Solyc08g079080.3,Solyc05g054810.3,Solyc02g087300.1,Solyc11g010710.2,Solyc12g096300.2,Solyc03g007380.2,Solyc03g121580.3,Solyc12g020050.2,Solyc07g014730.3,Solyc01g066720.3,Solyc11g018560.2,Solyc10g006580.3,Solyc07g041310.3,Solyc08g081430.3,Solyc07g008800.3,Solyc09g072970.3,Solyc04g015060.2,Solyc06g009140.3,Solyc01g096070.3,Solyc09g…
GO:0065003	protein-containing complex assembly	biological_process	7.3178e-12	1.0403e-09	59	1162	425	21470	Solyc01g099670.3,Solyc08g074790.3,Solyc08g062340.3,Solyc02g084240.3,Solyc02g082500.1,Solyc09g066100.3,Solyc01g088370.3,Solyc11g065670.1,Solyc01g073970.3,Solyc09g008800.3,Solyc02g087640.3,Solyc01g066720.3,Solyc11g072860.2,Solyc09g005720.3,Solyc06g075960.1,Solyc08g081430.3,Solyc01g086820.3,Solyc04g011390.1,Solyc06g007520.3,Solyc07g042570.3,Solyc01g096800.3,Solyc10g085480.2,Solyc03g115360.3,Solyc11g…
GO:0005737	cytoplasm	cellular_component	8.5101e-12	1.1879e-09	313	1162	4090	21470	Solyc09g063150.3,Solyc12g098940.2,Solyc01g010580.3,Solyc01g096290.3,Solyc12g094620.2,Solyc06g050590.3,Solyc10g085555.1,Solyc05g055260.3,Solyc10g078960.2,Solyc11g068400.2,Solyc09g057670.3,Solyc03g033600.3,Solyc06g050120.3,Solyc11g011920.2,Solyc01g111170.3,Solyc04g017680.3,Solyc02g069850.3,Solyc10g084310.2,Solyc09g091180.3,Solyc07g005380.3,Solyc03g019750.3,Solyc09g074270.3,Solyc00g006800.3,Solyc03g…
GO:0044237	cellular metabolic process	biological_process	9.7008e-12	1.3299e-09	535	1162	7857	21470	Solyc11g006030.1,Solyc12g096150.2,Solyc01g096070.3,Solyc08g077990.3,Solyc10g078220.2,Solyc04g080590.3,Solyc04g015060.2,Solyc09g072970.3,Solyc10g006580.3,Solyc11g018560.2,Solyc01g005000.3,Solyc07g014730.3,Solyc01g110050.2,Solyc03g007380.2,Solyc09g014990.3,Solyc11g010710.2,Solyc12g096300.2,Solyc02g087300.1,Solyc04g077330.3,Solyc01g089850.3,Solyc06g073300.1,Solyc12g011160.2,Solyc10g007960.1,Solyc02g…
GO:0006950	response to stress	biological_process	1.8082e-11	2.4354e-09	117	1162	1151	21470	Solyc06g068930.2,Solyc09g075010.3,Solyc08g060920.3,Solyc11g018777.1,Solyc07g009090.3,Solyc09g075420.3,Solyc03g080150.3,Solyc09g009900.3,Solyc06g010030.3,Solyc07g042170.3,Solyc07g055710.3,Solyc01g067860.3,Solyc05g046000.3,Solyc08g082820.3,Solyc11g069220.2,Solyc01g005220.3,Solyc09g091000.3,Solyc05g052280.3,Solyc10g076240.2,Solyc08g013930.3,Solyc05g047690.3,Solyc07g005330.3,Solyc02g087070.3,Solyc06g…
GO:0009987	cellular process	biological_process	4.4068e-11	5.833e-09	699	1162	10874	21470	Solyc05g054050.3,Solyc01g048590.2,Solyc08g076460.3,Solyc06g060230.3,Solyc01g015080.3,Solyc06g007360.3,Solyc06g049050.3,Solyc12g088940.2,Solyc11g068940.1,Solyc08g008420.3,Solyc01g099670.3,Solyc03g118480.3,Solyc10g085550.2,Solyc02g014830.3,Solyc09g075290.3,Solyc03g093680.3,Solyc02g077290.2,Solyc02g083850.3,Solyc01g067020.3,Solyc01g080600.3,Solyc02g086240.3,Solyc03g078290.3,Solyc05g054400.3,Solyc09g…
GO:0005622	intracellular	cellular_component	7.3954e-11	9.6227e-09	480	1162	7021	21470	Solyc01g109110.3,Solyc02g084240.3,Solyc08g074790.3,Solyc08g008420.3,Solyc06g068970.3,Solyc09g091740.3,Solyc01g099670.3,Solyc01g090750.3,Solyc08g082070.3,Solyc08g076460.3,Solyc06g060230.3,Solyc03g119380.2,Solyc06g007360.3,Solyc05g055230.2,Solyc03g078290.3,Solyc01g096820.3,Solyc03g115360.3,Solyc09g066350.1,Solyc04g011390.1,Solyc03g025520.3,Solyc02g084020.3,Solyc10g085550.2,Solyc02g014830.3,Solyc09g…
GO:0042274	ribosomal small subunit biogenesis	biological_process	8.6558e-11	1.1075e-08	18	1162	54	21470	Solyc01g068530.3,Solyc12g039120.2,Solyc09g092080.3,Solyc02g021400.2,Solyc05g005690.1,Solyc10g078620.1,Solyc04g074910.3,Solyc04g026100.1,Solyc06g072120.3,Solyc03g115360.3,Solyc09g011420.3,Solyc12g096540.2,Solyc02g082000.3,Solyc01g066840.3,Solyc11g042610.2,Solyc01g099670.3,Solyc07g065170.3,Solyc10g006070.3
GO:0042744	hydrogen peroxide catabolic process	biological_process	9.0351e-11	1.1371e-08	26	1162	106	21470	Solyc06g060260.3,Solyc05g046020.3,Solyc05g050870.3,Solyc05g046000.3,Solyc12g094620.2,Solyc05g052280.3,Solyc07g017880.3,Solyc08g013930.3,Solyc10g076240.2,Solyc07g020860.3,Solyc08g069040.3,Solyc01g105070.3,Solyc02g064970.3,Solyc04g071900.3,Solyc02g092580.3,Solyc11g018800.2,Solyc11g018777.1,Solyc10g076220.2,Solyc06g005150.3,Solyc01g101050.3,Solyc09g072700.3,Solyc01g108320.3,Solyc01g006300.3,Solyc03g…
GO:0044260	cellular macromolecule metabolic process	biological_process	9.4467e-11	1.1697e-08	379	1162	5281	21470	Solyc11g008720.2,Solyc04g054510.3,Solyc02g090420.2,Solyc09g075360.3,Solyc07g016200.3,Solyc12g098330.2,Solyc08g068180.3,Solyc01g008870.2,Solyc07g005440.1,Solyc05g046340.2,Solyc02g081700.1,Solyc01g011000.3,Solyc06g082700.1,Solyc03g121330.3,Solyc09g005360.3,Solyc03g025270.3,Solyc01g095410.3,Solyc04g005130.3,Solyc11g028100.2,Solyc02g067530.3,Solyc01g096590.3,Solyc08g007140.3,Solyc06g073370.3,Solyc07g…
GO:0005576	extracellular region	cellular_component	1.4074e-10	1.7151e-08	53	1162	380	21470	Solyc05g047590.3,Solyc02g092580.3,Solyc12g089380.2,Solyc11g006730.1,Solyc03g093130.3,Solyc08g080650.2,Solyc07g041900.3,Solyc07g014730.3,Solyc04g054690.3,Solyc03g083840.3,Solyc10g055190.1,Solyc05g046020.3,Solyc07g063090.1,Solyc09g007020.2,Solyc02g082930.3,Solyc03g093080.3,Solyc05g005170.3,Solyc00g174340.2,Solyc01g015080.3,Solyc11g066130.1,Solyc01g108320.3,Solyc10g055810.2,Solyc06g049050.3,Solyc07g…
GO:0008202	steroid metabolic process	biological_process	2.1901e-10	2.6271e-08	21	1162	71	21470	Solyc02g069490.3,Solyc01g109140.3,Solyc10g086500.1,Solyc01g111830.3,Solyc04g077150.3,Solyc10g007960.1,Solyc04g082750.3,Solyc03g031860.3,Solyc09g009040.3,Solyc02g081730.3,Solyc02g084930.3,Solyc02g038740.3,Solyc06g005750.3,Solyc06g082980.3,Solyc08g005610.3,Solyc02g086180.3,Solyc01g110290.3,Solyc07g049690.3,Solyc06g074090.3,Solyc08g080170.3,Solyc11g007020.2
GO:0009056	catabolic process	biological_process	2.4421e-10	2.8843e-08	111	1162	1099	21470	Solyc09g010210.3,Solyc03g080150.3,Solyc02g069880.3,Solyc12g098500.2,Solyc10g081130.2,Solyc02g022930.3,Solyc11g018777.1,Solyc12g009140.2,Solyc01g111450.3,Solyc12g099030.2,Solyc07g006570.3,Solyc01g067120.3,Solyc01g079970.2,Solyc01g067860.3,Solyc07g005100.3,Solyc10g009410.1,Solyc09g061890.3,Solyc03g121070.3,Solyc09g091030.3,Solyc11g040340.2,Solyc05g052280.3,Solyc01g079940.3,Solyc05g018570.3,Solyc05g…
GO:0043933	protein-containing complex subunit organization	biological_process	2.565e-10	2.9836e-08	61	1162	487	21470	Solyc02g089820.3,Solyc05g054070.3,Solyc05g018570.3,Solyc12g010930.2,Solyc04g005510.3,Solyc05g054610.1,Solyc05g055260.3,Solyc11g008520.2,Solyc06g072120.3,Solyc07g005640.3,Solyc03g123730.3,Solyc10g078620.1,Solyc03g033600.3,Solyc02g021400.2,Solyc06g084020.3,Solyc11g068400.2,Solyc09g075010.3,Solyc06g072240.1,Solyc06g005430.1,Solyc03g117900.3,Solyc11g042610.2,Solyc05g051515.1,Solyc06g075830.2,Solyc12g…
GO:0042743	hydrogen peroxide metabolic process	biological_process	3.2252e-10	3.6955e-08	26	1162	111	21470	Solyc03g080150.3,Solyc01g006300.3,Solyc01g108320.3,Solyc09g072700.3,Solyc11g018777.1,Solyc01g101050.3,Solyc06g005150.3,Solyc10g076220.2,Solyc01g067860.3,Solyc01g015080.3,Solyc12g094620.2,Solyc05g052280.3,Solyc05g046020.3,Solyc06g060260.3,Solyc05g046000.3,Solyc05g050870.3,Solyc04g071900.3,Solyc02g064970.3,Solyc01g105070.3,Solyc02g092580.3,Solyc11g018800.2,Solyc07g017880.3,Solyc08g013930.3,Solyc08g…
GO:0070925	organelle assembly	biological_process	9.7481e-10	1.1005e-07	26	1162	123	21470	Solyc02g082000.3,Solyc09g005720.3,Solyc11g069440.1,Solyc10g078660.2,Solyc06g075180.1,Solyc12g096540.2,Solyc02g082500.1,Solyc09g008800.3,Solyc11g065670.1,Solyc11g042610.2,Solyc01g099670.3,Solyc05g054580.3,Solyc12g039120.2,Solyc04g017680.3,Solyc02g021400.2,Solyc10g078620.1,Solyc02g086240.3,Solyc06g072120.3,Solyc06g007520.3,Solyc03g115360.3,Solyc10g085480.2,Solyc01g096800.3,Solyc11g005370.2,Solyc12g…
GO:0072593	reactive oxygen species metabolic process	biological_process	1.0148e-09	1.1291e-07	28	1162	133	21470	Solyc09g072700.3,Solyc01g108320.3,Solyc01g006300.3,Solyc03g080150.3,Solyc06g005150.3,Solyc10g076220.2,Solyc01g101050.3,Solyc11g018777.1,Solyc11g013810.2,Solyc01g067860.3,Solyc01g015080.3,Solyc05g052280.3,Solyc06g048410.3,Solyc12g094620.2,Solyc05g050870.3,Solyc05g046000.3,Solyc06g060260.3,Solyc05g046020.3,Solyc02g092580.3,Solyc11g018800.2,Solyc01g105070.3,Solyc02g064970.3,Solyc04g071900.3,Solyc07g…
GO:0006807	nitrogen compound metabolic process	biological_process	1.0925e-09	1.1982e-07	473	1162	6974	21470	Solyc02g070640.3,Solyc06g075180.1,Solyc06g074140.1,Solyc02g088910.3,Solyc06g065590.3,Solyc02g069880.3,Solyc04g077270.3,Solyc06g071720.1,Solyc09g075420.3,Solyc08g075700.3,Solyc09g090610.3,Solyc01g101210.3,Solyc03g111230.3,Solyc05g013920.3,Solyc12g008730.2,Solyc12g062940.2,Solyc01g098780.3,Solyc09g065330.3,Solyc09g091000.3,Solyc11g008520.2,Solyc05g005160.3,Solyc09g072970.3,Solyc04g079200.3,Solyc08g…
GO:1901071	glucosamine-containing compound metabolic process	biological_process	5.7722e-09	6.2413e-07	11	1162	23	21470	Solyc02g082950.3,Solyc07g005090.3,Solyc02g082920.3,Solyc04g072000.3,Solyc07g005100.3,Solyc10g055800.2,Solyc02g093430.3,Solyc02g061770.3,Solyc10g055810.2,Solyc02g082930.3,Solyc10g055820.2
GO:0000027	ribosomal large subunit assembly	biological_process	6.9306e-09	7.3897e-07	14	1162	41	21470	Solyc12g010930.2,Solyc05g054070.3,Solyc02g082500.1,Solyc06g007520.3,Solyc09g008800.3,Solyc11g065670.1,Solyc01g096800.3,Solyc10g085480.2,Solyc06g075180.1,Solyc02g086240.3,Solyc05g054580.3,Solyc09g005720.3,Solyc11g069440.1,Solyc10g078660.2
GO:0016125	sterol metabolic process	biological_process	9.6158e-09	1.0112e-06	16	1162	50	21470	Solyc01g110290.3,Solyc06g074090.3,Solyc07g049690.3,Solyc11g007020.2,Solyc08g080170.3,Solyc02g038740.3,Solyc02g084930.3,Solyc06g005750.3,Solyc08g005610.3,Solyc06g082980.3,Solyc02g086180.3,Solyc09g009040.3,Solyc03g031860.3,Solyc01g109140.3,Solyc04g077150.3,Solyc10g007960.1
GO:0022607	cellular component assembly	biological_process	9.866e-09	1.0235e-06	64	1162	570	21470	Solyc08g081230.1,Solyc06g075180.1,Solyc11g069440.1,Solyc10g078660.2,Solyc02g082000.3,Solyc03g117900.3,Solyc06g072240.1,Solyc09g075010.3,Solyc11g042610.2,Solyc05g051515.1,Solyc12g056960.2,Solyc07g005640.3,Solyc03g123730.3,Solyc10g078620.1,Solyc06g084020.3,Solyc05g018570.3,Solyc05g054070.3,Solyc02g089820.3,Solyc05g054610.1,Solyc11g008520.2,Solyc01g066720.3,Solyc07g065080.3,Solyc02g087640.3,Solyc06g…
GO:0000785	chromatin	cellular_component	1.1064e-08	1.1325e-06	28	1162	161	21470	Solyc11g007930.2,Solyc01g080600.3,Solyc01g074010.3,Solyc03g005227.1,Solyc06g005390.1,Solyc06g084020.3,Solyc07g018300.3,Solyc04g011390.1,Solyc01g086820.3,Solyc01g086800.3,Solyc05g054610.1,Solyc02g038690.1,Solyc11g072860.2,Solyc09g082710.3,Solyc09g065755.1,Solyc06g075960.1,Solyc01g079110.3,Solyc11g073250.2,Solyc06g072240.1,Solyc06g005430.1,Solyc06g084090.3,Solyc01g073970.3,Solyc11g010240.2,Solyc02g…
GO:0002181	cytoplasmic translation	biological_process	1.1525e-08	1.1641e-06	16	1162	54	21470	Solyc03g025520.3,Solyc05g054070.3,Solyc12g008720.2,Solyc07g042570.3,Solyc11g013440.2,Solyc05g053440.3,Solyc12g005330.2,Solyc05g054580.3,Solyc10g079880.2,Solyc08g074790.3,Solyc07g063910.3,Solyc03g044000.1,Solyc01g088370.3,Solyc02g064670.1,Solyc06g073310.3,Solyc10g006580.3
GO:0043170	macromolecule metabolic process	biological_process	1.2095e-08	1.2059e-06	439	1162	6508	21470	Solyc09g091030.3,Solyc09g091000.3,Solyc09g065330.3,Solyc11g008520.2,Solyc01g098780.3,Solyc12g062940.2,Solyc01g101210.3,Solyc09g075350.3,Solyc05g013920.3,Solyc03g111230.3,Solyc09g090610.3,Solyc08g075700.3,Solyc06g071720.1,Solyc09g075420.3,Solyc04g077270.3,Solyc02g069880.3,Solyc06g074140.1,Solyc02g088910.3,Solyc06g065590.3,Solyc03g026120.3,Solyc06g075180.1,Solyc02g070640.3,Solyc02g087300.1,Solyc11g…
GO:0004568	chitinase activity	molecular_function	1.7144e-08	1.6874e-06	11	1162	25	21470	Solyc02g082930.3,Solyc10g055820.2,Solyc10g055810.2,Solyc10g055800.2,Solyc02g061770.3,Solyc05g050130.3,Solyc02g082920.3,Solyc04g072000.3,Solyc07g005100.3,Solyc07g005090.3,Solyc02g082950.3
GO:0004601	peroxidase activity	molecular_function	1.7629e-08	1.6917e-06	28	1162	154	21470	Solyc01g067860.3,Solyc03g117980.3,Solyc01g015080.3,Solyc03g080150.3,Solyc09g072700.3,Solyc01g108320.3,Solyc01g006300.3,Solyc11g018777.1,Solyc01g101050.3,Solyc06g005150.3,Solyc10g076220.2,Solyc04g071900.3,Solyc02g064970.3,Solyc01g105070.3,Solyc11g018800.2,Solyc02g092580.3,Solyc02g087070.3,Solyc08g013930.3,Solyc07g017880.3,Solyc07g020860.3,Solyc08g069040.3,Solyc10g076240.2,Solyc12g094620.2,Solyc05g…
GO:0016684	oxidoreductase activity, acting on peroxide as acceptor	molecular_function	1.7629e-08	1.6917e-06	28	1162	154	21470	Solyc04g071900.3,Solyc02g064970.3,Solyc01g105070.3,Solyc02g092580.3,Solyc11g018800.2,Solyc02g087070.3,Solyc08g013930.3,Solyc07g017880.3,Solyc07g020860.3,Solyc10g076240.2,Solyc08g069040.3,Solyc12g094620.2,Solyc05g052280.3,Solyc05g046020.3,Solyc06g060260.3,Solyc05g046000.3,Solyc05g050870.3,Solyc01g067860.3,Solyc03g117980.3,Solyc01g015080.3,Solyc03g080150.3,Solyc01g006300.3,Solyc01g108320.3,Solyc09g…
GO:0016126	sterol biosynthetic process	biological_process	4.3641e-08	4.1362e-06	11	1162	25	21470	Solyc06g074090.3,Solyc01g110290.3,Solyc09g009040.3,Solyc08g080170.3,Solyc03g031860.3,Solyc11g007020.2,Solyc06g005750.3,Solyc04g077150.3,Solyc02g038740.3,Solyc02g086180.3,Solyc06g082980.3
GO:0006026	aminoglycan catabolic process	biological_process	5.1086e-08	4.5603e-06	10	1162	22	21470	Solyc07g005100.3,Solyc04g072000.3,Solyc02g082920.3,Solyc02g061770.3,Solyc10g055800.2,Solyc02g082950.3,Solyc07g005090.3,Solyc10g055820.2,Solyc02g082930.3,Solyc10g055810.2
GO:0006030	chitin metabolic process	biological_process	5.1086e-08	4.5603e-06	10	1162	22	21470	Solyc02g082920.3,Solyc04g072000.3,Solyc07g005100.3,Solyc10g055800.2,Solyc02g061770.3,Solyc02g082950.3,Solyc07g005090.3,Solyc02g082930.3,Solyc10g055820.2,Solyc10g055810.2
GO:0006032	chitin catabolic process	biological_process	5.1086e-08	4.5603e-06	10	1162	22	21470	Solyc02g082920.3,Solyc07g005100.3,Solyc04g072000.3,Solyc10g055800.2,Solyc02g061770.3,Solyc02g082950.3,Solyc07g005090.3,Solyc02g082930.3,Solyc10g055820.2,Solyc10g055810.2
GO:0046348	amino sugar catabolic process	biological_process	5.1086e-08	4.5603e-06	10	1162	22	21470	Solyc10g055820.2,Solyc02g082930.3,Solyc10g055810.2,Solyc07g005100.3,Solyc04g072000.3,Solyc02g082920.3,Solyc02g061770.3,Solyc10g055800.2,Solyc02g082950.3,Solyc07g005090.3
GO:1901072	glucosamine-containing compound catabolic process	biological_process	5.1086e-08	4.5603e-06	10	1162	22	21470	Solyc10g055820.2,Solyc02g082930.3,Solyc10g055810.2,Solyc04g072000.3,Solyc07g005100.3,Solyc02g082920.3,Solyc02g061770.3,Solyc10g055800.2,Solyc02g082950.3,Solyc07g005090.3
GO:0006334	nucleosome assembly	biological_process	7.7117e-08	6.8049e-06	15	1162	56	21470	Solyc05g054610.1,Solyc01g073970.3,Solyc02g084240.3,Solyc05g051515.1,Solyc06g075830.2,Solyc09g066100.3,Solyc06g005430.1,Solyc06g072240.1,Solyc04g011390.1,Solyc01g086820.3,Solyc06g075960.1,Solyc01g079110.3,Solyc06g084020.3,Solyc11g072860.2,Solyc01g080600.3
GO:0046982	protein heterodimerization activity	molecular_function	8.6873e-08	7.5787e-06	25	1162	153	21470	Solyc01g074010.3,Solyc03g005227.1,Solyc06g005390.1,Solyc01g080600.3,Solyc11g007930.2,Solyc05g054610.1,Solyc01g086800.3,Solyc02g038690.1,Solyc04g011390.1,Solyc01g086820.3,Solyc06g075960.1,Solyc01g079110.3,Solyc11g072860.2,Solyc09g082710.3,Solyc09g065755.1,Solyc01g073970.3,Solyc06g084090.3,Solyc06g075800.1,Solyc06g075830.2,Solyc05g051515.1,Solyc11g010240.2,Solyc06g005430.1,Solyc06g072240.1,Solyc04g…
GO:0006040	amino sugar metabolic process	biological_process	1.2662e-07	1.0922e-05	11	1162	29	21470	Solyc02g082930.3,Solyc10g055820.2,Solyc10g055810.2,Solyc02g082920.3,Solyc04g072000.3,Solyc07g005100.3,Solyc02g093430.3,Solyc10g055800.2,Solyc02g061770.3,Solyc02g082950.3,Solyc07g005090.3
GO:0006022	aminoglycan metabolic process	biological_process	1.5215e-07	1.2797e-05	10	1162	24	21470	Solyc10g055810.2,Solyc02g082930.3,Solyc10g055820.2,Solyc07g005090.3,Solyc02g082950.3,Solyc10g055800.2,Solyc02g061770.3,Solyc02g082920.3,Solyc07g005100.3,Solyc04g072000.3
GO:0006694	steroid biosynthetic process	biological_process	1.5259e-07	1.2797e-05	16	1162	60	21470	Solyc04g077150.3,Solyc10g086500.1,Solyc01g111830.3,Solyc04g082750.3,Solyc02g081730.3,Solyc03g031860.3,Solyc09g009040.3,Solyc06g005750.3,Solyc02g084930.3,Solyc02g038740.3,Solyc02g086180.3,Solyc06g082980.3,Solyc06g074090.3,Solyc01g110290.3,Solyc08g080170.3,Solyc11g007020.2
GO:0044248	cellular catabolic process	biological_process	1.5461e-07	1.2797e-05	81	1162	825	21470	Solyc07g055080.3,Solyc10g055820.2,Solyc02g087300.1,Solyc05g050870.3,Solyc05g046020.3,Solyc01g005000.3,Solyc12g100010.1,Solyc06g074030.1,Solyc09g009640.3,Solyc08g065490.3,Solyc12g011160.2,Solyc02g092580.3,Solyc04g071900.3,Solyc01g100030.3,Solyc10g076220.2,Solyc04g080590.3,Solyc08g008590.3,Solyc01g108320.3,Solyc10g055810.2,Solyc08g060810.3,Solyc06g059740.3,Solyc08g005610.3,Solyc04g079200.3,Solyc08g…
GO:0005618	cell wall	cellular_component	1.5768e-07	1.2797e-05	33	1162	218	21470	Solyc02g080670.3,Solyc05g046020.3,Solyc03g083840.3,Solyc04g008230.3,Solyc02g094470.3,Solyc03g093130.3,Solyc11g006730.1,Solyc12g089380.2,Solyc12g094460.2,Solyc05g047590.3,Solyc03g093120.3,Solyc01g097240.3,Solyc07g056000.3,Solyc06g049050.3,Solyc10g055810.2,Solyc11g066130.1,Solyc01g111970.3,Solyc10g081440.2,Solyc03g093080.3,Solyc06g062580.3,Solyc09g090010.3,Solyc08g013930.3,Solyc09g075350.3,Solyc11g…
GO:0030312	external encapsulating structure	cellular_component	1.5768e-07	1.2797e-05	33	1162	218	21470	Solyc09g075350.3,Solyc11g040140.2,Solyc01g105070.3,Solyc04g082140.3,Solyc06g062580.3,Solyc09g090010.3,Solyc08g013930.3,Solyc03g080150.3,Solyc11g062440.2,Solyc01g101050.3,Solyc09g075330.3,Solyc07g008240.3,Solyc01g106650.3,Solyc02g090360.3,Solyc03g083840.3,Solyc04g008230.3,Solyc02g094470.3,Solyc02g080670.3,Solyc05g046020.3,Solyc12g094460.2,Solyc05g047590.3,Solyc11g006730.1,Solyc03g093130.3,Solyc12g…
GO:0016209	antioxidant activity	molecular_function	1.5836e-07	1.2797e-05	29	1162	180	21470	Solyc12g094620.2,Solyc06g048410.3,Solyc05g052280.3,Solyc05g046020.3,Solyc06g060260.3,Solyc05g046000.3,Solyc05g050870.3,Solyc04g071900.3,Solyc01g105070.3,Solyc02g064970.3,Solyc02g092580.3,Solyc11g018800.2,Solyc02g087070.3,Solyc07g017880.3,Solyc08g013930.3,Solyc07g020860.3,Solyc10g076240.2,Solyc08g069040.3,Solyc03g080150.3,Solyc01g108320.3,Solyc01g006300.3,Solyc09g072700.3,Solyc11g018777.1,Solyc01g…
GO:0030490	maturation of SSU-rRNA	biological_process	1.8581e-07	1.4859e-05	11	1162	30	21470	Solyc01g068530.3,Solyc09g011420.3,Solyc09g092080.3,Solyc01g066840.3,Solyc02g021400.2,Solyc05g005690.1,Solyc04g074910.3,Solyc07g065170.3,Solyc10g006070.3,Solyc04g026100.1,Solyc06g072120.3
GO:0020037	heme binding	molecular_function	2.6909e-07	2.1297e-05	56	1162	510	21470	Solyc11g013810.2,Solyc11g018777.1,Solyc01g101050.3,Solyc06g005150.3,Solyc06g076170.3,Solyc03g080150.3,Solyc10g078240.2,Solyc03g112040.1,Solyc01g006300.3,Solyc09g072700.3,Solyc07g043460.3,Solyc01g067860.3,Solyc07g008240.3,Solyc05g012080.3,Solyc01g096270.3,Solyc05g046000.3,Solyc07g052370.3,Solyc12g094620.2,Solyc02g069600.3,Solyc05g052280.3,Solyc08g013930.3,Solyc01g008640.3,Solyc02g090300.3,Solyc08g…
GO:0000470	maturation of LSU-rRNA	biological_process	3.6122e-07	2.8297e-05	10	1162	25	21470	Solyc12g096220.2,Solyc09g011420.3,Solyc11g020810.2,Solyc09g092080.3,Solyc06g050120.3,Solyc05g054810.3,Solyc07g008360.2,Solyc08g075090.3,Solyc01g097760.3,Solyc06g068400.3
GO:1901136	carbohydrate derivative catabolic process	biological_process	4.0597e-07	3.1481e-05	13	1162	45	21470	Solyc10g055800.2,Solyc02g061770.3,Solyc02g082920.3,Solyc04g072000.3,Solyc07g005100.3,Solyc07g005090.3,Solyc02g082950.3,Solyc01g097970.3,Solyc02g082930.3,Solyc01g100030.3,Solyc10g055820.2,Solyc12g098500.2,Solyc10g055810.2
GO:0006979	response to oxidative stress	biological_process	6.3538e-07	4.8778e-05	33	1162	237	21470	Solyc01g015080.3,Solyc08g062340.3,Solyc01g108320.3,Solyc10g076220.2,Solyc04g071900.3,Solyc02g092580.3,Solyc07g049550.3,Solyc07g017880.3,Solyc05g046020.3,Solyc07g063090.1,Solyc06g060260.3,Solyc05g050870.3,Solyc01g067860.3,Solyc03g080150.3,Solyc01g006300.3,Solyc09g072700.3,Solyc11g018777.1,Solyc01g087150.3,Solyc01g101050.3,Solyc07g026650.3,Solyc06g005150.3,Solyc01g105070.3,Solyc02g064970.3,Solyc11g…
GO:0031497	chromatin assembly	biological_process	6.7349e-07	5.1192e-05	15	1162	65	21470	Solyc09g066100.3,Solyc06g075830.2,Solyc02g084240.3,Solyc05g051515.1,Solyc01g073970.3,Solyc05g054610.1,Solyc01g086820.3,Solyc04g011390.1,Solyc06g005430.1,Solyc06g072240.1,Solyc06g084020.3,Solyc01g079110.3,Solyc06g075960.1,Solyc01g080600.3,Solyc11g072860.2
GO:0034728	nucleosome organization	biological_process	6.8563e-07	5.1604e-05	15	1162	65	21470	Solyc06g084020.3,Solyc01g079110.3,Solyc06g075960.1,Solyc01g080600.3,Solyc11g072860.2,Solyc06g075830.2,Solyc09g066100.3,Solyc02g084240.3,Solyc05g051515.1,Solyc01g073970.3,Solyc05g054610.1,Solyc01g086820.3,Solyc04g011390.1,Solyc06g005430.1,Solyc06g072240.1
GO:1905368	peptidase complex	cellular_component	8.5067e-07	6.2983e-05	16	1162	70	21470	Solyc07g005640.3,Solyc03g123730.3,Solyc03g005740.2,Solyc11g069150.2,Solyc10g079880.2,Solyc07g016200.3,Solyc05g018570.3,Solyc07g055080.3,Solyc12g006540.2,Solyc02g081700.1,Solyc01g098780.3,Solyc04g079200.3,Solyc04g080590.3,Solyc10g081130.2,Solyc12g009140.2,Solyc01g111450.3
GO:1901615	organic hydroxy compound metabolic process	biological_process	8.5974e-07	6.2983e-05	26	1162	160	21470	Solyc03g031860.3,Solyc09g009040.3,Solyc07g063090.1,Solyc06g005490.3,Solyc10g007960.1,Solyc03g119250.3,Solyc10g086500.1,Solyc01g109140.3,Solyc05g012180.3,Solyc04g077150.3,Solyc11g007020.2,Solyc08g080170.3,Solyc01g110290.3,Solyc03g097410.1,Solyc12g036390.2,Solyc07g049690.3,Solyc06g074090.3,Solyc08g076360.3,Solyc08g005610.3,Solyc06g082980.3,Solyc02g086180.3,Solyc09g075040.3,Solyc02g084930.3,Solyc02g…
GO:0004857	enzyme inhibitor activity	molecular_function	8.6143e-07	6.2983e-05	28	1162	198	21470	Solyc09g075330.3,Solyc06g072220.1,Solyc10g018330.2,Solyc09g090970.3,Solyc12g096960.2,Solyc10g086090.2,Solyc07g005380.3,Solyc06g072230.1,Solyc03g019690.1,Solyc11g019910.1,Solyc03g083840.3,Solyc09g091000.3,Solyc09g075750.1,Solyc03g083720.1,Solyc03g098730.1,Solyc06g061215.1,Solyc01g099960.3,Solyc07g054720.2,Solyc03g020010.1,Solyc11g020960.2,Solyc08g080630.3,Solyc03g098740.1,Solyc11g021060.2,Solyc09g…
GO:1901617	organic hydroxy compound biosynthetic process	biological_process	9.6367e-07	6.9696e-05	19	1162	94	21470	Solyc10g086500.1,Solyc04g077150.3,Solyc03g119250.3,Solyc07g063090.1,Solyc03g031860.3,Solyc09g009040.3,Solyc02g038740.3,Solyc02g084930.3,Solyc00g006800.3,Solyc06g005750.3,Solyc06g082980.3,Solyc09g075040.3,Solyc02g086180.3,Solyc01g110290.3,Solyc06g074090.3,Solyc08g076360.3,Solyc12g036390.2,Solyc11g007020.2,Solyc08g080170.3
GO:0000028	ribosomal small subunit assembly	biological_process	9.7141e-07	6.9696e-05	9	1162	24	21470	Solyc12g096540.2,Solyc12g039120.2,Solyc02g082000.3,Solyc02g021400.2,Solyc10g078620.1,Solyc11g042610.2,Solyc01g099670.3,Solyc06g072120.3,Solyc03g115360.3
GO:0000502	proteasome complex	cellular_component	1.3033e-06	9.1792e-05	13	1162	48	21470	Solyc10g079880.2,Solyc04g079200.3,Solyc11g069150.2,Solyc07g016200.3,Solyc03g123730.3,Solyc07g005640.3,Solyc02g081700.1,Solyc04g080590.3,Solyc05g018570.3,Solyc10g081130.2,Solyc07g055080.3,Solyc12g009140.2,Solyc01g111450.3
GO:1905369	endopeptidase complex	cellular_component	1.3033e-06	9.1792e-05	13	1162	48	21470	Solyc07g016200.3,Solyc04g079200.3,Solyc11g069150.2,Solyc10g079880.2,Solyc07g005640.3,Solyc03g123730.3,Solyc02g081700.1,Solyc01g111450.3,Solyc12g009140.2,Solyc05g018570.3,Solyc07g055080.3,Solyc10g081130.2,Solyc04g080590.3
GO:0008061	chitin binding	molecular_function	1.4378e-06	0.00010035	9	1162	24	21470	Solyc07g005110.3,Solyc10g055820.2,Solyc01g112080.3,Solyc10g055810.2,Solyc01g097270.3,Solyc10g055800.2,Solyc04g072000.3,Solyc07g005100.3,Solyc07g005090.3
GO:0070180	large ribosomal subunit rRNA binding	molecular_function	1.8855e-06	0.0001304	7	1162	14	21470	Solyc05g054580.3,Solyc11g065670.1,Solyc11g069440.1,Solyc06g083780.3,Solyc06g008170.3,Solyc09g072870.3,Solyc09g090610.3
GO:0006333	chromatin assembly or disassembly	biological_process	1.9457e-06	0.00013311	15	1162	70	21470	Solyc06g075960.1,Solyc06g084020.3,Solyc01g079110.3,Solyc11g072860.2,Solyc01g080600.3,Solyc05g054610.1,Solyc01g073970.3,Solyc09g066100.3,Solyc06g075830.2,Solyc02g084240.3,Solyc05g051515.1,Solyc01g086820.3,Solyc04g011390.1,Solyc06g005430.1,Solyc06g072240.1
GO:0065004	protein-DNA complex assembly	biological_process	1.9593e-06	0.00013311	17	1162	86	21470	Solyc06g084020.3,Solyc01g080600.3,Solyc03g123730.3,Solyc05g054610.1,Solyc05g018570.3,Solyc01g086820.3,Solyc04g011390.1,Solyc06g075960.1,Solyc01g079110.3,Solyc11g072860.2,Solyc01g073970.3,Solyc06g075830.2,Solyc09g066100.3,Solyc02g084240.3,Solyc05g051515.1,Solyc06g005430.1,Solyc06g072240.1
GO:0006323	DNA packaging	biological_process	3.1639e-06	0.00021306	15	1162	72	21470	Solyc06g072240.1,Solyc06g005430.1,Solyc01g086820.3,Solyc04g011390.1,Solyc05g054610.1,Solyc01g073970.3,Solyc05g051515.1,Solyc02g084240.3,Solyc06g075830.2,Solyc09g066100.3,Solyc11g072860.2,Solyc01g080600.3,Solyc06g075960.1,Solyc01g079110.3,Solyc06g084020.3
GO:0016798	hydrolase activity, acting on glycosyl bonds	molecular_function	3.6628e-06	0.00024451	46	1162	403	21470	Solyc08g079080.3,Solyc08g061960.3,Solyc11g071640.2,Solyc03g093130.3,Solyc04g072000.3,Solyc10g055800.2,Solyc04g008230.3,Solyc02g082930.3,Solyc10g055820.2,Solyc07g041310.3,Solyc02g082950.3,Solyc03g093080.3,Solyc05g005170.3,Solyc10g055810.2,Solyc06g064620.3,Solyc03g093120.3,Solyc12g040640.2,Solyc07g056000.3,Solyc05g009470.3,Solyc07g049370.2,Solyc07g005330.3,Solyc01g008620.3,Solyc03g044085.1,Solyc09g…
GO:0046906	tetrapyrrole binding	molecular_function	4.4486e-06	0.00029441	56	1162	553	21470	Solyc06g076170.3,Solyc03g112040.1,Solyc09g072700.3,Solyc01g006300.3,Solyc03g080150.3,Solyc10g078240.2,Solyc11g018777.1,Solyc11g013810.2,Solyc06g005150.3,Solyc01g101050.3,Solyc01g067860.3,Solyc07g008240.3,Solyc07g043460.3,Solyc12g094620.2,Solyc05g052280.3,Solyc02g069600.3,Solyc05g012080.3,Solyc07g052370.3,Solyc05g046000.3,Solyc01g096270.3,Solyc08g079420.3,Solyc01g109140.3,Solyc01g105070.3,Solyc02g…
GO:0006364	rRNA processing	biological_process	5.0666e-06	0.00033245	21	1162	125	21470	Solyc04g026100.1,Solyc06g072120.3,Solyc04g074910.3,Solyc05g054810.3,Solyc06g050120.3,Solyc05g005690.1,Solyc02g021400.2,Solyc09g092080.3,Solyc01g068530.3,Solyc06g068400.3,Solyc01g097760.3,Solyc08g075090.3,Solyc07g008360.2,Solyc10g006070.3,Solyc07g065170.3,Solyc01g066840.3,Solyc11g020810.2,Solyc03g025270.3,Solyc09g011420.3,Solyc02g079415.1,Solyc12g096220.2
GO:0009607	response to biotic stimulus	biological_process	5.324e-06	0.00034638	28	1162	201	21470	Solyc11g069220.2,Solyc02g082930.3,Solyc09g007020.2,Solyc01g005220.3,Solyc07g063090.1,Solyc09g091000.3,Solyc04g054690.3,Solyc08g080650.2,Solyc01g066910.3,Solyc01g097270.3,Solyc07g049550.3,Solyc05g047590.3,Solyc01g109390.3,Solyc01g097240.3,Solyc01g109110.3,Solyc10g055810.2,Solyc06g010030.3,Solyc04g049090.3,Solyc03g121900.1,Solyc06g005170.3,Solyc09g075040.3,Solyc07g065110.1,Solyc02g082920.3,Solyc02g…
GO:0071840	cellular component organization or biogenesis	biological_process	5.7504e-06	0.00037097	138	1162	1751	21470	Solyc02g086240.3,Solyc01g080600.3,Solyc03g115000.3,Solyc05g054580.3,Solyc02g084020.3,Solyc04g074910.3,Solyc04g011390.1,Solyc03g115360.3,Solyc01g099670.3,Solyc07g056000.3,Solyc08g074790.3,Solyc02g084240.3,Solyc10g006070.3,Solyc03g044000.1,Solyc10g017810.2,Solyc06g049050.3,Solyc10g084780.2,Solyc11g040140.2,Solyc11g068400.2,Solyc06g050120.3,Solyc02g062700.3,Solyc03g033600.3,Solyc04g017680.3,Solyc02g…
GO:0016072	rRNA metabolic process	biological_process	6.5933e-06	0.00042181	21	1162	127	21470	Solyc03g025270.3,Solyc11g020810.2,Solyc01g066840.3,Solyc12g096220.2,Solyc02g079415.1,Solyc09g011420.3,Solyc10g006070.3,Solyc08g075090.3,Solyc07g008360.2,Solyc06g068400.3,Solyc01g097760.3,Solyc07g065170.3,Solyc09g092080.3,Solyc02g021400.2,Solyc05g054810.3,Solyc06g050120.3,Solyc05g005690.1,Solyc01g068530.3,Solyc06g072120.3,Solyc04g026100.1,Solyc04g074910.3
GO:0005839	proteasome core complex	cellular_component	8.0398e-06	0.00051009	8	1162	21	21470	Solyc12g009140.2,Solyc01g111450.3,Solyc04g080590.3,Solyc10g081130.2,Solyc07g055080.3,Solyc02g081700.1,Solyc11g069150.2,Solyc07g016200.3
GO:1901565	organonitrogen compound catabolic process	biological_process	8.2267e-06	0.00051768	56	1162	554	21470	Solyc05g056480.3,Solyc04g080590.3,Solyc01g100030.3,Solyc10g055810.2,Solyc08g008590.3,Solyc08g060810.3,Solyc01g079910.1,Solyc04g079200.3,Solyc02g082950.3,Solyc01g079960.2,Solyc12g087940.2,Solyc10g055820.2,Solyc02g087300.1,Solyc02g082930.3,Solyc07g055080.3,Solyc07g041900.3,Solyc01g005000.3,Solyc08g076640.1,Solyc04g072000.3,Solyc04g025530.3,Solyc12g100010.1,Solyc08g065490.3,Solyc10g055800.2,Solyc01g…
GO:0004866	endopeptidase inhibitor activity	molecular_function	8.6327e-06	0.00053446	13	1162	63	21470	Solyc03g098740.1,Solyc11g021060.2,Solyc08g080630.3,Solyc07g007240.3,Solyc03g019690.1,Solyc06g072230.1,Solyc10g086090.2,Solyc11g020960.2,Solyc07g054720.2,Solyc03g020010.1,Solyc06g061215.1,Solyc06g072220.1,Solyc03g098730.1
GO:0030414	peptidase inhibitor activity	molecular_function	8.6327e-06	0.00053446	13	1162	63	21470	Solyc03g098740.1,Solyc11g021060.2,Solyc08g080630.3,Solyc03g019690.1,Solyc07g007240.3,Solyc10g086090.2,Solyc06g072230.1,Solyc06g061215.1,Solyc03g020010.1,Solyc11g020960.2,Solyc07g054720.2,Solyc06g072220.1,Solyc03g098730.1
GO:0019773	proteasome core complex, alpha-subunit complex	cellular_component	8.827e-06	0.00054212	6	1162	11	21470	Solyc04g080590.3,Solyc07g055080.3,Solyc10g081130.2,Solyc12g009140.2,Solyc01g111450.3,Solyc02g081700.1
GO:1901575	organic substance catabolic process	biological_process	9.4633e-06	0.00057485	85	1162	955	21470	Solyc01g079960.2,Solyc04g079200.3,Solyc08g077180.3,Solyc06g059740.3,Solyc08g005610.3,Solyc01g079910.1,Solyc08g008590.3,Solyc10g055810.2,Solyc08g060810.3,Solyc01g100030.3,Solyc04g080590.3,Solyc12g011160.2,Solyc05g047590.3,Solyc10g006290.3,Solyc12g100010.1,Solyc06g074030.1,Solyc09g009640.3,Solyc08g065490.3,Solyc03g083840.3,Solyc01g005000.3,Solyc07g014730.3,Solyc07g055080.3,Solyc02g087300.1,Solyc10g…
GO:0071824	protein-DNA complex subunit organization	biological_process	9.5097e-06	0.00057485	17	1162	96	21470	Solyc06g084020.3,Solyc03g123730.3,Solyc01g080600.3,Solyc05g054610.1,Solyc04g011390.1,Solyc05g018570.3,Solyc01g086820.3,Solyc01g079110.3,Solyc06g075960.1,Solyc11g072860.2,Solyc05g051515.1,Solyc02g084240.3,Solyc09g066100.3,Solyc06g075830.2,Solyc01g073970.3,Solyc06g005430.1,Solyc06g072240.1
GO:0061135	endopeptidase regulator activity	molecular_function	1.0652e-05	0.00063886	13	1162	64	21470	Solyc06g072220.1,Solyc03g098730.1,Solyc06g061215.1,Solyc11g020960.2,Solyc03g020010.1,Solyc07g054720.2,Solyc10g086090.2,Solyc06g072230.1,Solyc03g019690.1,Solyc07g007240.3,Solyc08g080630.3,Solyc03g098740.1,Solyc11g021060.2
GO:0004298	threonine-type endopeptidase activity	molecular_function	1.2285e-05	0.00073109	8	1162	22	21470	Solyc07g016200.3,Solyc11g069150.2,Solyc07g055080.3,Solyc10g081130.2,Solyc04g080590.3,Solyc01g111450.3,Solyc12g009140.2,Solyc02g081700.1
GO:0061134	peptidase regulator activity	molecular_function	1.3119e-05	0.00077472	13	1162	65	21470	Solyc10g086090.2,Solyc06g072230.1,Solyc03g019690.1,Solyc07g007240.3,Solyc08g080630.3,Solyc11g021060.2,Solyc03g098740.1,Solyc06g072220.1,Solyc03g098730.1,Solyc06g061215.1,Solyc11g020960.2,Solyc03g020010.1,Solyc07g054720.2
GO:0000462	maturation of SSU-rRNA from tricistronic rRNA transcript (SSU-rRNA, 5.8S rRNA, LSU-rRNA)	biological_process	1.6159e-05	0.00094697	8	1162	23	21470	Solyc04g074910.3,Solyc07g065170.3,Solyc10g006070.3,Solyc04g026100.1,Solyc06g072120.3,Solyc01g068530.3,Solyc01g066840.3,Solyc05g005690.1
GO:0009057	macromolecule catabolic process	biological_process	1.8568e-05	0.0010799	61	1162	637	21470	Solyc05g018570.3,Solyc08g082820.3,Solyc01g079940.3,Solyc12g098940.2,Solyc06g073760.3,Solyc02g081700.1,Solyc09g091030.3,Solyc11g005370.2,Solyc11g040340.2,Solyc01g096290.3,Solyc08g076620.1,Solyc02g063480.2,Solyc03g123730.3,Solyc12g009560.2,Solyc07g016200.3,Solyc09g075350.3,Solyc11g069150.2,Solyc01g080010.2,Solyc07g005090.3,Solyc09g075360.3,Solyc08g083120.3,Solyc10g081130.2,Solyc01g111450.3,Solyc12g…
GO:0004553	hydrolase activity, hydrolyzing O-glycosyl compounds	molecular_function	2.119e-05	0.0012231	41	1162	367	21470	Solyc06g076170.3,Solyc09g010210.3,Solyc02g061770.3,Solyc05g050130.3,Solyc02g082920.3,Solyc07g005100.3,Solyc01g106650.3,Solyc06g073760.3,Solyc01g074040.2,Solyc08g005000.3,Solyc11g040340.2,Solyc09g091030.3,Solyc11g008720.2,Solyc05g050000.3,Solyc12g056960.2,Solyc12g055970.2,Solyc06g062580.3,Solyc03g044085.1,Solyc09g075360.3,Solyc07g005090.3,Solyc11g040140.2,Solyc07g005330.3,Solyc01g008620.3,Solyc12g…
GO:0071103	DNA conformation change	biological_process	2.1931e-05	0.0012565	17	1162	101	21470	Solyc06g075830.2,Solyc02g082180.3,Solyc09g066100.3,Solyc02g084240.3,Solyc05g051515.1,Solyc01g073970.3,Solyc06g005430.1,Solyc06g072240.1,Solyc01g079110.3,Solyc06g075960.1,Solyc11g072860.2,Solyc05g054610.1,Solyc04g011390.1,Solyc01g086820.3,Solyc07g018300.3,Solyc06g084020.3,Solyc01g080600.3
GO:0033290	eukaryotic 48S preinitiation complex	cellular_component	2.2405e-05	0.0012647	6	1162	12	21470	Solyc01g088370.3,Solyc07g042570.3,Solyc10g079880.2,Solyc11g013440.2,Solyc03g095840.3,Solyc08g074790.3
GO:0070993	translation preinitiation complex	cellular_component	2.2405e-05	0.0012647	6	1162	12	21470	Solyc01g088370.3,Solyc07g042570.3,Solyc10g079880.2,Solyc11g013440.2,Solyc03g095840.3,Solyc08g074790.3
GO:0016860	intramolecular oxidoreductase activity	molecular_function	2.3247e-05	0.0013027	11	1162	44	21470	Solyc06g005490.3,Solyc03g111850.3,Solyc05g056385.1,Solyc06g060290.3,Solyc06g005940.3,Solyc04g081740.3,Solyc05g055760.3,Solyc01g100320.3,Solyc07g049450.3,Solyc10g007960.1,Solyc06g082980.3
GO:0055114	oxidation-reduction process	biological_process	2.7832e-05	0.0015483	130	1162	1688	21470	Solyc02g090300.3,Solyc11g068400.2,Solyc08g079420.3,Solyc10g086500.1,Solyc12g100230.2,Solyc02g069600.3,Solyc12g094620.2,Solyc10g049890.2,Solyc07g043460.3,Solyc02g067530.3,Solyc00g006800.3,Solyc01g101050.3,Solyc07g026650.3,Solyc09g075930.2,Solyc04g040130.1,Solyc10g078240.2,Solyc11g062440.2,Solyc09g008270.3,Solyc07g043420.3,Solyc07g017880.3,Solyc01g015080.3,Solyc01g103390.3,Solyc01g091320.3,Solyc01g…
GO:0050896	response to stimulus	biological_process	3.9883e-05	0.0022028	161	1162	2199	21470	Solyc12g049400.2,Solyc10g076220.2,Solyc12g088820.2,Solyc08g062340.3,Solyc03g121900.1,Solyc10g055810.2,Solyc01g108320.3,Solyc08g005610.3,Solyc10g077010.2,Solyc10g086090.2,Solyc05g009790.2,Solyc07g009100.3,Solyc06g073180.3,Solyc06g070990.3,Solyc09g090970.3,Solyc08g077180.3,Solyc12g096960.2,Solyc04g072900.1,Solyc01g100850.3,Solyc07g042470.3,Solyc04g051510.1,Solyc04g071900.3,Solyc01g065700.3,Solyc11g…
GO:0016853	isomerase activity	molecular_function	4.0566e-05	0.0022245	29	1162	232	21470	Solyc07g049450.3,Solyc03g019750.3,Solyc06g082980.3,Solyc04g005350.3,Solyc04g081740.3,Solyc02g081810.3,Solyc05g055760.3,Solyc03g111850.3,Solyc02g069580.3,Solyc08g082440.3,Solyc05g056385.1,Solyc06g005940.3,Solyc06g076970.3,Solyc04g054510.3,Solyc10g007960.1,Solyc01g111170.3,Solyc01g100320.3,Solyc09g057670.3,Solyc07g043550.3,Solyc12g098640.2,Solyc02g065740.3,Solyc04g082670.3,Solyc02g089170.3,Solyc06g…
GO:0070003	threonine-type peptidase activity	molecular_function	5.1834e-05	0.0028222	8	1162	26	21470	Solyc10g081130.2,Solyc07g055080.3,Solyc04g080590.3,Solyc01g111450.3,Solyc12g009140.2,Solyc02g081700.1,Solyc07g016200.3,Solyc11g069150.2
GO:0004351	glutamate decarboxylase activity	molecular_function	5.2492e-05	0.0028379	4	1162	5	21470	Solyc01g005000.3,Solyc11g011920.2,Solyc05g054050.3,Solyc04g025530.3
GO:0000463	maturation of LSU-rRNA from tricistronic rRNA transcript (SSU-rRNA, 5.8S rRNA, LSU-rRNA)	biological_process	6.2036e-05	0.0033304	6	1162	14	21470	Solyc11g020810.2,Solyc08g075090.3,Solyc07g008360.2,Solyc06g068400.3,Solyc05g054810.3,Solyc12g096220.2
GO:0016491	oxidoreductase activity	molecular_function	6.6738e-05	0.003558	136	1162	1825	21470	Solyc02g067530.3,Solyc07g043460.3,Solyc11g062440.2,Solyc10g078240.2,Solyc04g040130.1,Solyc07g026650.3,Solyc01g101050.3,Solyc09g075930.2,Solyc08g079420.3,Solyc10g086500.1,Solyc03g031440.3,Solyc02g090300.3,Solyc10g049890.2,Solyc12g094620.2,Solyc12g044940.2,Solyc02g069600.3,Solyc12g100230.2,Solyc03g112030.2,Solyc02g069690.1,Solyc01g091320.3,Solyc01g048590.2,Solyc01g015080.3,Solyc01g103390.3,Solyc06g…
GO:0009697	salicylic acid biosynthetic process	biological_process	0.00012949	0.0068088	4	1162	6	21470	Solyc12g036390.2,Solyc03g119250.3,Solyc09g075040.3,Solyc07g063090.1
GO:0010337	regulation of salicylic acid metabolic process	biological_process	0.00012949	0.0068088	4	1162	6	21470	Solyc09g075040.3,Solyc03g119250.3,Solyc07g063090.1,Solyc12g036390.2
GO:0033356	UDP-L-arabinose metabolic process	biological_process	0.00014632	0.00759	4	1162	6	21470	Solyc02g089170.3,Solyc05g012070.3,Solyc03g019750.3,Solyc02g065740.3
GO:0052691	UDP-arabinopyranose mutase activity	molecular_function	0.00014632	0.00759	4	1162	6	21470	Solyc02g065740.3,Solyc03g019750.3,Solyc05g012070.3,Solyc02g089170.3
GO:0031428	box C/D snoRNP complex	cellular_component	0.00015753	0.0081167	3	1162	3	21470	Solyc09g011420.3,Solyc09g092080.3,Solyc03g025270.3
GO:0001732	formation of cytoplasmic translation initiation complex	biological_process	0.00019978	0.010157	5	1162	11	21470	Solyc11g013440.2,Solyc07g042570.3,Solyc01g088370.3,Solyc10g079880.2,Solyc08g074790.3
GO:0016282	eukaryotic 43S preinitiation complex	cellular_component	0.00019978	0.010157	5	1162	11	21470	Solyc01g088370.3,Solyc10g079880.2,Solyc07g042570.3,Solyc11g013440.2,Solyc08g074790.3
GO:1901700	response to oxygen-containing compound	biological_process	0.00020919	0.010566	39	1162	390	21470	Solyc12g049400.2,Solyc08g062340.3,Solyc06g005170.3,Solyc02g084240.3,Solyc08g005610.3,Solyc06g059740.3,Solyc09g075040.3,Solyc08g077180.3,Solyc06g060230.3,Solyc09g090970.3,Solyc12g096960.2,Solyc01g095150.3,Solyc07g063090.1,Solyc06g060260.3,Solyc11g065660.2,Solyc01g096820.3,Solyc09g075820.3,Solyc07g049550.3,Solyc08g065490.3,Solyc02g083850.3,Solyc01g065700.3,Solyc01g087150.3,Solyc06g068930.2,Solyc07g…
GO:0016998	cell wall macromolecule catabolic process	biological_process	0.0002116	0.010617	8	1162	32	21470	Solyc02g061770.3,Solyc10g055800.2,Solyc04g072000.3,Solyc02g082920.3,Solyc02g082950.3,Solyc10g055820.2,Solyc02g082930.3,Solyc10g055810.2
GO:0006414	translational elongation	biological_process	0.00025241	0.012583	9	1162	40	21470	Solyc04g005510.3,Solyc12g011270.2,Solyc06g009970.3,Solyc07g016150.3,Solyc03g119040.3,Solyc01g011000.3,Solyc11g028100.2,Solyc01g006160.3,Solyc01g016470.3
GO:0031492	nucleosomal DNA binding	molecular_function	0.00027179	0.013461	6	1162	20	21470	Solyc01g080600.3,Solyc01g086820.3,Solyc09g066100.3,Solyc05g051515.1,Solyc01g079110.3,Solyc01g073970.3
GO:0071944	cell periphery	cellular_component	0.00027533	0.013549	96	1162	1214	21470	Solyc02g090000.3,Solyc12g094460.2,Solyc01g107340.3,Solyc05g047590.3,Solyc05g054820.1,Solyc10g079880.2,Solyc12g100010.1,Solyc04g051510.1,Solyc03g093130.3,Solyc07g006900.2,Solyc03g083840.3,Solyc01g112080.3,Solyc05g046020.3,Solyc02g080670.3,Solyc01g111980.3,Solyc07g008620.1,Solyc09g059430.3,Solyc10g081440.2,Solyc06g065850.2,Solyc01g111970.3,Solyc10g047810.2,Solyc10g055810.2,Solyc02g079570.3,Solyc07g…
GO:0046189	phenol-containing compound biosynthetic process	biological_process	0.00029477	0.014414	4	1162	7	21470	Solyc09g075040.3,Solyc03g119250.3,Solyc07g063090.1,Solyc12g036390.2
GO:0070887	cellular response to chemical stimulus	biological_process	0.00031879	0.015489	38	1162	380	21470	Solyc01g096820.3,Solyc11g065660.2,Solyc07g006900.2,Solyc06g060260.3,Solyc07g063090.1,Solyc04g051510.1,Solyc02g083850.3,Solyc08g065490.3,Solyc07g049550.3,Solyc12g049400.2,Solyc12g096960.2,Solyc09g090970.3,Solyc08g077180.3,Solyc06g060230.3,Solyc06g059740.3,Solyc09g091000.3,Solyc06g048410.3,Solyc04g056620.2,Solyc12g094620.2,Solyc08g082820.3,Solyc02g087070.3,Solyc01g111170.3,Solyc01g105070.3,Solyc07g…
GO:0031386	protein tag	molecular_function	0.000367	0.01772	5	1162	13	21470	Solyc08g008590.3,Solyc08g083120.3,Solyc01g096290.3,Solyc12g098940.2,Solyc12g099030.2
GO:1901701	cellular response to oxygen-containing compound	biological_process	0.00037468	0.017977	23	1162	191	21470	Solyc12g049400.2,Solyc07g026650.3,Solyc06g068930.2,Solyc01g087150.3,Solyc07g042170.3,Solyc10g085000.2,Solyc07g005380.3,Solyc12g009220.2,Solyc09g074270.3,Solyc06g059740.3,Solyc09g090970.3,Solyc08g077180.3,Solyc06g060230.3,Solyc12g096960.2,Solyc07g063090.1,Solyc11g065660.2,Solyc09g091000.3,Solyc06g048410.3,Solyc01g096820.3,Solyc08g065490.3,Solyc07g049550.3,Solyc02g083850.3,Solyc01g111170.3
GO:0010499	proteasomal ubiquitin-independent protein catabolic process	biological_process	0.00042053	0.020052	5	1162	13	21470	Solyc02g081700.1,Solyc07g016200.3,Solyc01g111450.3,Solyc10g081130.2,Solyc07g055080.3
GO:0015926	glucosidase activity	molecular_function	0.00054977	0.026053	7	1162	27	21470	Solyc08g079080.3,Solyc07g005330.3,Solyc01g008620.3,Solyc11g071640.2,Solyc12g040640.2,Solyc06g073760.3,Solyc07g049370.2
GO:0000272	polysaccharide catabolic process	biological_process	0.00056528	0.026624	15	1162	101	21470	Solyc09g061890.3,Solyc02g082920.3,Solyc11g071640.2,Solyc02g061770.3,Solyc05g047590.3,Solyc09g075350.3,Solyc09g075360.3,Solyc02g082930.3,Solyc09g075330.3,Solyc06g073760.3,Solyc03g083840.3,Solyc10g055810.2,Solyc09g010210.3,Solyc09g091030.3,Solyc11g040340.2
GO:0016717	oxidoreductase activity, acting on paired donors, with oxidation of a pair of donors resulting in the reduction of molecular oxygen to two molecules of water	molecular_function	0.00058236	0.027255	6	1162	20	21470	Solyc04g040130.1,Solyc12g044950.2,Solyc02g086180.3,Solyc12g100230.2,Solyc03g058430.2,Solyc12g100250.2
GO:0008422	beta-glucosidase activity	molecular_function	0.00058579	0.027255	6	1162	20	21470	Solyc07g005330.3,Solyc01g008620.3,Solyc12g040640.2,Solyc06g073760.3,Solyc07g049370.2,Solyc11g071640.2
GO:0000461	endonucleolytic cleavage to generate mature 3-end of SSU-rRNA from (SSU-rRNA, 5.8S rRNA, LSU-rRNA)	biological_process	0.00058953	0.027264	3	1162	4	21470	Solyc01g066840.3,Solyc06g072120.3,Solyc04g074910.3
GO:0009620	response to fungus	biological_process	0.0006448	0.029642	11	1162	64	21470	Solyc01g097270.3,Solyc07g049550.3,Solyc02g061770.3,Solyc02g082920.3,Solyc07g008620.1,Solyc09g007020.2,Solyc01g097240.3,Solyc02g082930.3,Solyc08g080650.2,Solyc06g005170.3,Solyc10g055810.2
GO:0050832	defense response to fungus	biological_process	0.00068424	0.031267	10	1162	55	21470	Solyc02g082930.3,Solyc01g097240.3,Solyc09g007020.2,Solyc10g055810.2,Solyc06g005170.3,Solyc08g080650.2,Solyc02g082920.3,Solyc02g061770.3,Solyc01g097270.3,Solyc07g008620.1
GO:0019722	calcium-mediated signaling	biological_process	0.00070012	0.031804	6	1162	24	21470	Solyc11g072240.2,Solyc01g067900.3,Solyc06g073830.1,Solyc01g008950.3,Solyc10g077010.2,Solyc03g098050.3
GO:0016052	carbohydrate catabolic process	biological_process	0.00071271	0.032185	22	1162	184	21470	Solyc02g082930.3,Solyc06g073760.3,Solyc10g085555.1,Solyc06g005490.3,Solyc03g083840.3,Solyc03g121070.3,Solyc11g040340.2,Solyc09g091030.3,Solyc11g071640.2,Solyc09g009020.3,Solyc10g083570.2,Solyc10g085550.2,Solyc09g075350.3,Solyc05g047590.3,Solyc09g075360.3,Solyc09g075330.3,Solyc09g010210.3,Solyc10g055810.2,Solyc09g061890.3,Solyc02g082920.3,Solyc02g061770.3,Solyc08g077180.3
GO:0031406	carboxylic acid binding	molecular_function	0.00074992	0.033472	14	1162	97	21470	Solyc02g067530.3,Solyc12g096960.2,Solyc01g109390.3,Solyc09g090970.3,Solyc09g074270.3,Solyc07g043420.3,Solyc07g065110.1,Solyc01g066910.3,Solyc07g049550.3,Solyc07g005380.3,Solyc08g065490.3,Solyc09g091000.3,Solyc03g121900.1,Solyc07g026650.3
GO:0043177	organic acid binding	molecular_function	0.00074992	0.033472	14	1162	97	21470	Solyc09g090970.3,Solyc02g067530.3,Solyc12g096960.2,Solyc01g109390.3,Solyc07g049550.3,Solyc07g005380.3,Solyc08g065490.3,Solyc07g043420.3,Solyc09g074270.3,Solyc01g066910.3,Solyc07g065110.1,Solyc03g121900.1,Solyc09g091000.3,Solyc07g026650.3
GO:0003756	protein disulfide isomerase activity	molecular_function	0.00080599	0.035561	5	1162	14	21470	Solyc01g100320.3,Solyc05g056385.1,Solyc06g060290.3,Solyc06g005940.3,Solyc07g049450.3
GO:0016864	intramolecular oxidoreductase activity, transposing S-S bonds	molecular_function	0.00080599	0.035561	5	1162	14	21470	Solyc01g100320.3,Solyc05g056385.1,Solyc06g005940.3,Solyc06g060290.3,Solyc07g049450.3
GO:0030532	small nuclear ribonucleoprotein complex	cellular_component	0.00084616	0.036909	9	1162	48	21470	Solyc11g005370.2,Solyc05g055260.3,Solyc08g069080.3,Solyc09g092080.3,Solyc09g072970.3,Solyc03g033600.3,Solyc02g084020.3,Solyc09g009640.3,Solyc09g011420.3
GO:0097525	spliceosomal snRNP complex	cellular_component	0.00084616	0.036909	9	1162	48	21470	Solyc05g055260.3,Solyc11g005370.2,Solyc08g069080.3,Solyc09g072970.3,Solyc09g092080.3,Solyc03g033600.3,Solyc02g084020.3,Solyc09g011420.3,Solyc09g009640.3
GO:0097237	cellular response to toxic substance	biological_process	0.00088586	0.038206	10	1162	57	21470	Solyc03g117980.3,Solyc01g105070.3,Solyc02g087070.3,Solyc06g059740.3,Solyc07g020860.3,Solyc12g094620.2,Solyc06g048410.3,Solyc01g006300.3,Solyc06g060260.3,Solyc06g005150.3
GO:1990748	cellular detoxification	biological_process	0.00088586	0.038206	10	1162	57	21470	Solyc06g005150.3,Solyc06g060260.3,Solyc06g048410.3,Solyc01g006300.3,Solyc12g094620.2,Solyc06g059740.3,Solyc07g020860.3,Solyc02g087070.3,Solyc03g117980.3,Solyc01g105070.3
GO:0043086	negative regulation of catalytic activity	biological_process	0.00090349	0.038746	10	1162	61	21470	Solyc11g019910.1,Solyc03g020010.1,Solyc11g020960.2,Solyc10g080400.2,Solyc03g083720.1,Solyc11g021060.2,Solyc09g090970.3,Solyc08g080630.3,Solyc03g083710.1,Solyc01g091100.2
GO:0033293	monocarboxylic acid binding	molecular_function	0.00090846	0.038746	8	1162	40	21470	Solyc07g065110.1,Solyc01g066910.3,Solyc07g005380.3,Solyc01g109390.3,Solyc12g096960.2,Solyc09g090970.3,Solyc09g091000.3,Solyc03g121900.1
GO:0019932	second-messenger-mediated signaling	biological_process	0.00092783	0.039353	6	1162	25	21470	Solyc03g098050.3,Solyc10g077010.2,Solyc06g073830.1,Solyc01g008950.3,Solyc01g067900.3,Solyc11g072240.2
GO:0031491	nucleosome binding	molecular_function	0.0009471	0.03995	6	1162	24	21470	Solyc01g080600.3,Solyc01g086820.3,Solyc09g066100.3,Solyc05g051515.1,Solyc01g079110.3,Solyc01g073970.3
GO:0043207	response to external biotic stimulus	biological_process	0.00095868	0.039999	21	1162	181	21470	Solyc07g049550.3,Solyc01g097270.3,Solyc01g066910.3,Solyc05g047590.3,Solyc01g109390.3,Solyc09g007020.2,Solyc01g005220.3,Solyc07g063090.1,Solyc02g082930.3,Solyc04g054690.3,Solyc08g080650.2,Solyc02g061770.3,Solyc09g075040.3,Solyc07g065110.1,Solyc02g082920.3,Solyc07g008620.1,Solyc01g097240.3,Solyc03g121900.1,Solyc06g005170.3,Solyc10g055810.2,Solyc01g109110.3
GO:0051707	response to other organism	biological_process	0.00095868	0.039999	21	1162	181	21470	Solyc07g008620.1,Solyc02g061770.3,Solyc07g065110.1,Solyc09g075040.3,Solyc02g082920.3,Solyc03g121900.1,Solyc06g005170.3,Solyc01g109110.3,Solyc10g055810.2,Solyc01g097240.3,Solyc05g047590.3,Solyc01g109390.3,Solyc01g097270.3,Solyc07g049550.3,Solyc01g066910.3,Solyc04g054690.3,Solyc08g080650.2,Solyc09g007020.2,Solyc01g005220.3,Solyc07g063090.1,Solyc02g082930.3
GO:0098754	detoxification	biological_process	0.001011	0.041954	10	1162	58	21470	Solyc06g005150.3,Solyc06g060260.3,Solyc06g048410.3,Solyc01g006300.3,Solyc12g094620.2,Solyc06g059740.3,Solyc07g020860.3,Solyc02g087070.3,Solyc01g105070.3,Solyc03g117980.3
GO:0044092	negative regulation of molecular function	biological_process	0.0010346	0.042702	10	1162	62	21470	Solyc11g019910.1,Solyc10g080400.2,Solyc03g083720.1,Solyc11g020960.2,Solyc03g020010.1,Solyc09g090970.3,Solyc08g080630.3,Solyc11g021060.2,Solyc01g091100.2,Solyc03g083710.1
GO:0098542	defense response to other organism	biological_process	0.001087	0.044626	19	1162	159	21470	Solyc01g097270.3,Solyc01g066910.3,Solyc01g109390.3,Solyc09g007020.2,Solyc01g005220.3,Solyc07g063090.1,Solyc02g082930.3,Solyc04g054690.3,Solyc08g080650.2,Solyc02g061770.3,Solyc09g075040.3,Solyc07g065110.1,Solyc02g082920.3,Solyc07g008620.1,Solyc01g097240.3,Solyc03g121900.1,Solyc06g005170.3,Solyc01g109110.3,Solyc10g055810.2
GO:0005975	carbohydrate metabolic process	biological_process	0.0011199	0.045731	70	1162	859	21470	Solyc03g093080.3,Solyc07g043395.1,Solyc08g082440.3,Solyc03g097410.1,Solyc07g049370.2,Solyc07g056000.3,Solyc05g009470.3,Solyc10g085550.2,Solyc11g071640.2,Solyc04g072000.3,Solyc10g083570.2,Solyc09g009020.3,Solyc10g055800.2,Solyc06g005490.3,Solyc04g008230.3,Solyc02g082930.3,Solyc03g007290.3,Solyc00g006800.3,Solyc01g106650.3,Solyc09g074270.3,Solyc08g007420.3,Solyc02g082920.3,Solyc04g076880.3,Solyc02g…
GO:0005694	chromosome	cellular_component	0.0011547	0.046902	29	1162	295	21470	Solyc01g074010.3,Solyc03g005227.1,Solyc09g008630.3,Solyc06g005390.1,Solyc06g084020.3,Solyc11g007930.2,Solyc01g080600.3,Solyc05g054610.1,Solyc01g086800.3,Solyc02g038690.1,Solyc07g018300.3,Solyc01g086820.3,Solyc04g011390.1,Solyc06g075960.1,Solyc01g079110.3,Solyc09g082710.3,Solyc11g072860.2,Solyc09g065755.1,Solyc06g084090.3,Solyc01g073970.3,Solyc11g010240.2,Solyc05g051515.1,Solyc02g084240.3,Solyc06g…
GO:0005787	signal peptidase complex	cellular_component	0.0011704	0.047289	3	1162	5	21470	Solyc03g005740.2,Solyc01g098780.3,Solyc12g006540.2
GO:0005688	U6 snRNP	cellular_component	0.0012254	0.049253	3	1162	5	21470	Solyc09g072970.3,Solyc11g005370.2,Solyc09g009640.3
GO:1990726	Lsm1-7-Pat1 complex	cellular_component	0.0012823	0.051227	3	1162	5	21470	Solyc09g009640.3,Solyc11g005370.2,Solyc09g072970.3
GO:0016722	oxidoreductase activity, oxidizing metal ions	molecular_function	0.0012879	0.051227	7	1162	30	21470	Solyc02g080670.3,Solyc12g094460.2,Solyc04g082140.3,Solyc02g090360.3,Solyc11g062440.2,Solyc01g111970.3,Solyc04g054690.3
GO:0120114	Sm-like protein family complex	cellular_component	0.0013171	0.052122	9	1162	51	21470	Solyc09g072970.3,Solyc09g092080.3,Solyc03g033600.3,Solyc02g084020.3,Solyc09g011420.3,Solyc09g009640.3,Solyc05g055260.3,Solyc11g005370.2,Solyc08g069080.3
GO:1902626	assembly of large subunit precursor of preribosome	biological_process	0.0014304	0.056312	3	1162	5	21470	Solyc09g008800.3,Solyc10g078660.2,Solyc10g085480.2
GO:0031125	rRNA 3-end processing	biological_process	0.0014743	0.057747	3	1162	5	21470	Solyc04g074910.3,Solyc01g066840.3,Solyc06g072120.3
GO:0002183	cytoplasmic translational initiation	biological_process	0.00149	0.057916	5	1162	16	21470	Solyc08g074790.3,Solyc07g042570.3,Solyc01g088370.3,Solyc10g079880.2,Solyc11g013440.2
GO:0016831	carboxy-lyase activity	molecular_function	0.0014992	0.057916	12	1162	81	21470	Solyc08g068640.3,Solyc04g025530.3,Solyc04g076880.3,Solyc05g050120.3,Solyc11g011920.2,Solyc05g054050.3,Solyc11g007020.2,Solyc08g068600.3,Solyc10g076510.2,Solyc01g005000.3,Solyc08g068680.3,Solyc03g111850.3
GO:0009505	plant-type cell wall	cellular_component	0.0015013	0.057916	12	1162	79	21470	Solyc03g080150.3,Solyc11g062440.2,Solyc01g111970.3,Solyc01g101050.3,Solyc02g080670.3,Solyc05g046020.3,Solyc12g094460.2,Solyc04g082140.3,Solyc02g090360.3,Solyc01g105070.3,Solyc08g013930.3,Solyc10g081440.2
GO:0009636	response to toxic substance	biological_process	0.0015214	0.0584	10	1162	61	21470	Solyc06g060260.3,Solyc06g005150.3,Solyc12g094620.2,Solyc06g048410.3,Solyc01g006300.3,Solyc06g059740.3,Solyc07g020860.3,Solyc01g105070.3,Solyc03g117980.3,Solyc02g087070.3
GO:0080142	regulation of salicylic acid biosynthetic process	biological_process	0.0015492	0.059169	3	1162	5	21470	Solyc12g036390.2,Solyc03g119250.3,Solyc07g063090.1
GO:0003674	molecular_function	molecular_function	0.0016209	0.061604	998	1162	17595	21470	Solyc04g079200.3,Solyc01g009870.3,Solyc08g068690.1,Solyc07g041310.3,Solyc01g079960.2,Solyc07g008620.1,Solyc02g084930.3,Solyc04g009435.1,Solyc07g040960.1,Solyc09g008800.3,Solyc09g009030.3,Solyc05g050350.2,Solyc02g078100.3,Solyc09g066100.3,Solyc09g014610.3,Solyc07g053450.3,Solyc05g047590.3,Solyc05g054810.3,Solyc08g079080.3,Solyc01g103220.3,Solyc03g058430.2,Solyc06g036050.3,Solyc06g073050.3,Solyc07g…
GO:0006696	ergosterol biosynthetic process	biological_process	0.001706	0.062787	3	1162	5	21470	Solyc03g031860.3,Solyc01g110290.3,Solyc04g077150.3
GO:0008204	ergosterol metabolic process	biological_process	0.001706	0.062787	3	1162	5	21470	Solyc03g031860.3,Solyc04g077150.3,Solyc01g110290.3
GO:0044107	cellular alcohol metabolic process	biological_process	0.001706	0.062787	3	1162	5	21470	Solyc04g077150.3,Solyc01g110290.3,Solyc03g031860.3
GO:0044108	cellular alcohol biosynthetic process	biological_process	0.001706	0.062787	3	1162	5	21470	Solyc03g031860.3,Solyc04g077150.3,Solyc01g110290.3
GO:0097384	cellular lipid biosynthetic process	biological_process	0.001706	0.062787	3	1162	5	21470	Solyc04g077150.3,Solyc01g110290.3,Solyc03g031860.3
GO:1902653	secondary alcohol biosynthetic process	biological_process	0.001706	0.062787	3	1162	5	21470	Solyc01g110290.3,Solyc04g077150.3,Solyc03g031860.3
GO:0045338	farnesyl diphosphate metabolic process	biological_process	0.0017093	0.062787	4	1162	10	21470	Solyc01g101180.3,Solyc12g015860.2,Solyc08g080170.3,Solyc01g110290.3
GO:0009627	systemic acquired resistance	biological_process	0.0019653	0.071845	5	1162	19	21470	Solyc01g066910.3,Solyc07g065110.1,Solyc09g075040.3,Solyc03g121900.1,Solyc01g109390.3
GO:0044036	cell wall macromolecule metabolic process	biological_process	0.0021438	0.077999	13	1162	96	21470	Solyc03g093130.3,Solyc04g072000.3,Solyc02g082920.3,Solyc02g061770.3,Solyc10g055800.2,Solyc03g093080.3,Solyc02g082950.3,Solyc01g106650.3,Solyc11g040140.2,Solyc10g055820.2,Solyc02g082930.3,Solyc07g056000.3,Solyc10g055810.2
GO:0098869	cellular oxidant detoxification	biological_process	0.0022543	0.081635	9	1162	54	21470	Solyc06g005150.3,Solyc06g060260.3,Solyc06g048410.3,Solyc01g006300.3,Solyc12g094620.2,Solyc07g020860.3,Solyc02g087070.3,Solyc01g105070.3,Solyc03g117980.3
GO:0042221	response to chemical	biological_process	0.0022981	0.08283	61	1162	786	21470	Solyc09g090970.3,Solyc08g077180.3,Solyc06g060230.3,Solyc01g095150.3,Solyc12g096960.2,Solyc08g005610.3,Solyc09g075040.3,Solyc06g059740.3,Solyc02g084240.3,Solyc08g062340.3,Solyc06g005170.3,Solyc01g096070.3,Solyc12g049400.2,Solyc01g065700.3,Solyc08g065490.3,Solyc07g049550.3,Solyc03g082520.1,Solyc09g075820.3,Solyc04g051510.1,Solyc02g083850.3,Solyc11g065660.2,Solyc07g006900.2,Solyc01g096820.3,Solyc06g…
GO:0000466	maturation of 5.8S rRNA from tricistronic rRNA transcript (SSU-rRNA, 5.8S rRNA, LSU-rRNA)	biological_process	0.0023339	0.083004	4	1162	11	21470	Solyc06g072120.3,Solyc11g020810.2,Solyc01g066840.3,Solyc04g074910.3
GO:0005911	cell-cell junction	cellular_component	0.0023678	0.083004	25	1162	244	21470	Solyc01g112080.3,Solyc05g046020.3,Solyc10g084120.2,Solyc02g080670.3,Solyc04g082140.3,Solyc01g105070.3,Solyc06g011350.3,Solyc01g111170.3,Solyc12g094460.2,Solyc09g075820.3,Solyc08g013930.3,Solyc10g081980.2,Solyc04g051510.1,Solyc11g062440.2,Solyc01g111970.3,Solyc01g096940.3,Solyc03g080150.3,Solyc02g082080.1,Solyc03g082470.3,Solyc01g101050.3,Solyc09g075010.3,Solyc02g090360.3,Solyc01g067900.3,Solyc07g…
GO:0009506	plasmodesma	cellular_component	0.0023678	0.083004	25	1162	244	21470	Solyc01g112080.3,Solyc02g080670.3,Solyc10g084120.2,Solyc05g046020.3,Solyc01g111170.3,Solyc12g094460.2,Solyc04g082140.3,Solyc01g105070.3,Solyc06g011350.3,Solyc10g081980.2,Solyc04g051510.1,Solyc08g013930.3,Solyc09g075820.3,Solyc03g080150.3,Solyc02g082080.1,Solyc01g111970.3,Solyc11g062440.2,Solyc01g096940.3,Solyc01g101050.3,Solyc09g075010.3,Solyc03g082470.3,Solyc07g008240.3,Solyc03g083970.3,Solyc02g…
GO:0030054	cell junction	cellular_component	0.0023678	0.083004	25	1162	244	21470	Solyc09g075820.3,Solyc08g013930.3,Solyc10g081980.2,Solyc04g051510.1,Solyc04g082140.3,Solyc06g011350.3,Solyc01g105070.3,Solyc01g111170.3,Solyc12g094460.2,Solyc05g046020.3,Solyc10g084120.2,Solyc02g080670.3,Solyc01g112080.3,Solyc02g090360.3,Solyc01g067900.3,Solyc07g008240.3,Solyc03g083970.3,Solyc03g082470.3,Solyc01g101050.3,Solyc09g075010.3,Solyc11g062440.2,Solyc01g111970.3,Solyc01g096940.3,Solyc03g…
GO:0055044	symplast	cellular_component	0.0023678	0.083004	25	1162	244	21470	Solyc01g101050.3,Solyc09g075010.3,Solyc03g082470.3,Solyc03g080150.3,Solyc02g082080.1,Solyc01g111970.3,Solyc11g062440.2,Solyc01g096940.3,Solyc07g008240.3,Solyc03g083970.3,Solyc02g090360.3,Solyc01g067900.3,Solyc02g080670.3,Solyc05g046020.3,Solyc10g084120.2,Solyc01g112080.3,Solyc10g081980.2,Solyc04g051510.1,Solyc09g075820.3,Solyc08g013930.3,Solyc01g111170.3,Solyc12g094460.2,Solyc04g082140.3,Solyc01g…
GO:0070161	anchoring junction	cellular_component	0.0023678	0.083004	25	1162	244	21470	Solyc05g046020.3,Solyc10g084120.2,Solyc02g080670.3,Solyc01g112080.3,Solyc08g013930.3,Solyc09g075820.3,Solyc10g081980.2,Solyc04g051510.1,Solyc04g082140.3,Solyc06g011350.3,Solyc01g105070.3,Solyc01g111170.3,Solyc12g094460.2,Solyc03g082470.3,Solyc01g101050.3,Solyc09g075010.3,Solyc01g111970.3,Solyc11g062440.2,Solyc01g096940.3,Solyc03g080150.3,Solyc02g082080.1,Solyc02g090360.3,Solyc01g067900.3,Solyc07g…
GO:0031490	chromatin DNA binding	molecular_function	0.0023798	0.083045	6	1162	28	21470	Solyc01g086820.3,Solyc01g080600.3,Solyc01g073970.3,Solyc01g079110.3,Solyc05g051515.1,Solyc09g066100.3
GO:0008135	translation factor activity, RNA binding	molecular_function	0.0024218	0.084127	13	1162	96	21470	Solyc07g016150.3,Solyc11g013440.2,Solyc07g042570.3,Solyc01g088370.3,Solyc04g005510.3,Solyc12g011270.2,Solyc08g074790.3,Solyc06g009970.3,Solyc01g095410.3,Solyc11g028100.2,Solyc03g095840.3,Solyc10g079880.2,Solyc01g011000.3
GO:0101031	chaperone complex	cellular_component	0.0025471	0.088082	4	1162	11	21470	Solyc09g075010.3,Solyc02g063090.3,Solyc01g088080.3,Solyc01g090750.3
GO:0009696	salicylic acid metabolic process	biological_process	0.0025931	0.089271	5	1162	19	21470	Solyc03g119250.3,Solyc09g075040.3,Solyc07g063090.1,Solyc12g036390.2,Solyc05g012180.3
GO:0047429	nucleoside-triphosphate diphosphatase activity	molecular_function	0.0026512	0.090671	4	1162	12	21470	Solyc02g085280.2,Solyc01g100030.3,Solyc01g097970.3,Solyc09g091420.3
GO:0071310	cellular response to organic substance	biological_process	0.0026574	0.090671	28	1162	285	21470	Solyc04g051510.1,Solyc02g083850.3,Solyc08g065490.3,Solyc01g068410.3,Solyc07g049550.3,Solyc01g111170.3,Solyc08g082820.3,Solyc07g063090.1,Solyc09g091000.3,Solyc01g096820.3,Solyc04g056620.2,Solyc07g006900.2,Solyc11g065660.2,Solyc09g074270.3,Solyc12g009220.2,Solyc07g005380.3,Solyc12g096960.2,Solyc08g077180.3,Solyc06g060230.3,Solyc09g090970.3,Solyc09g075010.3,Solyc06g068930.2,Solyc01g087150.3,Solyc07g…
GO:0000447	endonucleolytic cleavage in ITS1 to separate SSU-rRNA from 5.8S rRNA and LSU-rRNA from tricistronic rRNA transcript (SSU-rRNA, 5.8S rRNA, LSU-rRNA)	biological_process	0.0028268	0.095902	3	1162	6	21470	Solyc04g074910.3,Solyc01g066840.3,Solyc06g072120.3
GO:0016628	oxidoreductase activity, acting on the CH-CH group of donors, NAD or NADP as acceptor	molecular_function	0.0028357	0.095902	6	1162	26	21470	Solyc07g007590.1,Solyc09g009040.3,Solyc06g074090.3,Solyc09g011870.2,Solyc10g086500.1,Solyc02g069490.3
GO:0009147	pyrimidine nucleoside triphosphate metabolic process	biological_process	0.0030947	0.1042	4	1162	12	21470	Solyc01g097970.3,Solyc01g089970.3,Solyc08g082430.3,Solyc01g100030.3
GO:0003746	translation elongation factor activity	molecular_function	0.0031272	0.10484	6	1162	27	21470	Solyc12g011270.2,Solyc06g009970.3,Solyc04g005510.3,Solyc01g011000.3,Solyc11g028100.2,Solyc07g016150.3
GO:0032356	oxidized DNA binding	molecular_function	0.0031765	0.10557	3	1162	6	21470	Solyc08g061850.3,Solyc07g041310.3,Solyc08g061960.3
GO:0032357	oxidized purine DNA binding	molecular_function	0.0031765	0.10557	3	1162	6	21470	Solyc07g041310.3,Solyc08g061960.3,Solyc08g061850.3
GO:0044877	protein-containing complex binding	molecular_function	0.0032212	0.10576	15	1162	124	21470	Solyc05g051515.1,Solyc09g066100.3,Solyc01g109110.3,Solyc07g042570.3,Solyc01g073970.3,Solyc04g005510.3,Solyc01g086820.3,Solyc01g079110.3,Solyc03g095840.3,Solyc04g079200.3,Solyc01g011000.3,Solyc03g119040.3,Solyc01g080600.3,Solyc12g056960.2,Solyc07g065080.3
GO:0001906	cell killing	biological_process	0.0032237	0.10576	2	1162	2	21470	Solyc08g080650.2,Solyc09g007020.2
GO:0031640	killing of cells of other organism	biological_process	0.0032237	0.10576	2	1162	2	21470	Solyc09g007020.2,Solyc08g080650.2
GO:0043628	ncRNA 3-end processing	biological_process	0.0032692	0.1068	4	1162	12	21470	Solyc03g025270.3,Solyc06g072120.3,Solyc01g066840.3,Solyc04g074910.3
GO:0005689	U12-type spliceosomal complex	cellular_component	0.003339	0.10858	5	1162	20	21470	Solyc02g084020.3,Solyc03g033600.3,Solyc05g055260.3,Solyc08g069080.3,Solyc09g009640.3
GO:0006538	glutamate catabolic process	biological_process	0.003352	0.10858	3	1162	6	21470	Solyc01g005000.3,Solyc11g011920.2,Solyc04g025530.3
GO:0044419	interspecies interaction between organisms	biological_process	0.0034648	0.11165	21	1162	201	21470	Solyc04g054690.3,Solyc08g080650.2,Solyc02g082930.3,Solyc09g007020.2,Solyc07g063090.1,Solyc01g005220.3,Solyc05g047590.3,Solyc01g109390.3,Solyc01g066910.3,Solyc07g049550.3,Solyc01g097270.3,Solyc01g109110.3,Solyc10g055810.2,Solyc03g121900.1,Solyc06g005170.3,Solyc01g097240.3,Solyc07g008620.1,Solyc07g065110.1,Solyc09g075040.3,Solyc02g082920.3,Solyc02g061770.3
GO:0045182	translation regulator activity	molecular_function	0.0034903	0.11165	13	1162	100	21470	Solyc08g074790.3,Solyc06g009970.3,Solyc12g011270.2,Solyc04g005510.3,Solyc07g042570.3,Solyc01g088370.3,Solyc11g013440.2,Solyc07g016150.3,Solyc01g011000.3,Solyc10g079880.2,Solyc03g095840.3,Solyc11g028100.2,Solyc01g095410.3
GO:0090079	translation regulator activity, nucleic acid binding	molecular_function	0.0034903	0.11165	13	1162	100	21470	Solyc07g016150.3,Solyc01g088370.3,Solyc07g042570.3,Solyc11g013440.2,Solyc04g005510.3,Solyc06g009970.3,Solyc08g074790.3,Solyc12g011270.2,Solyc11g028100.2,Solyc03g095840.3,Solyc01g095410.3,Solyc10g079880.2,Solyc01g011000.3
GO:0016830	carbon-carbon lyase activity	molecular_function	0.003534	0.11186	14	1162	112	21470	Solyc08g068640.3,Solyc04g025530.3,Solyc04g076880.3,Solyc10g083570.2,Solyc11g011920.2,Solyc05g054050.3,Solyc05g050120.3,Solyc08g068600.3,Solyc11g007020.2,Solyc08g079530.3,Solyc08g068680.3,Solyc03g111850.3,Solyc10g076510.2,Solyc01g005000.3
GO:0071495	cellular response to endogenous stimulus	biological_process	0.003534	0.11186	25	1162	251	21470	Solyc06g060230.3,Solyc08g077180.3,Solyc09g090970.3,Solyc12g096960.2,Solyc12g009220.2,Solyc07g005380.3,Solyc09g074270.3,Solyc07g042170.3,Solyc10g085000.2,Solyc12g049400.2,Solyc02g037530.3,Solyc09g075010.3,Solyc01g087150.3,Solyc06g068930.2,Solyc01g111170.3,Solyc08g065490.3,Solyc01g068410.3,Solyc04g051510.1,Solyc02g083850.3,Solyc04g056620.2,Solyc07g006900.2,Solyc11g065660.2,Solyc09g091000.3,Solyc01g…
GO:0016129	phytosteroid biosynthetic process	biological_process	0.0035406	0.11186	6	1162	27	21470	Solyc03g031860.3,Solyc02g084930.3,Solyc01g110290.3,Solyc10g086500.1,Solyc04g077150.3,Solyc06g074090.3
GO:0016043	cellular component organization	biological_process	0.0036023	0.11334	109	1162	1549	21470	Solyc03g093080.3,Solyc11g072860.2,Solyc10g017810.2,Solyc01g088370.3,Solyc11g065670.1,Solyc06g049050.3,Solyc01g073970.3,Solyc02g084240.3,Solyc08g074790.3,Solyc01g099670.3,Solyc07g032240.3,Solyc07g056000.3,Solyc02g084020.3,Solyc03g115000.3,Solyc05g054580.3,Solyc12g089380.2,Solyc09g009020.3,Solyc01g080600.3,Solyc02g086240.3,Solyc01g096800.3,Solyc04g080080.3,Solyc03g115360.3,Solyc11g013440.2,Solyc04g…
GO:0034719	SMN-Sm protein complex	cellular_component	0.003649	0.11434	3	1162	7	21470	Solyc05g055260.3,Solyc03g033600.3,Solyc02g084020.3
GO:0010565	regulation of cellular ketone metabolic process	biological_process	0.0042862	0.13376	5	1162	20	21470	Solyc12g036390.2,Solyc06g050590.3,Solyc09g075040.3,Solyc03g119250.3,Solyc07g063090.1
GO:0018958	phenol-containing compound metabolic process	biological_process	0.0043047	0.13379	5	1162	21	21470	Solyc12g036390.2,Solyc05g012180.3,Solyc03g119250.3,Solyc09g075040.3,Solyc07g063090.1
GO:0006220	pyrimidine nucleotide metabolic process	biological_process	0.0043867	0.13525	6	1162	29	21470	Solyc08g077300.3,Solyc08g082430.3,Solyc01g100030.3,Solyc01g088480.3,Solyc01g097970.3,Solyc01g089970.3
GO:0006221	pyrimidine nucleotide biosynthetic process	biological_process	0.0043867	0.13525	6	1162	29	21470	Solyc01g089970.3,Solyc01g088480.3,Solyc01g097970.3,Solyc08g077300.3,Solyc08g082430.3,Solyc01g100030.3
GO:0010466	negative regulation of peptidase activity	biological_process	0.0045288	0.13742	4	1162	14	21470	Solyc11g021060.2,Solyc08g080630.3,Solyc11g020960.2,Solyc03g020010.1
GO:0010951	negative regulation of endopeptidase activity	biological_process	0.0045288	0.13742	4	1162	14	21470	Solyc11g020960.2,Solyc03g020010.1,Solyc11g021060.2,Solyc08g080630.3
GO:0052547	regulation of peptidase activity	biological_process	0.0045288	0.13742	4	1162	14	21470	Solyc03g020010.1,Solyc11g020960.2,Solyc08g080630.3,Solyc11g021060.2
GO:0052548	regulation of endopeptidase activity	biological_process	0.0045288	0.13742	4	1162	14	21470	Solyc11g021060.2,Solyc08g080630.3,Solyc11g020960.2,Solyc03g020010.1
GO:0009225	nucleotide-sugar metabolic process	biological_process	0.0045509	0.13755	6	1162	29	21470	Solyc02g065740.3,Solyc03g019750.3,Solyc02g089170.3,Solyc08g080140.3,Solyc05g012070.3,Solyc05g046340.2
GO:0032870	cellular response to hormone stimulus	biological_process	0.0045982	0.13793	24	1162	243	21470	Solyc02g083850.3,Solyc04g051510.1,Solyc01g068410.3,Solyc01g111170.3,Solyc07g063090.1,Solyc01g096820.3,Solyc09g091000.3,Solyc11g065660.2,Solyc07g006900.2,Solyc04g056620.2,Solyc09g074270.3,Solyc12g009220.2,Solyc07g005380.3,Solyc12g096960.2,Solyc06g060230.3,Solyc08g077180.3,Solyc09g090970.3,Solyc01g087150.3,Solyc06g068930.2,Solyc09g075010.3,Solyc02g037530.3,Solyc12g049400.2,Solyc10g085000.2,Solyc07g…
GO:0000460	maturation of 5.8S rRNA	biological_process	0.0045995	0.13793	4	1162	13	21470	Solyc01g066840.3,Solyc11g020810.2,Solyc06g072120.3,Solyc04g074910.3
GO:0006457	protein folding	biological_process	0.0047249	0.14114	18	1162	167	21470	Solyc09g075010.3,Solyc08g062340.3,Solyc04g081570.3,Solyc03g118040.3,Solyc05g054100.3,Solyc09g091180.3,Solyc05g056385.1,Solyc01g090750.3,Solyc03g083970.3,Solyc01g079610.3,Solyc07g008800.3,Solyc02g063090.3,Solyc08g082820.3,Solyc01g105710.3,Solyc01g088080.3,Solyc04g048900.3,Solyc06g076970.3,Solyc01g111170.3
GO:0051346	negative regulation of hydrolase activity	biological_process	0.0047807	0.14226	5	1162	22	21470	Solyc11g020960.2,Solyc03g020010.1,Solyc11g021060.2,Solyc08g080630.3,Solyc09g090970.3
GO:0000478	endonucleolytic cleavage involved in rRNA processing	biological_process	0.0048732	0.14389	3	1162	7	21470	Solyc01g066840.3,Solyc06g072120.3,Solyc04g074910.3
GO:0000479	endonucleolytic cleavage of tricistronic rRNA transcript (SSU-rRNA, 5.8S rRNA, LSU-rRNA)	biological_process	0.0048732	0.14389	3	1162	7	21470	Solyc06g072120.3,Solyc01g066840.3,Solyc04g074910.3
GO:0071554	cell wall organization or biogenesis	biological_process	0.005008	0.1473	31	1162	345	21470	Solyc09g075330.3,Solyc07g056000.3,Solyc08g078640.2,Solyc10g055810.2,Solyc06g049050.3,Solyc05g005170.3,Solyc03g019750.3,Solyc02g061770.3,Solyc03g026120.3,Solyc02g082920.3,Solyc02g082950.3,Solyc01g106650.3,Solyc03g093080.3,Solyc02g082930.3,Solyc02g065740.3,Solyc01g099960.3,Solyc10g055820.2,Solyc04g008230.3,Solyc05g053680.2,Solyc03g083840.3,Solyc02g089170.3,Solyc05g012070.3,Solyc04g080080.3,Solyc10g…
GO:0004867	serine-type endopeptidase inhibitor activity	molecular_function	0.0050811	0.14888	6	1162	33	21470	Solyc08g080630.3,Solyc11g021060.2,Solyc10g086090.2,Solyc06g061215.1,Solyc11g020960.2,Solyc07g054720.2
GO:0016128	phytosteroid metabolic process	biological_process	0.0051731	0.151	6	1162	29	21470	Solyc03g031860.3,Solyc01g110290.3,Solyc02g084930.3,Solyc10g086500.1,Solyc04g077150.3,Solyc06g074090.3
GO:0003906	DNA-(apurinic or apyrimidinic site) endonuclease activity	molecular_function	0.0052153	0.15129	3	1162	7	21470	Solyc08g061850.3,Solyc07g041310.3,Solyc08g061960.3
GO:0045739	positive regulation of DNA repair	biological_process	0.0052222	0.15129	3	1162	7	21470	Solyc08g061850.3,Solyc08g061960.3,Solyc07g041310.3
GO:0042973	glucan endo-1,3-beta-D-glucosidase activity	molecular_function	0.0052593	0.15179	3	1162	7	21470	Solyc07g005330.3,Solyc01g008620.3,Solyc07g049370.2
GO:0008534	oxidized purine nucleobase lesion DNA N-glycosylase activity	molecular_function	0.0053735	0.1545	3	1162	7	21470	Solyc08g061960.3,Solyc07g041310.3,Solyc08g061850.3
GO:0035435	phosphate ion transmembrane transport	biological_process	0.0054598	0.15636	3	1162	7	21470	Solyc11g010500.1,Solyc03g097840.3,Solyc02g094470.3
GO:0046658	anchored component of plasma membrane	cellular_component	0.0054975	0.15636	11	1162	84	21470	Solyc01g008620.3,Solyc07g005330.3,Solyc10g081980.2,Solyc01g112080.3,Solyc11g012130.2,Solyc03g116700.3,Solyc07g008140.3,Solyc07g065540.1,Solyc07g008420.3,Solyc07g008130.3,Solyc07g049370.2
GO:0005852	eukaryotic translation initiation factor 3 complex	cellular_component	0.0055096	0.15636	5	1162	21	21470	Solyc08g074790.3,Solyc11g013440.2,Solyc01g088370.3,Solyc07g042570.3,Solyc10g079880.2
GO:0030163	protein catabolic process	biological_process	0.0055195	0.15636	36	1162	419	21470	Solyc02g069880.3,Solyc10g081130.2,Solyc01g111450.3,Solyc12g099030.2,Solyc12g009140.2,Solyc01g067120.3,Solyc01g079970.2,Solyc10g009410.1,Solyc02g081700.1,Solyc01g096290.3,Solyc08g082820.3,Solyc05g018570.3,Solyc01g079940.3,Solyc12g098940.2,Solyc12g009560.2,Solyc07g016200.3,Solyc11g069150.2,Solyc01g080010.2,Solyc08g083120.3,Solyc08g076620.1,Solyc02g063480.2,Solyc03g123730.3,Solyc08g008590.3,Solyc08g…
GO:0043649	dicarboxylic acid catabolic process	biological_process	0.0055916	0.15782	3	1162	7	21470	Solyc01g005000.3,Solyc11g011920.2,Solyc04g025530.3
GO:0003978	UDP-glucose 4-epimerase activity	molecular_function	0.0056672	0.15937	3	1162	7	21470	Solyc07g043550.3,Solyc02g069580.3,Solyc08g082440.3
GO:0045861	negative regulation of proteolysis	biological_process	0.0061093	0.17117	4	1162	15	21470	Solyc11g021060.2,Solyc08g080630.3,Solyc03g020010.1,Solyc11g020960.2
GO:0006465	signal peptide processing	biological_process	0.0062625	0.17483	3	1162	8	21470	Solyc03g005740.2,Solyc01g098780.3,Solyc12g006540.2
GO:0005504	fatty acid binding	molecular_function	0.006439	0.17836	4	1162	15	21470	Solyc01g066910.3,Solyc07g065110.1,Solyc03g121900.1,Solyc01g109390.3
GO:0033617	mitochondrial cytochrome c oxidase assembly	biological_process	0.0064417	0.17836	3	1162	8	21470	Solyc03g117900.3,Solyc01g066720.3,Solyc08g081430.3
GO:0009611	response to wounding	biological_process	0.0064586	0.17836	7	1162	43	21470	Solyc06g060230.3,Solyc08g080630.3,Solyc07g042170.3,Solyc10g086090.2,Solyc12g049400.2,Solyc12g009220.2,Solyc06g068930.2
GO:0009605	response to external stimulus	biological_process	0.0068165	0.18724	26	1162	282	21470	Solyc10g055810.2,Solyc01g109110.3,Solyc06g005170.3,Solyc03g121900.1,Solyc07g026650.3,Solyc01g097240.3,Solyc01g087150.3,Solyc08g061130.3,Solyc08g060920.3,Solyc07g008620.1,Solyc02g082920.3,Solyc07g065110.1,Solyc09g075040.3,Solyc02g061770.3,Solyc08g080650.2,Solyc04g054690.3,Solyc02g082930.3,Solyc01g005220.3,Solyc07g063090.1,Solyc09g007020.2,Solyc04g076860.3,Solyc05g047590.3,Solyc01g109390.3,Solyc01g…
GO:0019840	isoprenoid binding	molecular_function	0.0068291	0.18724	5	1162	24	21470	Solyc09g090970.3,Solyc12g096960.2,Solyc09g091000.3,Solyc07g005380.3,Solyc09g074270.3
GO:0033108	mitochondrial respiratory chain complex assembly	biological_process	0.0070192	0.19177	5	1162	24	21470	Solyc08g081430.3,Solyc11g068400.2,Solyc01g066720.3,Solyc03g117900.3,Solyc02g087640.3
GO:0000302	response to reactive oxygen species	biological_process	0.0071469	0.19456	9	1162	64	21470	Solyc06g060260.3,Solyc07g063090.1,Solyc06g005150.3,Solyc07g026650.3,Solyc01g087150.3,Solyc08g062340.3,Solyc12g094620.2,Solyc06g048410.3,Solyc07g049550.3
GO:0030234	enzyme regulator activity	molecular_function	0.0073032	0.19812	32	1162	380	21470	Solyc03g083710.1,Solyc01g091100.2,Solyc05g047590.3,Solyc01g099960.3,Solyc11g020960.2,Solyc03g020010.1,Solyc02g092980.3,Solyc03g083720.1,Solyc03g083840.3,Solyc04g071310.3,Solyc11g019910.1,Solyc03g019690.1,Solyc10g086090.2,Solyc06g072230.1,Solyc12g096960.2,Solyc09g090970.3,Solyc10g018330.2,Solyc06g072220.1,Solyc07g007240.3,Solyc11g021060.2,Solyc03g098740.1,Solyc09g075350.3,Solyc08g080630.3,Solyc06g…
GO:0006629	lipid metabolic process	biological_process	0.0074455	0.20126	54	1162	683	21470	Solyc04g040130.1,Solyc08g080170.3,Solyc05g056295.1,Solyc05g055760.3,Solyc01g101170.3,Solyc09g075420.3,Solyc06g074090.3,Solyc08g006850.3,Solyc02g086180.3,Solyc06g005750.3,Solyc09g009040.3,Solyc12g100270.2,Solyc05g005160.3,Solyc02g081730.3,Solyc12g100230.2,Solyc04g078800.3,Solyc01g005090.3,Solyc06g050590.3,Solyc04g082750.3,Solyc01g101180.3,Solyc02g069490.3,Solyc10g086500.1,Solyc01g111830.3,Solyc01g…
GO:0071011	precatalytic spliceosome	cellular_component	0.0075063	0.20212	2	1162	3	21470	Solyc09g011420.3,Solyc09g092080.3
GO:0016762	xyloglucan:xyloglucosyl transferase activity	molecular_function	0.0075855	0.20212	6	1162	32	21470	Solyc03g093120.3,Solyc03g093130.3,Solyc07g056000.3,Solyc01g106650.3,Solyc03g093080.3,Solyc11g040140.2
GO:0008610	lipid biosynthetic process	biological_process	0.0076631	0.20212	33	1162	376	21470	Solyc08g029000.3,Solyc03g031860.3,Solyc07g063090.1,Solyc01g067730.3,Solyc04g077150.3,Solyc10g007960.1,Solyc12g015860.2,Solyc01g110290.3,Solyc07g049690.3,Solyc11g007020.2,Solyc02g038740.3,Solyc02g084930.3,Solyc01g067620.3,Solyc01g091320.3,Solyc06g082980.3,Solyc06g050590.3,Solyc04g082750.3,Solyc12g100270.2,Solyc09g009040.3,Solyc02g081730.3,Solyc05g005160.3,Solyc01g111830.3,Solyc10g086500.1,Solyc01g…
GO:0062012	regulation of small molecule metabolic process	biological_process	0.0078225	0.20212	5	1162	23	21470	Solyc03g119250.3,Solyc09g075040.3,Solyc07g063090.1,Solyc12g036390.2,Solyc06g050590.3
GO:0004170	dUTP diphosphatase activity	molecular_function	0.0078458	0.20212	2	1162	3	21470	Solyc01g097970.3,Solyc01g100030.3
GO:0006226	dUMP biosynthetic process	biological_process	0.0078458	0.20212	2	1162	3	21470	Solyc01g100030.3,Solyc01g097970.3
GO:0006244	pyrimidine nucleotide catabolic process	biological_process	0.0078458	0.20212	2	1162	3	21470	Solyc01g097970.3,Solyc01g100030.3
GO:0009149	pyrimidine nucleoside triphosphate catabolic process	biological_process	0.0078458	0.20212	2	1162	3	21470	Solyc01g097970.3,Solyc01g100030.3
GO:0009211	pyrimidine deoxyribonucleoside triphosphate metabolic process	biological_process	0.0078458	0.20212	2	1162	3	21470	Solyc01g100030.3,Solyc01g097970.3
GO:0009213	pyrimidine deoxyribonucleoside triphosphate catabolic process	biological_process	0.0078458	0.20212	2	1162	3	21470	Solyc01g100030.3,Solyc01g097970.3
GO:0009223	pyrimidine deoxyribonucleotide catabolic process	biological_process	0.0078458	0.20212	2	1162	3	21470	Solyc01g097970.3,Solyc01g100030.3
GO:0046078	dUMP metabolic process	biological_process	0.0078458	0.20212	2	1162	3	21470	Solyc01g100030.3,Solyc01g097970.3
GO:0046080	dUTP metabolic process	biological_process	0.0078458	0.20212	2	1162	3	21470	Solyc01g100030.3,Solyc01g097970.3
GO:0046081	dUTP catabolic process	biological_process	0.0078458	0.20212	2	1162	3	21470	Solyc01g100030.3,Solyc01g097970.3
GO:1901135	carbohydrate derivative metabolic process	biological_process	0.0078956	0.20272	43	1162	529	21470	Solyc02g082950.3,Solyc08g076460.3,Solyc02g038740.3,Solyc08g077180.3,Solyc10g055810.2,Solyc08g078640.2,Solyc11g012760.2,Solyc01g100030.3,Solyc11g007020.2,Solyc01g097970.3,Solyc10g085550.2,Solyc04g072000.3,Solyc09g009020.3,Solyc10g083570.2,Solyc10g055800.2,Solyc05g012070.3,Solyc06g005490.3,Solyc08g080140.3,Solyc02g089170.3,Solyc10g055820.2,Solyc02g082930.3,Solyc04g082670.3,Solyc00g006800.3,Solyc01g…
GO:0005516	calmodulin binding	molecular_function	0.0081338	0.2077	9	1162	63	21470	Solyc03g113970.3,Solyc12g036390.2,Solyc04g049090.3,Solyc06g010030.3,Solyc11g069220.2,Solyc03g113960.3,Solyc06g010033.1,Solyc01g100240.3,Solyc03g119250.3
GO:0071731	response to nitric oxide	biological_process	0.0081706	0.2077	3	1162	8	21470	Solyc07g049550.3,Solyc07g026650.3,Solyc01g087150.3
GO:0071732	cellular response to nitric oxide	biological_process	0.0081706	0.2077	3	1162	8	21470	Solyc07g049550.3,Solyc01g087150.3,Solyc07g026650.3
GO:0000702	oxidized base lesion DNA N-glycosylase activity	molecular_function	0.0082918	0.21009	3	1162	8	21470	Solyc08g061850.3,Solyc08g061960.3,Solyc07g041310.3
GO:0042562	hormone binding	molecular_function	0.0083423	0.21067	5	1162	25	21470	Solyc09g091000.3,Solyc12g096960.2,Solyc09g090970.3,Solyc09g074270.3,Solyc07g005380.3
GO:0007005	mitochondrion organization	biological_process	0.0084924	0.21376	12	1162	101	21470	Solyc02g087640.3,Solyc01g066720.3,Solyc11g068980.2,Solyc11g068400.2,Solyc02g062700.3,Solyc08g081430.3,Solyc01g098230.3,Solyc10g086510.2,Solyc06g082800.3,Solyc03g117900.3,Solyc03g097020.3,Solyc09g091180.3
GO:0034250	positive regulation of cellular amide metabolic process	biological_process	0.008719	0.21709	4	1162	16	21470	Solyc04g005510.3,Solyc01g011000.3,Solyc01g010580.3,Solyc01g010540.3
GO:0045727	positive regulation of translation	biological_process	0.008719	0.21709	4	1162	16	21470	Solyc04g005510.3,Solyc01g011000.3,Solyc01g010580.3,Solyc01g010540.3
GO:0000015	phosphopyruvate hydratase complex	cellular_component	0.008738	0.21709	3	1162	9	21470	Solyc10g085555.1,Solyc10g085550.2,Solyc09g009020.3
GO:0004634	phosphopyruvate hydratase activity	molecular_function	0.008738	0.21709	3	1162	9	21470	Solyc10g085550.2,Solyc10g085555.1,Solyc09g009020.3
GO:0004665	prephenate dehydrogenase (NADP+) activity	molecular_function	0.0089491	0.2206	2	1162	3	21470	Solyc09g011870.2,Solyc07g007590.1
GO:0008977	prephenate dehydrogenase (NAD+) activity	molecular_function	0.0089491	0.2206	2	1162	3	21470	Solyc09g011870.2,Solyc07g007590.1
GO:0019842	vitamin binding	molecular_function	0.0089652	0.2206	19	1162	187	21470	Solyc02g067530.3,Solyc05g054050.3,Solyc08g068680.3,Solyc10g007110.3,Solyc08g068600.3,Solyc07g032740.3,Solyc07g026650.3,Solyc10g012370.3,Solyc11g011920.2,Solyc08g068640.3,Solyc07g043420.3,Solyc04g025530.3,Solyc08g065490.3,Solyc07g049550.3,Solyc12g088000.2,Solyc10g076510.2,Solyc08g014610.3,Solyc01g005000.3,Solyc01g067730.3
GO:0004127	cytidylate kinase activity	molecular_function	0.0093828	0.22981	2	1162	3	21470	Solyc08g077300.3,Solyc01g088480.3
GO:0003676	nucleic acid binding	molecular_function	0.0094303	0.22981	216	1162	3469	21470	Solyc08g007220.3,Solyc09g009900.3,Solyc07g016150.3,Solyc12g011270.2,Solyc09g091960.3,Solyc02g037530.3,Solyc11g042610.2,Solyc11g069440.1,Solyc07g006570.3,Solyc10g078660.2,Solyc07g055710.3,Solyc09g075430.3,Solyc10g086210.2,Solyc06g073310.3,Solyc08g068310.3,Solyc12g017400.2,Solyc05g054610.1,Solyc01g086800.3,Solyc08g007560.2,Solyc02g038690.1,Solyc01g079260.3,Solyc04g005510.3,Solyc10g078620.1,Solyc06g…
GO:0009966	regulation of signal transduction	biological_process	0.0094793	0.22981	11	1162	87	21470	Solyc07g006900.2,Solyc04g056620.2,Solyc07g042170.3,Solyc11g068670.2,Solyc12g049400.2,Solyc06g068930.2,Solyc02g087300.1,Solyc09g075010.3,Solyc06g060230.3,Solyc12g009220.2,Solyc09g074270.3
GO:0023051	regulation of signaling	biological_process	0.0094793	0.22981	11	1162	87	21470	Solyc09g074270.3,Solyc12g009220.2,Solyc06g060230.3,Solyc02g087300.1,Solyc09g075010.3,Solyc06g068930.2,Solyc12g049400.2,Solyc11g068670.2,Solyc07g042170.3,Solyc04g056620.2,Solyc07g006900.2
GO:0004337	geranyltranstransferase activity	molecular_function	0.0094893	0.22981	2	1162	3	21470	Solyc12g015860.2,Solyc03g031860.3
GO:0008535	respiratory chain complex IV assembly	biological_process	0.0096122	0.23184	3	1162	9	21470	Solyc08g081430.3,Solyc01g066720.3,Solyc03g117900.3
GO:0005509	calcium ion binding	molecular_function	0.0096501	0.23184	23	1162	253	21470	Solyc01g097550.3,Solyc11g071760.2,Solyc03g118040.3,Solyc10g077010.2,Solyc03g083520.3,Solyc02g079170.3,Solyc06g073830.1,Solyc02g088090.1,Solyc01g058720.3,Solyc03g117980.3,Solyc01g105650.3,Solyc10g074740.1,Solyc03g098050.3,Solyc11g065660.2,Solyc04g048900.3,Solyc07g014730.3,Solyc01g096820.3,Solyc11g072240.2,Solyc10g006700.1,Solyc03g117480.3,Solyc02g083850.3,Solyc01g008950.3,Solyc09g014720.2
GO:0034470	ncRNA processing	biological_process	0.0096639	0.23184	22	1162	233	21470	Solyc02g021400.2,Solyc06g050120.3,Solyc05g054810.3,Solyc05g005690.1,Solyc09g092080.3,Solyc01g068530.3,Solyc04g026100.1,Solyc06g072120.3,Solyc04g074910.3,Solyc01g066840.3,Solyc03g025270.3,Solyc11g020810.2,Solyc04g081360.3,Solyc09g011420.3,Solyc12g096220.2,Solyc02g079415.1,Solyc06g068400.3,Solyc01g097760.3,Solyc10g006070.3,Solyc08g075090.3,Solyc07g008360.2,Solyc07g065170.3
GO:0005739	mitochondrion	cellular_component	0.0097004	0.23199	49	1162	646	21470	Solyc04g014390.3,Solyc02g087630.3,Solyc06g008120.1,Solyc11g068980.2,Solyc01g103220.3,Solyc10g012370.3,Solyc10g006290.3,Solyc08g066160.3,Solyc02g094470.3,Solyc01g112020.3,Solyc12g020050.2,Solyc03g097840.3,Solyc04g015750.3,Solyc11g020870.2,Solyc08g081430.3,Solyc02g088790.3,Solyc07g008800.3,Solyc02g087640.3,Solyc11g006400.2,Solyc12g014230.2,Solyc11g010500.1,Solyc01g066720.3,Solyc09g066100.3,Solyc03g…
GO:2000022	regulation of jasmonic acid mediated signaling pathway	biological_process	0.0099647	0.23757	4	1162	16	21470	Solyc07g042170.3,Solyc12g049400.2,Solyc12g009220.2,Solyc06g068930.2
GO:0009755	hormone-mediated signaling pathway	biological_process	0.010032	0.23843	22	1162	232	21470	Solyc10g085000.2,Solyc07g042170.3,Solyc09g075010.3,Solyc06g068930.2,Solyc12g049400.2,Solyc02g037530.3,Solyc12g096960.2,Solyc09g090970.3,Solyc06g060230.3,Solyc09g074270.3,Solyc07g005380.3,Solyc12g009220.2,Solyc09g091000.3,Solyc01g096820.3,Solyc04g056620.2,Solyc11g065660.2,Solyc07g006900.2,Solyc07g063090.1,Solyc01g111170.3,Solyc04g051510.1,Solyc02g083850.3,Solyc01g068410.3
GO:0051336	regulation of hydrolase activity	biological_process	0.010254	0.24296	10	1162	80	21470	Solyc07g005380.3,Solyc12g096960.2,Solyc11g021060.2,Solyc08g080630.3,Solyc09g090970.3,Solyc07g018300.3,Solyc11g020960.2,Solyc02g087300.1,Solyc03g020010.1,Solyc09g091000.3
GO:0010646	regulation of cell communication	biological_process	0.010286	0.24296	11	1162	88	21470	Solyc06g060230.3,Solyc12g009220.2,Solyc09g074270.3,Solyc07g006900.2,Solyc07g042170.3,Solyc04g056620.2,Solyc11g068670.2,Solyc12g049400.2,Solyc06g068930.2,Solyc02g087300.1,Solyc09g075010.3
GO:2001020	regulation of response to DNA damage stimulus	biological_process	0.010642	0.25061	4	1162	16	21470	Solyc08g061850.3,Solyc07g018300.3,Solyc08g061960.3,Solyc07g041310.3
GO:0006536	glutamate metabolic process	biological_process	0.011174	0.26182	4	1162	16	21470	Solyc11g011920.2,Solyc05g054050.3,Solyc01g005000.3,Solyc04g025530.3
GO:0031304	intrinsic component of mitochondrial inner membrane	cellular_component	0.01122	0.26182	4	1162	17	21470	Solyc02g094470.3,Solyc01g066720.3,Solyc03g097840.3,Solyc08g008420.3
GO:0031305	integral component of mitochondrial inner membrane	cellular_component	0.01122	0.26182	4	1162	17	21470	Solyc02g094470.3,Solyc01g066720.3,Solyc03g097840.3,Solyc08g008420.3
GO:0006996	organelle organization	biological_process	0.011291	0.26266	71	1162	990	21470	Solyc01g066720.3,Solyc07g065080.3,Solyc02g087640.3,Solyc06g075960.1,Solyc08g081430.3,Solyc09g005720.3,Solyc06g082800.3,Solyc10g086510.2,Solyc09g008800.3,Solyc09g066100.3,Solyc02g082500.1,Solyc03g097020.3,Solyc01g065700.3,Solyc03g005227.1,Solyc12g039120.2,Solyc11g068980.2,Solyc01g086820.3,Solyc02g087300.1,Solyc02g092980.3,Solyc10g085480.2,Solyc06g007520.3,Solyc06g075180.1,Solyc11g069440.1,Solyc10g…
GO:2001022	positive regulation of response to DNA damage stimulus	biological_process	0.011723	0.27034	3	1162	9	21470	Solyc07g041310.3,Solyc08g061960.3,Solyc08g061850.3
GO:0004190	aspartic-type endopeptidase activity	molecular_function	0.011726	0.27034	13	1162	116	21470	Solyc08g076620.1,Solyc10g009410.1,Solyc02g063480.2,Solyc01g079910.1,Solyc01g079960.2,Solyc01g079970.2,Solyc01g080010.2,Solyc12g087940.2,Solyc01g079940.3,Solyc08g076630.2,Solyc01g079980.3,Solyc08g076640.1,Solyc01g079920.3
GO:0070001	aspartic-type peptidase activity	molecular_function	0.011726	0.27034	13	1162	116	21470	Solyc01g079980.3,Solyc08g076640.1,Solyc01g079920.3,Solyc01g079940.3,Solyc08g076630.2,Solyc01g079960.2,Solyc01g080010.2,Solyc01g079970.2,Solyc12g087940.2,Solyc08g076620.1,Solyc10g009410.1,Solyc02g063480.2,Solyc01g079910.1
GO:1902652	secondary alcohol metabolic process	biological_process	0.012163	0.27958	3	1162	9	21470	Solyc04g077150.3,Solyc01g110290.3,Solyc03g031860.3
GO:0071396	cellular response to lipid	biological_process	0.012216	0.27996	13	1162	117	21470	Solyc09g091000.3,Solyc01g096820.3,Solyc10g085000.2,Solyc11g065660.2,Solyc07g026650.3,Solyc12g096960.2,Solyc01g111170.3,Solyc09g090970.3,Solyc06g060230.3,Solyc09g074270.3,Solyc02g083850.3,Solyc07g005380.3,Solyc07g049550.3
GO:0005832	chaperonin-containing T-complex	cellular_component	0.012433	0.28406	3	1162	9	21470	Solyc02g063090.3,Solyc01g090750.3,Solyc01g088080.3
GO:0009143	nucleoside triphosphate catabolic process	biological_process	0.012514	0.28507	3	1162	10	21470	Solyc01g097970.3,Solyc09g091420.3,Solyc01g100030.3
GO:0016829	lyase activity	molecular_function	0.012931	0.2937	29	1162	338	21470	Solyc11g072690.2,Solyc10g085550.2,Solyc10g012370.3,Solyc01g101210.3,Solyc11g011920.2,Solyc05g050120.3,Solyc01g109140.3,Solyc04g025530.3,Solyc08g068640.3,Solyc10g007960.1,Solyc09g009020.3,Solyc10g083570.2,Solyc01g101180.3,Solyc10g085555.1,Solyc01g005000.3,Solyc10g076510.2,Solyc08g079530.3,Solyc05g054050.3,Solyc11g072520.2,Solyc04g076880.3,Solyc09g061890.3,Solyc01g101170.3,Solyc03g111850.3,Solyc07g…
GO:0005686	U2 snRNP	cellular_component	0.01318	0.29847	4	1162	18	21470	Solyc05g055260.3,Solyc03g033600.3,Solyc02g084020.3,Solyc08g069080.3
GO:0045903	positive regulation of translational fidelity	biological_process	0.013371	0.3019	2	1162	4	21470	Solyc01g010580.3,Solyc01g010540.3
GO:0005789	endoplasmic reticulum membrane	cellular_component	0.013467	0.30319	20	1162	213	21470	Solyc07g019460.3,Solyc08g041980.3,Solyc01g110290.3,Solyc05g054100.3,Solyc06g074090.3,Solyc11g068670.2,Solyc01g090990.3,Solyc02g086180.3,Solyc02g038740.3,Solyc08g076460.3,Solyc06g005750.3,Solyc12g100270.2,Solyc09g009040.3,Solyc01g098780.3,Solyc05g046330.3,Solyc12g006540.2,Solyc03g005740.2,Solyc01g111140.3,Solyc04g077150.3,Solyc04g014490.1
GO:0042175	nuclear outer membrane-endoplasmic reticulum membrane network	cellular_component	0.014134	0.31727	20	1162	214	21470	Solyc08g041980.3,Solyc01g110290.3,Solyc05g054100.3,Solyc06g074090.3,Solyc11g068670.2,Solyc07g019460.3,Solyc08g076460.3,Solyc02g038740.3,Solyc06g005750.3,Solyc01g090990.3,Solyc02g086180.3,Solyc05g046330.3,Solyc01g098780.3,Solyc12g006540.2,Solyc12g100270.2,Solyc09g009040.3,Solyc04g077150.3,Solyc04g014490.1,Solyc03g005740.2,Solyc01g111140.3
GO:0048583	regulation of response to stimulus	biological_process	0.014281	0.31855	18	1162	183	21470	Solyc11g068670.2,Solyc07g042170.3,Solyc06g005170.3,Solyc06g068930.2,Solyc08g061130.3,Solyc09g075010.3,Solyc12g049400.2,Solyc07g041310.3,Solyc06g060230.3,Solyc09g074270.3,Solyc08g061850.3,Solyc12g009220.2,Solyc07g006900.2,Solyc04g056620.2,Solyc04g054690.3,Solyc02g087300.1,Solyc07g018300.3,Solyc08g061960.3
GO:0009200	deoxyribonucleoside triphosphate metabolic process	biological_process	0.014357	0.31855	2	1162	4	21470	Solyc01g097970.3,Solyc01g100030.3
GO:0009204	deoxyribonucleoside triphosphate catabolic process	biological_process	0.014357	0.31855	2	1162	4	21470	Solyc01g100030.3,Solyc01g097970.3
GO:0046386	deoxyribose phosphate catabolic process	biological_process	0.014357	0.31855	2	1162	4	21470	Solyc01g097970.3,Solyc01g100030.3
GO:0000469	cleavage involved in rRNA processing	biological_process	0.014431	0.31927	3	1162	10	21470	Solyc06g072120.3,Solyc01g066840.3,Solyc04g074910.3
GO:0071013	catalytic step 2 spliceosome	cellular_component	0.01461	0.32231	6	1162	38	21470	Solyc09g009640.3,Solyc05g055260.3,Solyc03g033600.3,Solyc02g084020.3,Solyc11g005370.2,Solyc09g072970.3
GO:0005615	extracellular space	cellular_component	0.01474	0.32423	7	1162	49	21470	Solyc01g008620.3,Solyc07g041900.3,Solyc02g082930.3,Solyc02g082920.3,Solyc02g061770.3,Solyc09g007020.2,Solyc07g063090.1
GO:0006413	translational initiation	biological_process	0.014907	0.32698	7	1162	48	21470	Solyc01g011000.3,Solyc08g074790.3,Solyc01g095410.3,Solyc10g079880.2,Solyc01g088370.3,Solyc07g042570.3,Solyc11g013440.2
GO:0009251	glucan catabolic process	biological_process	0.015112	0.33053	5	1162	26	21470	Solyc11g040340.2,Solyc09g010210.3,Solyc09g075360.3,Solyc11g071640.2,Solyc06g073760.3
GO:0030684	preribosome	cellular_component	0.015266	0.33294	7	1162	47	21470	Solyc11g020810.2,Solyc09g092080.3,Solyc08g008040.3,Solyc03g025270.3,Solyc01g096800.3,Solyc01g005810.3,Solyc09g011420.3
GO:0009095	aromatic amino acid family biosynthetic process, prephenate pathway	biological_process	0.015312	0.333	3	1162	10	21470	Solyc07g007590.1,Solyc09g011870.2,Solyc11g072520.2
GO:1902170	cellular response to reactive nitrogen species	biological_process	0.015396	0.33388	3	1162	10	21470	Solyc07g026650.3,Solyc01g087150.3,Solyc07g049550.3
GO:0034599	cellular response to oxidative stress	biological_process	0.015778	0.3412	7	1162	48	21470	Solyc06g048410.3,Solyc06g060260.3,Solyc07g049550.3,Solyc07g020860.3,Solyc06g005150.3,Solyc07g026650.3,Solyc01g087150.3
GO:0044281	small molecule metabolic process	biological_process	0.015896	0.34279	83	1162	1177	21470	Solyc09g009020.3,Solyc10g083570.2,Solyc04g025530.3,Solyc02g087630.3,Solyc10g012370.3,Solyc01g097970.3,Solyc10g085550.2,Solyc07g063090.1,Solyc08g068390.3,Solyc02g082850.3,Solyc01g067730.3,Solyc05g012070.3,Solyc08g029000.3,Solyc06g005490.3,Solyc08g080140.3,Solyc02g089170.3,Solyc08g077300.3,Solyc09g075040.3,Solyc02g038740.3,Solyc09g091420.3,Solyc01g088480.3,Solyc05g054050.3,Solyc11g007020.2,Solyc11g…
GO:0070181	small ribosomal subunit rRNA binding	molecular_function	0.016091	0.34419	3	1162	11	21470	Solyc11g072260.2,Solyc05g054990.3,Solyc01g091220.3
GO:0031407	oxylipin metabolic process	biological_process	0.016095	0.34419	4	1162	18	21470	Solyc03g122340.3,Solyc07g049690.3,Solyc08g029000.3,Solyc10g007960.1
GO:0031408	oxylipin biosynthetic process	biological_process	0.016095	0.34419	4	1162	18	21470	Solyc10g007960.1,Solyc08g029000.3,Solyc07g049690.3,Solyc03g122340.3
GO:1901699	cellular response to nitrogen compound	biological_process	0.016867	0.35888	5	1162	27	21470	Solyc07g049550.3,Solyc08g065490.3,Solyc01g087150.3,Solyc07g026650.3,Solyc08g077180.3
GO:0098772	molecular function regulator	molecular_function	0.016876	0.35888	34	1162	435	21470	Solyc09g075330.3,Solyc11g066480.2,Solyc07g005380.3,Solyc09g091000.3,Solyc07g054720.2,Solyc06g061215.1,Solyc03g098050.3,Solyc03g098730.1,Solyc09g075750.1,Solyc09g075350.3,Solyc11g021060.2,Solyc03g098740.1,Solyc08g080630.3,Solyc07g007240.3,Solyc10g018330.2,Solyc06g072220.1,Solyc12g096960.2,Solyc02g090600.1,Solyc09g090970.3,Solyc03g019690.1,Solyc06g072230.1,Solyc12g096220.2,Solyc10g086090.2,Solyc04g…
GO:1901292	nucleoside phosphate catabolic process	biological_process	0.01704	0.36137	3	1162	11	21470	Solyc01g100030.3,Solyc09g091420.3,Solyc01g097970.3
GO:0005732	small nucleolar ribonucleoprotein complex	cellular_component	0.017221	0.3642	3	1162	11	21470	Solyc09g092080.3,Solyc03g025270.3,Solyc09g011420.3
GO:0042537	benzene-containing compound metabolic process	biological_process	0.017328	0.36545	5	1162	29	21470	Solyc03g119250.3,Solyc09g075040.3,Solyc07g063090.1,Solyc12g036390.2,Solyc05g012180.3
GO:0005976	polysaccharide metabolic process	biological_process	0.017597	0.37012	25	1162	283	21470	Solyc09g091030.3,Solyc11g040340.2,Solyc03g083840.3,Solyc02g082930.3,Solyc06g073760.3,Solyc09g075350.3,Solyc05g047590.3,Solyc09g075360.3,Solyc11g040140.2,Solyc11g071640.2,Solyc03g093130.3,Solyc09g010210.3,Solyc07g043395.1,Solyc10g055810.2,Solyc01g109790.3,Solyc03g093120.3,Solyc09g075330.3,Solyc07g056000.3,Solyc03g093080.3,Solyc01g106650.3,Solyc07g043390.3,Solyc09g061890.3,Solyc02g082920.3,Solyc02g…
GO:0009414	response to water deprivation	biological_process	0.017748	0.37228	9	1162	73	21470	Solyc06g011350.3,Solyc01g095140.3,Solyc01g065700.3,Solyc01g095150.3,Solyc08g005610.3,Solyc09g075820.3,Solyc02g084240.3,Solyc06g005170.3,Solyc10g084120.2
GO:0006839	mitochondrial transport	biological_process	0.018155	0.37729	8	1162	63	21470	Solyc11g010500.1,Solyc08g081430.3,Solyc11g068980.2,Solyc08g008420.3,Solyc06g082800.3,Solyc01g098230.3,Solyc10g086510.2,Solyc09g091180.3
GO:0010035	response to inorganic substance	biological_process	0.018174	0.37729	18	1162	192	21470	Solyc01g095150.3,Solyc00g006800.3,Solyc01g095140.3,Solyc09g075040.3,Solyc08g005610.3,Solyc06g005170.3,Solyc02g084240.3,Solyc08g062340.3,Solyc01g087150.3,Solyc07g026650.3,Solyc01g065700.3,Solyc06g011350.3,Solyc07g049550.3,Solyc09g075820.3,Solyc06g048410.3,Solyc12g094620.2,Solyc07g063090.1,Solyc10g084120.2
GO:0006165	nucleoside diphosphate phosphorylation	biological_process	0.018184	0.37729	9	1162	72	21470	Solyc10g085550.2,Solyc01g089970.3,Solyc08g077180.3,Solyc09g009020.3,Solyc10g083570.2,Solyc08g082430.3,Solyc06g005490.3,Solyc10g085555.1,Solyc03g121070.3
GO:0046939	nucleotide phosphorylation	biological_process	0.018184	0.37729	9	1162	72	21470	Solyc10g083570.2,Solyc09g009020.3,Solyc08g082430.3,Solyc08g077180.3,Solyc10g085550.2,Solyc01g089970.3,Solyc10g085555.1,Solyc06g005490.3,Solyc03g121070.3
GO:0034404	nucleobase-containing small molecule biosynthetic process	biological_process	0.018309	0.37886	5	1162	29	21470	Solyc08g082430.3,Solyc01g100030.3,Solyc09g091420.3,Solyc01g097970.3,Solyc01g089970.3
GO:0010033	response to organic substance	biological_process	0.018834	0.38868	42	1162	566	21470	Solyc11g065660.2,Solyc07g006900.2,Solyc01g096820.3,Solyc07g063090.1,Solyc02g087300.1,Solyc07g042470.3,Solyc08g065490.3,Solyc03g082520.1,Solyc09g075820.3,Solyc07g049550.3,Solyc04g051510.1,Solyc02g083850.3,Solyc01g096070.3,Solyc12g049400.2,Solyc09g090970.3,Solyc06g060230.3,Solyc08g077180.3,Solyc12g096960.2,Solyc08g005610.3,Solyc09g075040.3,Solyc06g059740.3,Solyc04g056620.2,Solyc09g091000.3,Solyc07g…
GO:0008540	proteasome regulatory particle, base subcomplex	cellular_component	0.019346	0.39817	3	1162	11	21470	Solyc03g123730.3,Solyc07g005640.3,Solyc05g018570.3
GO:0031625	ubiquitin protein ligase binding	molecular_function	0.019513	0.40053	7	1162	51	21470	Solyc12g099030.2,Solyc08g016670.3,Solyc12g098940.2,Solyc01g067120.3,Solyc08g008590.3,Solyc01g096290.3,Solyc08g083120.3
GO:0003743	translation initiation factor activity	molecular_function	0.01983	0.40596	8	1162	62	21470	Solyc10g079880.2,Solyc03g095840.3,Solyc01g095410.3,Solyc01g011000.3,Solyc01g088370.3,Solyc07g042570.3,Solyc11g013440.2,Solyc08g074790.3
GO:0005687	U4 snRNP	cellular_component	0.020164	0.41171	3	1162	12	21470	Solyc03g033600.3,Solyc02g084020.3,Solyc05g055260.3
GO:0009415	response to water	biological_process	0.020276	0.4129	9	1162	75	21470	Solyc09g075820.3,Solyc08g005610.3,Solyc01g065700.3,Solyc01g095150.3,Solyc01g095140.3,Solyc06g011350.3,Solyc10g084120.2,Solyc02g084240.3,Solyc06g005170.3
GO:0051082	unfolded protein binding	molecular_function	0.020409	0.41449	12	1162	113	21470	Solyc08g082820.3,Solyc02g063090.3,Solyc09g091180.3,Solyc03g118040.3,Solyc08g062340.3,Solyc04g081570.3,Solyc04g048900.3,Solyc01g088080.3,Solyc01g079610.3,Solyc07g008800.3,Solyc01g111170.3,Solyc01g090750.3
GO:0006450	regulation of translational fidelity	biological_process	0.020887	0.42308	2	1162	5	21470	Solyc01g010540.3,Solyc01g010580.3
GO:0009719	response to endogenous stimulus	biological_process	0.021069	0.42549	37	1162	494	21470	Solyc01g111170.3,Solyc05g047690.3,Solyc01g068410.3,Solyc04g056620.2,Solyc09g091000.3,Solyc07g014620.1,Solyc12g009220.2,Solyc07g005380.3,Solyc09g074270.3,Solyc04g081270.1,Solyc04g081250.1,Solyc07g042170.3,Solyc02g082080.1,Solyc10g018340.1,Solyc10g085000.2,Solyc02g037530.3,Solyc09g075010.3,Solyc06g068930.2,Solyc01g087150.3,Solyc08g065490.3,Solyc09g075820.3,Solyc07g049550.3,Solyc03g082520.1,Solyc04g…
GO:0031225	anchored component of membrane	cellular_component	0.021116	0.42549	11	1162	101	21470	Solyc10g081980.2,Solyc01g008620.3,Solyc07g005330.3,Solyc07g049370.2,Solyc07g065540.1,Solyc07g008420.3,Solyc07g008140.3,Solyc07g008130.3,Solyc03g116700.3,Solyc11g012130.2,Solyc01g112080.3
GO:0009814	defense response, incompatible interaction	biological_process	0.021225	0.42631	5	1162	31	21470	Solyc03g121900.1,Solyc01g109390.3,Solyc07g065110.1,Solyc01g066910.3,Solyc09g075040.3
GO:0044389	ubiquitin-like protein ligase binding	molecular_function	0.021268	0.42631	7	1162	52	21470	Solyc01g096290.3,Solyc08g083120.3,Solyc08g008590.3,Solyc01g067120.3,Solyc12g099030.2,Solyc08g016670.3,Solyc12g098940.2
GO:0051054	positive regulation of DNA metabolic process	biological_process	0.021389	0.42762	3	1162	11	21470	Solyc08g061960.3,Solyc07g041310.3,Solyc08g061850.3
GO:0009132	nucleoside diphosphate metabolic process	biological_process	0.021511	0.42894	9	1162	74	21470	Solyc08g077180.3,Solyc10g085550.2,Solyc01g089970.3,Solyc08g082430.3,Solyc10g083570.2,Solyc09g009020.3,Solyc06g005490.3,Solyc10g085555.1,Solyc03g121070.3
GO:0019104	DNA N-glycosylase activity	molecular_function	0.022273	0.44298	4	1162	20	21470	Solyc02g082120.3,Solyc08g061850.3,Solyc07g041310.3,Solyc08g061960.3
GO:0055086	nucleobase-containing small molecule metabolic process	biological_process	0.022558	0.44748	27	1162	325	21470	Solyc12g098500.2,Solyc08g080170.3,Solyc11g007020.2,Solyc01g100030.3,Solyc11g012760.2,Solyc09g091420.3,Solyc08g077180.3,Solyc02g038740.3,Solyc01g089970.3,Solyc01g088480.3,Solyc03g019750.3,Solyc08g077300.3,Solyc05g046340.2,Solyc06g005490.3,Solyc10g085555.1,Solyc02g089170.3,Solyc08g080140.3,Solyc05g012070.3,Solyc03g121070.3,Solyc05g005160.3,Solyc02g065740.3,Solyc10g085550.2,Solyc01g097970.3,Solyc09g…
GO:0019752	carboxylic acid metabolic process	biological_process	0.023653	0.46748	53	1162	716	21470	Solyc08g068680.3,Solyc12g036390.2,Solyc03g115990.2,Solyc12g098500.2,Solyc08g068600.3,Solyc07g032740.3,Solyc02g022930.3,Solyc05g056295.1,Solyc01g094280.3,Solyc00g006800.3,Solyc11g072520.2,Solyc08g007420.3,Solyc03g121070.3,Solyc10g085555.1,Solyc10g049890.2,Solyc06g050590.3,Solyc05g005160.3,Solyc11g011390.2,Solyc03g122340.3,Solyc11g011920.2,Solyc09g011870.2,Solyc05g012180.3,Solyc05g050120.3,Solyc03g…
GO:0034715	pICln-Sm protein complex	cellular_component	0.023688	0.46748	2	1162	5	21470	Solyc02g084020.3,Solyc03g033600.3
GO:0010427	abscisic acid binding	molecular_function	0.023789	0.46828	4	1162	22	21470	Solyc07g005380.3,Solyc09g091000.3,Solyc12g096960.2,Solyc09g090970.3
GO:0001101	response to acid chemical	biological_process	0.023896	0.46917	9	1162	77	21470	Solyc01g095150.3,Solyc01g065700.3,Solyc06g011350.3,Solyc01g095140.3,Solyc08g005610.3,Solyc09g075820.3,Solyc02g084240.3,Solyc06g005170.3,Solyc10g084120.2
GO:0009166	nucleotide catabolic process	biological_process	0.024375	0.47224	2	1162	5	21470	Solyc01g097970.3,Solyc01g100030.3
GO:0009264	deoxyribonucleotide catabolic process	biological_process	0.024375	0.47224	2	1162	5	21470	Solyc01g097970.3,Solyc01g100030.3
GO:0006325	chromatin organization	biological_process	0.02451	0.47224	19	1162	217	21470	Solyc05g054610.1,Solyc01g086820.3,Solyc04g011390.1,Solyc06g084020.3,Solyc03g005227.1,Solyc01g080600.3,Solyc09g066100.3,Solyc06g075830.2,Solyc02g084240.3,Solyc05g051515.1,Solyc01g073970.3,Solyc07g032240.3,Solyc06g072240.1,Solyc06g005430.1,Solyc03g025270.3,Solyc01g079110.3,Solyc06g075960.1,Solyc11g072860.2,Solyc09g082710.3
GO:0006449	regulation of translational termination	biological_process	0.024544	0.47224	2	1162	5	21470	Solyc04g005510.3,Solyc01g011000.3
GO:0006452	translational frameshifting	biological_process	0.024544	0.47224	2	1162	5	21470	Solyc04g005510.3,Solyc01g011000.3
GO:0043243	positive regulation of protein-containing complex disassembly	biological_process	0.024544	0.47224	2	1162	5	21470	Solyc01g011000.3,Solyc04g005510.3
GO:0045901	positive regulation of translational elongation	biological_process	0.024544	0.47224	2	1162	5	21470	Solyc04g005510.3,Solyc01g011000.3
GO:0045905	positive regulation of translational termination	biological_process	0.024544	0.47224	2	1162	5	21470	Solyc01g011000.3,Solyc04g005510.3
GO:0072528	pyrimidine-containing compound biosynthetic process	biological_process	0.024741	0.47484	6	1162	41	21470	Solyc08g077300.3,Solyc08g082430.3,Solyc01g100030.3,Solyc01g088480.3,Solyc01g089970.3,Solyc01g097970.3
GO:0033993	response to lipid	biological_process	0.024842	0.47506	18	1162	199	21470	Solyc06g060230.3,Solyc09g090970.3,Solyc12g096960.2,Solyc07g005380.3,Solyc08g005610.3,Solyc09g074270.3,Solyc02g082080.1,Solyc10g085000.2,Solyc01g087150.3,Solyc07g026650.3,Solyc01g111170.3,Solyc05g047690.3,Solyc09g075820.3,Solyc07g049550.3,Solyc02g083850.3,Solyc11g065660.2,Solyc09g091000.3,Solyc01g096820.3
GO:0032592	integral component of mitochondrial membrane	cellular_component	0.024938	0.47506	4	1162	21	21470	Solyc08g008420.3,Solyc03g097840.3,Solyc01g066720.3,Solyc02g094470.3
GO:0098573	intrinsic component of mitochondrial membrane	cellular_component	0.024938	0.47506	4	1162	21	21470	Solyc02g094470.3,Solyc03g097840.3,Solyc01g066720.3,Solyc08g008420.3
GO:0016863	intramolecular oxidoreductase activity, transposing C=C bonds	molecular_function	0.025147	0.47708	2	1162	5	21470	Solyc06g082980.3,Solyc05g055760.3
GO:0009176	pyrimidine deoxyribonucleoside monophosphate metabolic process	biological_process	0.025254	0.47708	2	1162	5	21470	Solyc01g097970.3,Solyc01g100030.3
GO:0009177	pyrimidine deoxyribonucleoside monophosphate biosynthetic process	biological_process	0.025254	0.47708	2	1162	5	21470	Solyc01g100030.3,Solyc01g097970.3
GO:0098661	inorganic anion transmembrane transport	biological_process	0.025293	0.47708	4	1162	20	21470	Solyc11g010500.1,Solyc04g054730.3,Solyc03g097840.3,Solyc02g094470.3
GO:0009725	response to hormone	biological_process	0.025666	0.48293	36	1162	486	21470	Solyc12g096960.2,Solyc09g090970.3,Solyc06g060230.3,Solyc08g077180.3,Solyc08g005610.3,Solyc01g096070.3,Solyc12g049400.2,Solyc04g051510.1,Solyc02g083850.3,Solyc09g075820.3,Solyc07g049550.3,Solyc03g082520.1,Solyc01g096820.3,Solyc11g065660.2,Solyc07g006900.2,Solyc07g042470.3,Solyc07g063090.1,Solyc04g081270.1,Solyc09g074270.3,Solyc12g009220.2,Solyc07g005380.3,Solyc02g082080.1,Solyc10g018340.1,Solyc10g…
GO:0043022	ribosome binding	molecular_function	0.026068	0.48822	5	1162	31	21470	Solyc03g095840.3,Solyc07g042570.3,Solyc01g011000.3,Solyc03g119040.3,Solyc04g005510.3
GO:0019904	protein domain specific binding	molecular_function	0.026074	0.48822	3	1162	12	21470	Solyc04g074510.3,Solyc12g010860.2,Solyc03g034180.3
GO:0006282	regulation of DNA repair	biological_process	0.02648	0.49228	3	1162	12	21470	Solyc07g041310.3,Solyc08g061960.3,Solyc08g061850.3
GO:0004175	endopeptidase activity	molecular_function	0.026508	0.49228	31	1162	386	21470	Solyc10g009410.1,Solyc01g079910.1,Solyc04g082120.3,Solyc01g079970.2,Solyc01g079960.2,Solyc12g087940.2,Solyc02g071560.3,Solyc01g087740.1,Solyc04g080590.3,Solyc10g081130.2,Solyc12g009140.2,Solyc04g005050.2,Solyc01g111450.3,Solyc01g079980.3,Solyc01g079920.3,Solyc07g055320.3,Solyc06g005940.3,Solyc07g056170.3,Solyc08g076620.1,Solyc10g084325.1,Solyc02g063480.2,Solyc11g069150.2,Solyc01g080010.2,Solyc07g…
GO:0006571	tyrosine biosynthetic process	biological_process	0.02653	0.49228	2	1162	5	21470	Solyc09g011870.2,Solyc07g007590.1
GO:0045898	regulation of RNA polymerase II transcription preinitiation complex assembly	biological_process	0.026611	0.49228	2	1162	5	21470	Solyc03g123730.3,Solyc05g018570.3
GO:0045899	positive regulation of RNA polymerase II transcription preinitiation complex assembly	biological_process	0.026611	0.49228	2	1162	5	21470	Solyc03g123730.3,Solyc05g018570.3
GO:0030687	preribosome, large subunit precursor	cellular_component	0.026919	0.49677	3	1162	12	21470	Solyc01g005810.3,Solyc11g020810.2,Solyc01g096800.3
GO:0044265	cellular macromolecule catabolic process	biological_process	0.027366	0.50341	36	1162	473	21470	Solyc01g067120.3,Solyc07g006570.3,Solyc02g082920.3,Solyc02g061770.3,Solyc02g069880.3,Solyc10g081130.2,Solyc12g099030.2,Solyc01g111450.3,Solyc12g009140.2,Solyc07g016200.3,Solyc12g009560.2,Solyc11g069150.2,Solyc08g083120.3,Solyc02g081700.1,Solyc11g005370.2,Solyc01g096290.3,Solyc08g082820.3,Solyc12g098940.2,Solyc02g082950.3,Solyc04g079200.3,Solyc08g008590.3,Solyc10g055810.2,Solyc08g060810.3,Solyc04g…
GO:0043436	oxoacid metabolic process	biological_process	0.02741	0.50341	54	1162	738	21470	Solyc05g005160.3,Solyc11g011390.2,Solyc03g121070.3,Solyc10g085555.1,Solyc06g050590.3,Solyc10g049890.2,Solyc03g119250.3,Solyc11g011920.2,Solyc03g122340.3,Solyc09g011870.2,Solyc05g012180.3,Solyc05g050120.3,Solyc07g032740.3,Solyc08g068600.3,Solyc02g022930.3,Solyc05g056295.1,Solyc11g013810.2,Solyc08g068680.3,Solyc12g036390.2,Solyc03g115990.2,Solyc12g098500.2,Solyc08g007420.3,Solyc01g094280.3,Solyc00g…
GO:0005730	nucleolus	cellular_component	0.027794	0.50925	12	1162	118	21470	Solyc01g005810.3,Solyc09g011420.3,Solyc09g010500.3,Solyc03g025270.3,Solyc01g091220.3,Solyc11g020810.2,Solyc09g092080.3,Solyc05g047690.3,Solyc10g078660.2,Solyc09g066100.3,Solyc11g072260.2,Solyc01g096800.3
GO:0030170	pyridoxal phosphate binding	molecular_function	0.027986	0.51007	13	1162	128	21470	Solyc04g025530.3,Solyc08g068640.3,Solyc08g065490.3,Solyc05g054050.3,Solyc11g011920.2,Solyc10g012370.3,Solyc08g068600.3,Solyc07g032740.3,Solyc12g088000.2,Solyc10g007110.3,Solyc08g068680.3,Solyc01g005000.3,Solyc08g014610.3
GO:0070279	vitamin B6 binding	molecular_function	0.027986	0.51007	13	1162	128	21470	Solyc11g011920.2,Solyc10g012370.3,Solyc05g054050.3,Solyc08g065490.3,Solyc08g068640.3,Solyc04g025530.3,Solyc08g014610.3,Solyc01g005000.3,Solyc08g068680.3,Solyc10g007110.3,Solyc12g088000.2,Solyc07g032740.3,Solyc08g068600.3
GO:0062197	cellular response to chemical stress	biological_process	0.028038	0.51007	7	1162	54	21470	Solyc06g060260.3,Solyc07g049550.3,Solyc06g005150.3,Solyc07g020860.3,Solyc07g026650.3,Solyc01g087150.3,Solyc06g048410.3
GO:0043178	alcohol binding	molecular_function	0.028178	0.5114	4	1162	23	21470	Solyc09g091000.3,Solyc12g096960.2,Solyc09g090970.3,Solyc07g005380.3
GO:0006082	organic acid metabolic process	biological_process	0.02861	0.51803	54	1162	740	21470	Solyc00g006800.3,Solyc01g094280.3,Solyc11g072520.2,Solyc08g007420.3,Solyc12g036390.2,Solyc08g068680.3,Solyc12g098500.2,Solyc03g115990.2,Solyc02g022930.3,Solyc08g068600.3,Solyc07g032740.3,Solyc11g013810.2,Solyc05g056295.1,Solyc09g011870.2,Solyc11g011920.2,Solyc03g122340.3,Solyc05g050120.3,Solyc05g012180.3,Solyc03g119250.3,Solyc10g085555.1,Solyc03g121070.3,Solyc06g050590.3,Solyc10g049890.2,Solyc05g…
GO:0016758	transferase activity, transferring hexosyl groups	molecular_function	0.02903	0.52393	31	1162	386	21470	Solyc07g056000.3,Solyc07g043480.1,Solyc11g066680.2,Solyc03g093120.3,Solyc05g053120.1,Solyc01g105350.2,Solyc12g009930.2,Solyc07g043395.1,Solyc10g086240.2,Solyc07g043390.3,Solyc08g076460.3,Solyc03g093080.3,Solyc01g106650.3,Solyc10g085280.2,Solyc12g006430.2,Solyc07g043500.1,Solyc01g107560.3,Solyc11g007490.2,Solyc05g053890.2,Solyc01g094380.2,Solyc04g016230.3,Solyc03g078490.3,Solyc02g093430.3,Solyc12g…
GO:0009041	uridylate kinase activity	molecular_function	0.029179	0.52393	2	1162	5	21470	Solyc08g077300.3,Solyc01g088480.3
GO:0009867	jasmonic acid mediated signaling pathway	biological_process	0.029209	0.52393	5	1162	32	21470	Solyc07g042170.3,Solyc07g063090.1,Solyc12g009220.2,Solyc12g049400.2,Solyc06g068930.2
GO:0071395	cellular response to jasmonic acid stimulus	biological_process	0.029209	0.52393	5	1162	32	21470	Solyc06g068930.2,Solyc07g063090.1,Solyc12g049400.2,Solyc12g009220.2,Solyc07g042170.3
GO:0004097	catechol oxidase activity	molecular_function	0.029566	0.52909	2	1162	5	21470	Solyc02g078650.3,Solyc08g074690.3
GO:0042555	MCM complex	cellular_component	0.029745	0.53106	2	1162	5	21470	Solyc02g082180.3,Solyc01g079507.1
GO:0005838	proteasome regulatory particle	cellular_component	0.030888	0.54694	4	1162	22	21470	Solyc07g005640.3,Solyc03g123730.3,Solyc05g018570.3,Solyc04g079200.3
GO:0022624	proteasome accessory complex	cellular_component	0.030888	0.54694	4	1162	22	21470	Solyc05g018570.3,Solyc03g123730.3,Solyc07g005640.3,Solyc04g079200.3
GO:0046540	U4/U6 x U5 tri-snRNP complex	cellular_component	0.03092	0.54694	4	1162	23	21470	Solyc11g005370.2,Solyc09g092080.3,Solyc09g072970.3,Solyc09g011420.3
GO:0097526	spliceosomal tri-snRNP complex	cellular_component	0.03092	0.54694	4	1162	23	21470	Solyc09g011420.3,Solyc09g072970.3,Solyc09g092080.3,Solyc11g005370.2
GO:0005758	mitochondrial intermembrane space	cellular_component	0.031366	0.55228	3	1162	14	21470	Solyc01g103220.3,Solyc10g086510.2,Solyc06g072600.3
GO:0031970	organelle envelope lumen	cellular_component	0.031366	0.55228	3	1162	14	21470	Solyc01g103220.3,Solyc10g086510.2,Solyc06g072600.3
GO:0016705	oxidoreductase activity, acting on paired donors, with incorporation or reduction of molecular oxygen	molecular_function	0.031841	0.55936	32	1162	411	21470	Solyc08g005610.3,Solyc03g112030.2,Solyc02g084930.3,Solyc04g083140.2,Solyc10g078220.2,Solyc06g060610.2,Solyc12g045020.2,Solyc06g076160.3,Solyc07g049690.3,Solyc10g007960.1,Solyc03g058430.2,Solyc12g042480.2,Solyc12g044950.2,Solyc03g111280.2,Solyc03g111300.1,Solyc09g074430.3,Solyc02g086180.3,Solyc07g043460.3,Solyc06g005750.3,Solyc02g067530.3,Solyc04g040130.1,Solyc06g076170.3,Solyc03g112040.1,Solyc10g…
GO:0005740	mitochondrial envelope	cellular_component	0.0327	0.57314	17	1162	201	21470	Solyc10g086510.2,Solyc06g072600.3,Solyc08g008420.3,Solyc06g082800.3,Solyc08g081430.3,Solyc11g010500.1,Solyc01g066720.3,Solyc02g094470.3,Solyc11g071790.2,Solyc01g098230.3,Solyc03g097840.3,Solyc06g008120.1,Solyc11g068980.2,Solyc11g068400.2,Solyc01g103220.3,Solyc12g008730.2,Solyc12g036790.2
GO:0032269	negative regulation of cellular protein metabolic process	biological_process	0.033327	0.5806	7	1162	58	21470	Solyc09g090970.3,Solyc08g080630.3,Solyc11g021060.2,Solyc10g080400.2,Solyc06g074030.1,Solyc03g020010.1,Solyc11g020960.2
GO:0051248	negative regulation of protein metabolic process	biological_process	0.033327	0.5806	7	1162	58	21470	Solyc10g080400.2,Solyc03g020010.1,Solyc11g020960.2,Solyc06g074030.1,Solyc08g080630.3,Solyc09g090970.3,Solyc11g021060.2
GO:0009640	photomorphogenesis	biological_process	0.033352	0.5806	4	1162	23	21470	Solyc06g073180.3,Solyc01g111170.3,Solyc10g079880.2,Solyc08g061130.3
GO:0006626	protein targeting to mitochondrion	biological_process	0.033819	0.58355	6	1162	46	21470	Solyc08g081430.3,Solyc09g091180.3,Solyc11g068980.2,Solyc06g082800.3,Solyc10g086510.2,Solyc01g098230.3
GO:0070585	protein localization to mitochondrion	biological_process	0.033819	0.58355	6	1162	46	21470	Solyc06g082800.3,Solyc10g086510.2,Solyc01g098230.3,Solyc08g081430.3,Solyc09g091180.3,Solyc11g068980.2
GO:0072655	establishment of protein localization to mitochondrion	biological_process	0.033819	0.58355	6	1162	46	21470	Solyc10g086510.2,Solyc01g098230.3,Solyc06g082800.3,Solyc11g068980.2,Solyc08g081430.3,Solyc09g091180.3
GO:0080134	regulation of response to stress	biological_process	0.033826	0.58355	10	1162	94	21470	Solyc07g042170.3,Solyc04g054690.3,Solyc06g005170.3,Solyc12g049400.2,Solyc06g068930.2,Solyc07g018300.3,Solyc07g041310.3,Solyc08g061960.3,Solyc12g009220.2,Solyc08g061850.3
GO:0046527	glucosyltransferase activity	molecular_function	0.0342	0.58869	14	1162	145	21470	Solyc01g106650.3,Solyc03g093080.3,Solyc10g085280.2,Solyc11g040140.2,Solyc10g086240.2,Solyc12g009300.2,Solyc07g043390.3,Solyc03g093130.3,Solyc07g043490.1,Solyc07g043395.1,Solyc01g094380.2,Solyc03g093120.3,Solyc07g056000.3,Solyc01g107560.3
GO:0019205	nucleobase-containing compound kinase activity	molecular_function	0.034372	0.59033	5	1162	33	21470	Solyc03g111200.3,Solyc01g088480.3,Solyc01g089970.3,Solyc08g077300.3,Solyc08g082430.3
GO:0032787	monocarboxylic acid metabolic process	biological_process	0.034488	0.59099	26	1162	318	21470	Solyc07g049690.3,Solyc12g036390.2,Solyc05g056295.1,Solyc00g006800.3,Solyc08g077180.3,Solyc09g075040.3,Solyc08g005610.3,Solyc03g121070.3,Solyc06g005490.3,Solyc10g085555.1,Solyc08g029000.3,Solyc06g050590.3,Solyc08g068390.3,Solyc05g005160.3,Solyc01g067730.3,Solyc07g063090.1,Solyc04g055200.3,Solyc03g122340.3,Solyc12g011160.2,Solyc10g085550.2,Solyc05g012180.3,Solyc05g050120.3,Solyc03g119250.3,Solyc10g…
GO:0010411	xyloglucan metabolic process	biological_process	0.035249	0.60269	5	1162	33	21470	Solyc01g106650.3,Solyc03g093080.3,Solyc11g040140.2,Solyc03g093130.3,Solyc07g056000.3
GO:0031226	intrinsic component of plasma membrane	cellular_component	0.03583	0.61125	15	1162	164	21470	Solyc01g057770.3,Solyc03g116700.3,Solyc11g012130.2,Solyc01g112080.3,Solyc07g049370.2,Solyc04g054730.3,Solyc07g065540.1,Solyc07g008140.3,Solyc07g008420.3,Solyc07g008130.3,Solyc01g008620.3,Solyc04g014490.1,Solyc07g005330.3,Solyc09g075820.3,Solyc10g081980.2
GO:0044042	glucan metabolic process	biological_process	0.036046	0.61228	14	1162	146	21470	Solyc11g071640.2,Solyc07g043390.3,Solyc03g093130.3,Solyc09g075360.3,Solyc11g040140.2,Solyc01g106650.3,Solyc03g093080.3,Solyc07g056000.3,Solyc06g073760.3,Solyc03g093120.3,Solyc01g109790.3,Solyc09g010210.3,Solyc11g040340.2,Solyc07g043395.1
GO:0009809	lignin biosynthetic process	biological_process	0.036049	0.61228	3	1162	14	21470	Solyc10g078240.2,Solyc00g006800.3,Solyc10g078220.2
GO:0006417	regulation of translation	biological_process	0.036376	0.61647	7	1162	59	21470	Solyc01g010580.3,Solyc06g074030.1,Solyc01g011000.3,Solyc04g005510.3,Solyc03g119040.3,Solyc07g042570.3,Solyc01g010540.3
GO:0048046	apoplast	cellular_component	0.036927	0.62356	11	1162	110	21470	Solyc01g111170.3,Solyc03g093080.3,Solyc10g008900.3,Solyc08g081780.1,Solyc01g106650.3,Solyc11g040140.2,Solyc03g093130.3,Solyc10g055200.1,Solyc10g055190.1,Solyc03g093120.3,Solyc07g056000.3
GO:0034614	cellular response to reactive oxygen species	biological_process	0.037017	0.62356	4	1162	23	21470	Solyc06g048410.3,Solyc01g087150.3,Solyc07g026650.3,Solyc07g049550.3
GO:0072527	pyrimidine-containing compound metabolic process	biological_process	0.037038	0.62356	6	1162	45	21470	Solyc01g088480.3,Solyc01g097970.3,Solyc01g089970.3,Solyc01g100030.3,Solyc08g077300.3,Solyc08g082430.3
GO:0009219	pyrimidine deoxyribonucleotide metabolic process	biological_process	0.037384	0.6239	2	1162	6	21470	Solyc01g097970.3,Solyc01g100030.3
GO:0009221	pyrimidine deoxyribonucleotide biosynthetic process	biological_process	0.037384	0.6239	2	1162	6	21470	Solyc01g097970.3,Solyc01g100030.3
GO:0009265	2-deoxyribonucleotide biosynthetic process	biological_process	0.037384	0.6239	2	1162	6	21470	Solyc01g100030.3,Solyc01g097970.3
GO:0046385	deoxyribose phosphate biosynthetic process	biological_process	0.037384	0.6239	2	1162	6	21470	Solyc01g100030.3,Solyc01g097970.3
GO:0072529	pyrimidine-containing compound catabolic process	biological_process	0.037915	0.6314	2	1162	6	21470	Solyc01g097970.3,Solyc01g100030.3
GO:0005681	spliceosomal complex	cellular_component	0.038187	0.63454	9	1162	84	21470	Solyc08g069080.3,Solyc05g055260.3,Solyc11g005370.2,Solyc09g011420.3,Solyc09g009640.3,Solyc02g084020.3,Solyc03g033600.3,Solyc09g072970.3,Solyc09g092080.3
GO:0006228	UTP biosynthetic process	biological_process	0.038362	0.63471	2	1162	6	21470	Solyc01g089970.3,Solyc08g082430.3
GO:0046051	UTP metabolic process	biological_process	0.038362	0.63471	2	1162	6	21470	Solyc08g082430.3,Solyc01g089970.3
GO:0003824	catalytic activity	molecular_function	0.038655	0.63726	508	1162	8667	21470	Solyc07g005090.3,Solyc02g087070.3,Solyc01g088400.3,Solyc09g061840.3,Solyc03g123730.3,Solyc10g084325.1,Solyc12g055960.1,Solyc08g013930.3,Solyc01g008640.3,Solyc12g056960.2,Solyc09g010500.3,Solyc10g052600.1,Solyc01g074040.2,Solyc08g066310.2,Solyc11g040340.2,Solyc12g006540.2,Solyc07g052370.3,Solyc05g018570.3,Solyc07g006560.3,Solyc08g082820.3,Solyc04g005350.3,Solyc08g066320.3,Solyc01g079970.2,Solyc01g…
GO:0005759	mitochondrial matrix	cellular_component	0.038682	0.63726	8	1162	73	21470	Solyc05g056480.3,Solyc06g062760.3,Solyc12g011270.2,Solyc11g006400.2,Solyc03g114050.3,Solyc04g014390.3,Solyc07g008800.3,Solyc04g017680.3
GO:0031597	cytosolic proteasome complex	cellular_component	0.039137	0.64336	2	1162	6	21470	Solyc05g018570.3,Solyc10g079880.2
GO:0016229	steroid dehydrogenase activity	molecular_function	0.039689	0.64981	3	1162	14	21470	Solyc04g082750.3,Solyc10g086500.1,Solyc02g081730.3
GO:0006720	isoprenoid metabolic process	biological_process	0.040005	0.64981	11	1162	108	21470	Solyc02g038740.3,Solyc01g067620.3,Solyc12g015860.2,Solyc01g101180.3,Solyc08g005610.3,Solyc01g101170.3,Solyc01g110290.3,Solyc05g055760.3,Solyc03g031860.3,Solyc11g007020.2,Solyc08g080170.3
GO:0016688	L-ascorbate peroxidase activity	molecular_function	0.040526	0.64981	2	1162	6	21470	Solyc06g005150.3,Solyc06g060260.3
GO:0018995	host cellular component	cellular_component	0.040553	0.64981	15	1162	167	21470	Solyc11g072860.2,Solyc12g100010.1,Solyc04g016000.3,Solyc07g055710.3,Solyc06g084020.3,Solyc06g075960.1,Solyc06g005430.1,Solyc06g072240.1,Solyc02g092980.3,Solyc04g011390.1,Solyc02g084240.3,Solyc02g069880.3,Solyc09g066100.3,Solyc06g075830.2,Solyc05g054610.1
GO:0033643	host cell part	cellular_component	0.040553	0.64981	15	1162	167	21470	Solyc06g075960.1,Solyc07g055710.3,Solyc04g016000.3,Solyc06g084020.3,Solyc12g100010.1,Solyc11g072860.2,Solyc05g054610.1,Solyc02g069880.3,Solyc02g084240.3,Solyc09g066100.3,Solyc06g075830.2,Solyc06g005430.1,Solyc06g072240.1,Solyc02g092980.3,Solyc04g011390.1
GO:0033646	host intracellular part	cellular_component	0.040553	0.64981	15	1162	167	21470	Solyc06g075830.2,Solyc09g066100.3,Solyc02g069880.3,Solyc02g084240.3,Solyc05g054610.1,Solyc04g011390.1,Solyc06g072240.1,Solyc02g092980.3,Solyc06g005430.1,Solyc06g084020.3,Solyc04g016000.3,Solyc07g055710.3,Solyc06g075960.1,Solyc12g100010.1,Solyc11g072860.2
GO:0033647	host intracellular organelle	cellular_component	0.040553	0.64981	15	1162	167	21470	Solyc06g075960.1,Solyc06g084020.3,Solyc07g055710.3,Solyc04g016000.3,Solyc11g072860.2,Solyc12g100010.1,Solyc05g054610.1,Solyc06g075830.2,Solyc09g066100.3,Solyc02g069880.3,Solyc02g084240.3,Solyc04g011390.1,Solyc06g072240.1,Solyc02g092980.3,Solyc06g005430.1
GO:0033648	host intracellular membrane-bounded organelle	cellular_component	0.040553	0.64981	15	1162	167	21470	Solyc09g066100.3,Solyc06g075830.2,Solyc02g084240.3,Solyc02g069880.3,Solyc05g054610.1,Solyc04g011390.1,Solyc02g092980.3,Solyc06g072240.1,Solyc06g005430.1,Solyc06g084020.3,Solyc04g016000.3,Solyc07g055710.3,Solyc06g075960.1,Solyc11g072860.2,Solyc12g100010.1
GO:0042025	host cell nucleus	cellular_component	0.040553	0.64981	15	1162	167	21470	Solyc12g100010.1,Solyc11g072860.2,Solyc06g075960.1,Solyc06g084020.3,Solyc04g016000.3,Solyc07g055710.3,Solyc04g011390.1,Solyc06g005430.1,Solyc06g072240.1,Solyc02g092980.3,Solyc05g054610.1,Solyc06g075830.2,Solyc09g066100.3,Solyc02g084240.3,Solyc02g069880.3
GO:0043656	host intracellular region	cellular_component	0.040553	0.64981	15	1162	167	21470	Solyc04g011390.1,Solyc06g072240.1,Solyc06g005430.1,Solyc02g092980.3,Solyc05g054610.1,Solyc06g075830.2,Solyc09g066100.3,Solyc02g069880.3,Solyc02g084240.3,Solyc12g100010.1,Solyc11g072860.2,Solyc06g075960.1,Solyc06g084020.3,Solyc04g016000.3,Solyc07g055710.3
GO:0043657	host cell	cellular_component	0.040553	0.64981	15	1162	167	21470	Solyc02g084240.3,Solyc02g069880.3,Solyc06g075830.2,Solyc09g066100.3,Solyc05g054610.1,Solyc06g072240.1,Solyc06g005430.1,Solyc02g092980.3,Solyc04g011390.1,Solyc07g055710.3,Solyc04g016000.3,Solyc06g084020.3,Solyc06g075960.1,Solyc11g072860.2,Solyc12g100010.1
GO:0009815	1-aminocyclopropane-1-carboxylate oxidase activity	molecular_function	0.040714	0.64981	2	1162	6	21470	Solyc07g026650.3,Solyc07g049550.3
GO:0070542	response to fatty acid	biological_process	0.040714	0.64981	2	1162	6	21470	Solyc07g049550.3,Solyc07g026650.3
GO:0071398	cellular response to fatty acid	biological_process	0.040714	0.64981	2	1162	6	21470	Solyc07g049550.3,Solyc07g026650.3
GO:1901698	response to nitrogen compound	biological_process	0.041032	0.65354	8	1162	70	21470	Solyc02g087300.1,Solyc07g026650.3,Solyc01g087150.3,Solyc08g082820.3,Solyc08g065490.3,Solyc07g049550.3,Solyc09g075040.3,Solyc08g077180.3
GO:0004864	protein phosphatase inhibitor activity	molecular_function	0.041665	0.66224	4	1162	26	21470	Solyc12g096960.2,Solyc09g091000.3,Solyc09g090970.3,Solyc07g005380.3
GO:0071281	cellular response to iron ion	biological_process	0.041795	0.66293	3	1162	14	21470	Solyc07g049550.3,Solyc01g087150.3,Solyc07g026650.3
GO:0016653	oxidoreductase activity, acting on NAD(P)H, heme protein as acceptor	molecular_function	0.041934	0.66377	2	1162	6	21470	Solyc10g081440.2,Solyc07g019460.3
GO:0009065	glutamine family amino acid catabolic process	biological_process	0.042167	0.66608	3	1162	14	21470	Solyc04g025530.3,Solyc01g005000.3,Solyc11g011920.2
GO:0034248	regulation of cellular amide metabolic process	biological_process	0.042416	0.66668	7	1162	61	21470	Solyc01g010540.3,Solyc07g042570.3,Solyc01g011000.3,Solyc04g005510.3,Solyc03g119040.3,Solyc01g010580.3,Solyc06g074030.1
GO:0005452	inorganic anion exchanger activity	molecular_function	0.042453	0.66668	2	1162	6	21470	Solyc01g057770.3,Solyc01g079150.3
GO:0045337	farnesyl diphosphate biosynthetic process	biological_process	0.042465	0.66668	2	1162	6	21470	Solyc12g015860.2,Solyc08g080170.3
GO:0008810	cellulase activity	molecular_function	0.043229	0.67121	3	1162	14	21470	Solyc11g040340.2,Solyc09g010210.3,Solyc09g075360.3
GO:0030245	cellulose catabolic process	biological_process	0.043229	0.67121	3	1162	14	21470	Solyc09g010210.3,Solyc11g040340.2,Solyc09g075360.3
GO:0051275	beta-glucan catabolic process	biological_process	0.043229	0.67121	3	1162	14	21470	Solyc09g075360.3,Solyc11g040340.2,Solyc09g010210.3
GO:0008037	cell recognition	biological_process	0.043258	0.67121	7	1162	57	21470	Solyc04g077330.3,Solyc04g077270.3,Solyc09g075920.1,Solyc07g063700.2,Solyc07g055690.2,Solyc02g079570.3,Solyc10g006720.3
GO:0048544	recognition of pollen	biological_process	0.043258	0.67121	7	1162	57	21470	Solyc04g077330.3,Solyc04g077270.3,Solyc09g075920.1,Solyc07g063700.2,Solyc07g055690.2,Solyc02g079570.3,Solyc10g006720.3
GO:0080135	regulation of cellular response to stress	biological_process	0.043279	0.67121	4	1162	24	21470	Solyc07g041310.3,Solyc08g061960.3,Solyc07g018300.3,Solyc08g061850.3
GO:0046622	positive regulation of organ growth	biological_process	0.043597	0.67479	1	1162	1	21470	Solyc12g096570.1
GO:0016054	organic acid catabolic process	biological_process	0.044485	0.68494	10	1162	97	21470	Solyc01g005000.3,Solyc12g098500.2,Solyc05g056480.3,Solyc08g068390.3,Solyc02g022930.3,Solyc11g011920.2,Solyc12g011160.2,Solyc08g065490.3,Solyc08g005610.3,Solyc04g025530.3
GO:0046395	carboxylic acid catabolic process	biological_process	0.044485	0.68494	10	1162	97	21470	Solyc11g011920.2,Solyc12g011160.2,Solyc04g025530.3,Solyc08g065490.3,Solyc08g005610.3,Solyc01g005000.3,Solyc12g098500.2,Solyc08g068390.3,Solyc05g056480.3,Solyc02g022930.3
GO:0010369	chromocenter	cellular_component	0.044521	0.68494	1	1162	1	21470	Solyc01g080600.3
GO:0006563	L-serine metabolic process	biological_process	0.045036	0.69148	4	1162	24	21470	Solyc10g049890.2,Solyc10g012370.3,Solyc08g065490.3,Solyc02g082850.3
GO:0015680	protein maturation by copper ion transfer	biological_process	0.045178	0.69227	1	1162	1	21470	Solyc02g082080.1
GO:0004497	monooxygenase activity	molecular_function	0.045442	0.69493	17	1162	192	21470	Solyc01g008640.3,Solyc01g109140.3,Solyc08g079420.3,Solyc03g111280.2,Solyc03g111300.1,Solyc09g074430.3,Solyc08g005610.3,Solyc07g043460.3,Solyc02g084930.3,Solyc06g005750.3,Solyc10g078220.2,Solyc04g083140.2,Solyc06g060610.2,Solyc12g045020.2,Solyc03g112040.1,Solyc07g049690.3,Solyc10g078240.2
GO:0016616	oxidoreductase activity, acting on the CH-OH group of donors, NAD or NADP as acceptor	molecular_function	0.047385	0.71637	12	1162	123	21470	Solyc02g038740.3,Solyc05g050120.3,Solyc06g059740.3,Solyc08g007420.3,Solyc04g082750.3,Solyc08g080140.3,Solyc10g049890.2,Solyc03g115990.2,Solyc02g088690.3,Solyc02g081730.3,Solyc02g022930.3,Solyc08g068390.3
GO:0019212	phosphatase inhibitor activity	molecular_function	0.047609	0.71637	4	1162	27	21470	Solyc07g005380.3,Solyc09g091000.3,Solyc12g096960.2,Solyc09g090970.3
GO:0005685	U1 snRNP	cellular_component	0.048339	0.71637	3	1162	16	21470	Solyc05g055260.3,Solyc02g084020.3,Solyc03g033600.3
GO:0009394	2-deoxyribonucleotide metabolic process	biological_process	0.048723	0.71637	2	1162	7	21470	Solyc01g100030.3,Solyc01g097970.3
GO:0019692	deoxyribose phosphate metabolic process	biological_process	0.048723	0.71637	2	1162	7	21470	Solyc01g097970.3,Solyc01g100030.3
GO:0050145	nucleoside monophosphate kinase activity	molecular_function	0.049138	0.71637	3	1162	15	21470	Solyc01g088480.3,Solyc03g111200.3,Solyc08g077300.3
GO:0060260	regulation of transcription initiation from RNA polymerase II promoter	biological_process	0.049316	0.71637	2	1162	7	21470	Solyc05g018570.3,Solyc03g123730.3
GO:0060261	positive regulation of transcription initiation from RNA polymerase II promoter	biological_process	0.049316	0.71637	2	1162	7	21470	Solyc03g123730.3,Solyc05g018570.3
GO:2000142	regulation of DNA-templated transcription, initiation	biological_process	0.049316	0.71637	2	1162	7	21470	Solyc03g123730.3,Solyc05g018570.3
GO:2000144	positive regulation of DNA-templated transcription, initiation	biological_process	0.049316	0.71637	2	1162	7	21470	Solyc05g018570.3,Solyc03g123730.3
GO:0006721	terpenoid metabolic process	biological_process	0.049747	0.71637	8	1162	72	21470	Solyc08g080170.3,Solyc03g031860.3,Solyc01g110290.3,Solyc01g101170.3,Solyc01g101180.3,Solyc08g005610.3,Solyc12g015860.2,Solyc01g067620.3
GO:0004579	dolichyl-diphosphooligosaccharide-protein glycotransferase activity	molecular_function	0.049767	0.71637	1	1162	1	21470	Solyc08g076460.3
GO:0009157	deoxyribonucleoside monophosphate biosynthetic process	biological_process	0.050094	0.71637	2	1162	7	21470	Solyc01g097970.3,Solyc01g100030.3
GO:0009162	deoxyribonucleoside monophosphate metabolic process	biological_process	0.050094	0.71637	2	1162	7	21470	Solyc01g097970.3,Solyc01g100030.3
GO:0009917	sterol 5-alpha reductase activity	molecular_function	0.050192	0.71637	1	1162	1	21470	Solyc10g086500.1
GO:0047751	cholestenone 5-alpha-reductase activity	molecular_function	0.050192	0.71637	1	1162	1	21470	Solyc10g086500.1
GO:0050213	progesterone 5-alpha-reductase activity	molecular_function	0.050192	0.71637	1	1162	1	21470	Solyc10g086500.1
GO:0044283	small molecule biosynthetic process	biological_process	0.050535	0.71637	34	1162	452	21470	Solyc05g005160.3,Solyc11g011390.2,Solyc10g049890.2,Solyc06g050590.3,Solyc03g119250.3,Solyc08g082430.3,Solyc03g122340.3,Solyc09g011870.2,Solyc05g056295.1,Solyc08g076360.3,Solyc12g036390.2,Solyc04g076880.3,Solyc00g006800.3,Solyc01g089970.3,Solyc11g072520.2,Solyc01g067730.3,Solyc02g082850.3,Solyc04g055200.3,Solyc07g063090.1,Solyc03g031860.3,Solyc06g005490.3,Solyc08g029000.3,Solyc07g007590.1,Solyc08g…
GO:0080163	regulation of protein serine/threonine phosphatase activity	biological_process	0.05055	0.71637	3	1162	17	21470	Solyc07g005380.3,Solyc09g091000.3,Solyc12g096960.2
GO:0005684	U2-type spliceosomal complex	cellular_component	0.05082	0.71637	4	1162	26	21470	Solyc03g033600.3,Solyc02g084020.3,Solyc05g055260.3,Solyc09g009640.3
GO:0008320	protein transmembrane transporter activity	molecular_function	0.05208	0.71637	3	1162	16	21470	Solyc06g082800.3,Solyc06g072018.1,Solyc11g068980.2
GO:0022884	macromolecule transmembrane transporter activity	molecular_function	0.05208	0.71637	3	1162	16	21470	Solyc06g072018.1,Solyc11g068980.2,Solyc06g082800.3
GO:0140318	protein transporter activity	molecular_function	0.05208	0.71637	3	1162	16	21470	Solyc06g072018.1,Solyc11g068980.2,Solyc06g082800.3
GO:0006183	GTP biosynthetic process	biological_process	0.052597	0.71637	2	1162	7	21470	Solyc01g089970.3,Solyc08g082430.3
GO:0046039	GTP metabolic process	biological_process	0.052597	0.71637	2	1162	7	21470	Solyc01g089970.3,Solyc08g082430.3
GO:0015117	thiosulfate transmembrane transporter activity	molecular_function	0.052779	0.71637	1	1162	1	21470	Solyc11g010500.1
GO:0015141	succinate transmembrane transporter activity	molecular_function	0.052779	0.71637	1	1162	1	21470	Solyc11g010500.1
GO:0015709	thiosulfate transport	biological_process	0.052779	0.71637	1	1162	1	21470	Solyc11g010500.1
GO:0015729	oxaloacetate transport	biological_process	0.052779	0.71637	1	1162	1	21470	Solyc11g010500.1
GO:0015744	succinate transport	biological_process	0.052779	0.71637	1	1162	1	21470	Solyc11g010500.1
GO:0071422	succinate transmembrane transport	biological_process	0.052779	0.71637	1	1162	1	21470	Solyc11g010500.1
GO:0071423	malate transmembrane transport	biological_process	0.052779	0.71637	1	1162	1	21470	Solyc11g010500.1
GO:0005344	oxygen carrier activity	molecular_function	0.052861	0.71637	1	1162	1	21470	Solyc07g008240.3
GO:0005788	endoplasmic reticulum lumen	cellular_component	0.053037	0.71637	2	1162	7	21470	Solyc08g082820.3,Solyc07g049450.3
GO:0005457	GDP-fucose transmembrane transporter activity	molecular_function	0.053552	0.71637	1	1162	1	21470	Solyc09g065595.1
GO:0036080	purine nucleotide-sugar transmembrane transporter activity	molecular_function	0.053552	0.71637	1	1162	1	21470	Solyc09g065595.1
GO:0080065	4-alpha-methyl-delta7-sterol oxidation	biological_process	0.053836	0.71637	1	1162	1	21470	Solyc06g005750.3
GO:0009875	pollen-pistil interaction	biological_process	0.054259	0.71637	7	1162	60	21470	Solyc07g063700.2,Solyc07g055690.2,Solyc09g075920.1,Solyc04g077270.3,Solyc04g077330.3,Solyc10g006720.3,Solyc02g079570.3
GO:0042304	regulation of fatty acid biosynthetic process	biological_process	0.054336	0.71637	2	1162	7	21470	Solyc07g063090.1,Solyc06g050590.3
GO:0004310	farnesyl-diphosphate farnesyltransferase activity	molecular_function	0.054575	0.71637	2	1162	7	21470	Solyc03g031860.3,Solyc01g110290.3
GO:0051996	squalene synthase activity	molecular_function	0.054575	0.71637	2	1162	7	21470	Solyc03g031860.3,Solyc01g110290.3
GO:0000247	C-8 sterol isomerase activity	molecular_function	0.055081	0.71637	1	1162	1	21470	Solyc06g082980.3
GO:0004769	steroid delta-isomerase activity	molecular_function	0.055081	0.71637	1	1162	1	21470	Solyc06g082980.3
GO:0047750	cholestenol delta-isomerase activity	molecular_function	0.055081	0.71637	1	1162	1	21470	Solyc06g082980.3
GO:0008830	dTDP-4-dehydrorhamnose 3,5-epimerase activity	molecular_function	0.055148	0.71637	1	1162	1	21470	Solyc08g080140.3
GO:0008831	dTDP-4-dehydrorhamnose reductase activity	molecular_function	0.055148	0.71637	1	1162	1	21470	Solyc08g080140.3
GO:0010253	UDP-rhamnose biosynthetic process	biological_process	0.055148	0.71637	1	1162	1	21470	Solyc08g080140.3
GO:0019305	dTDP-rhamnose biosynthetic process	biological_process	0.055148	0.71637	1	1162	1	21470	Solyc08g080140.3
GO:0033478	UDP-rhamnose metabolic process	biological_process	0.055148	0.71637	1	1162	1	21470	Solyc08g080140.3
GO:0046383	dTDP-rhamnose metabolic process	biological_process	0.055148	0.71637	1	1162	1	21470	Solyc08g080140.3
GO:0061578	Lys63-specific deubiquitinase activity	molecular_function	0.055647	0.71637	1	1162	1	21470	Solyc04g079200.3
GO:0044548	S100 protein binding	molecular_function	0.055704	0.71637	1	1162	1	21470	Solyc08g016670.3
GO:0009926	auxin polar transport	biological_process	0.056021	0.71637	3	1162	16	21470	Solyc09g075010.3,Solyc04g056620.2,Solyc07g006900.2
GO:0000248	C-5 sterol desaturase activity	molecular_function	0.056112	0.71637	1	1162	1	21470	Solyc02g086180.3
GO:0070704	sterol desaturase activity	molecular_function	0.056112	0.71637	1	1162	1	21470	Solyc02g086180.3
GO:0030491	heteroduplex formation	biological_process	0.056143	0.71637	1	1162	1	21470	Solyc07g018300.3
GO:0098505	G-rich strand telomeric DNA binding	molecular_function	0.056143	0.71637	1	1162	1	21470	Solyc07g018300.3
GO:0006207	de novo pyrimidine nucleobase biosynthetic process	biological_process	0.056257	0.71637	2	1162	7	21470	Solyc01g088480.3,Solyc08g077300.3
GO:0006508	proteolysis	biological_process	0.056386	0.71637	56	1162	820	21470	Solyc01g079960.2,Solyc04g079200.3,Solyc12g087940.2,Solyc01g087740.1,Solyc05g009790.2,Solyc01g079910.1,Solyc01g079980.3,Solyc08g008590.3,Solyc07g055320.3,Solyc08g060810.3,Solyc06g005940.3,Solyc04g080590.3,Solyc04g005050.2,Solyc01g111650.3,Solyc02g014830.3,Solyc12g100010.1,Solyc07g056170.3,Solyc03g005740.2,Solyc07g041900.3,Solyc08g076640.1,Solyc07g055080.3,Solyc02g087300.1,Solyc11g020960.2,Solyc03g…
GO:0016857	racemase and epimerase activity, acting on carbohydrates and derivatives	molecular_function	0.056526	0.71637	4	1162	26	21470	Solyc07g043550.3,Solyc08g082440.3,Solyc08g080140.3,Solyc02g069580.3
GO:0002953	5-deoxynucleotidase activity	molecular_function	0.056632	0.71637	1	1162	1	21470	Solyc05g010150.3
GO:0008676	3-deoxy-8-phosphooctulonate synthase activity	molecular_function	0.056651	0.71637	1	1162	1	21470	Solyc11g072690.2
GO:0080021	response to benzoic acid	biological_process	0.056651	0.71637	1	1162	1	21470	Solyc09g075040.3
GO:0004425	indole-3-glycerol-phosphate synthase activity	molecular_function	0.056887	0.71637	1	1162	1	21470	Solyc03g111850.3
GO:0043614	multi-eIF complex	cellular_component	0.056971	0.71637	1	1162	1	21470	Solyc03g095840.3
GO:0050220	prostaglandin-E synthase activity	molecular_function	0.056998	0.71637	1	1162	1	21470	Solyc04g081740.3
GO:0102895	colneleate synthase activity	molecular_function	0.057013	0.71637	1	1162	1	21470	Solyc01g109140.3
GO:0000313	organellar ribosome	cellular_component	0.057148	0.71637	4	1162	30	21470	Solyc04g014390.3,Solyc04g017680.3,Solyc03g114050.3,Solyc06g062760.3
GO:0005761	mitochondrial ribosome	cellular_component	0.057148	0.71637	4	1162	30	21470	Solyc04g017680.3,Solyc04g014390.3,Solyc06g062760.3,Solyc03g114050.3
GO:0016757	transferase activity, transferring glycosyl groups	molecular_function	0.057156	0.71637	39	1162	534	21470	Solyc03g093120.3,Solyc11g066680.2,Solyc07g056000.3,Solyc07g043395.1,Solyc12g009930.2,Solyc01g105350.2,Solyc08g078640.2,Solyc05g053120.1,Solyc07g043390.3,Solyc10g086240.2,Solyc10g085280.2,Solyc03g093080.3,Solyc10g080010.2,Solyc08g076460.3,Solyc05g053890.2,Solyc12g006430.2,Solyc01g009470.2,Solyc04g080080.3,Solyc03g093130.3,Solyc05g053400.2,Solyc12g057070.2,Solyc07g043480.1,Solyc07g044960.1,Solyc01g…
GO:0043529	GET complex	cellular_component	0.057235	0.71637	1	1162	1	21470	Solyc10g017810.2
GO:0010486	manganese:proton antiporter activity	molecular_function	0.057259	0.71637	1	1162	1	21470	Solyc05g054730.3
GO:0050613	delta14-sterol reductase activity	molecular_function	0.057384	0.71637	1	1162	1	21470	Solyc09g009040.3
GO:0030371	translation repressor activity	molecular_function	0.057483	0.71637	1	1162	1	21470	Solyc10g079880.2
GO:0071540	eukaryotic translation initiation factor 3 complex, eIF3e	cellular_component	0.057483	0.71637	1	1162	1	21470	Solyc10g079880.2
GO:0050342	tocopherol O-methyltransferase activity	molecular_function	0.057615	0.71637	1	1162	1	21470	Solyc08g076360.3
GO:0003904	deoxyribodipyrimidine photo-lyase activity	molecular_function	0.057666	0.71637	1	1162	1	21470	Solyc08g079530.3
GO:0009650	UV protection	biological_process	0.057666	0.71637	1	1162	1	21470	Solyc08g079530.3
GO:0010334	sesquiterpene synthase activity	molecular_function	0.057682	0.71637	1	1162	1	21470	Solyc01g101180.3
GO:0045339	farnesyl diphosphate catabolic process	biological_process	0.057682	0.71637	1	1162	1	21470	Solyc01g101180.3
GO:0000315	organellar large ribosomal subunit	cellular_component	0.057784	0.71637	3	1162	18	21470	Solyc06g062760.3,Solyc04g014390.3,Solyc04g017680.3
GO:0005762	mitochondrial large ribosomal subunit	cellular_component	0.057784	0.71637	3	1162	18	21470	Solyc06g062760.3,Solyc04g017680.3,Solyc04g014390.3
GO:0047793	cycloeucalenol cycloisomerase activity	molecular_function	0.057825	0.71637	1	1162	1	21470	Solyc12g098640.2
GO:0005356	glucose:proton symporter activity	molecular_function	0.057827	0.71637	1	1162	1	21470	Solyc09g075820.3
GO:0005358	high-affinity glucose:proton symporter activity	molecular_function	0.057827	0.71637	1	1162	1	21470	Solyc09g075820.3
GO:0009679	hexose:proton symporter activity	molecular_function	0.057827	0.71637	1	1162	1	21470	Solyc09g075820.3
GO:1902296	DNA strand elongation involved in cell cycle DNA replication	biological_process	0.057842	0.71637	1	1162	1	21470	Solyc09g008630.3
GO:1902319	DNA strand elongation involved in nuclear cell cycle DNA replication	biological_process	0.057842	0.71637	1	1162	1	21470	Solyc09g008630.3
GO:1902983	DNA strand elongation involved in mitotic DNA replication	biological_process	0.057842	0.71637	1	1162	1	21470	Solyc09g008630.3
GO:0031397	negative regulation of protein ubiquitination	biological_process	0.057849	0.71637	1	1162	1	21470	Solyc10g080400.2
GO:0051444	negative regulation of ubiquitin-protein transferase activity	biological_process	0.057849	0.71637	1	1162	1	21470	Solyc10g080400.2
GO:1903321	negative regulation of protein modification by small protein conjugation or removal	biological_process	0.057849	0.71637	1	1162	1	21470	Solyc10g080400.2
GO:1904667	negative regulation of ubiquitin protein ligase activity	biological_process	0.057849	0.71637	1	1162	1	21470	Solyc10g080400.2
GO:0080179	1-methylguanosine metabolic process	biological_process	0.057852	0.71637	1	1162	1	21470	Solyc11g012760.2
GO:0008447	L-ascorbate oxidase activity	molecular_function	0.057854	0.71637	1	1162	1	21470	Solyc04g054690.3
GO:0015137	citrate transmembrane transporter activity	molecular_function	0.057854	0.71637	1	1162	1	21470	Solyc01g087150.3
GO:0015142	tricarboxylic acid transmembrane transporter activity	molecular_function	0.057854	0.71637	1	1162	1	21470	Solyc01g087150.3
GO:0009921	auxin efflux carrier complex	cellular_component	0.057854	0.71637	1	1162	1	21470	Solyc07g006900.2
GO:0008442	3-hydroxyisobutyrate dehydrogenase activity	molecular_function	0.057854	0.71637	1	1162	1	21470	Solyc02g022930.3
GO:0034663	endoplasmic reticulum chaperone complex	cellular_component	0.057854	0.71637	1	1162	1	21470	Solyc08g082820.3
GO:0006044	N-acetylglucosamine metabolic process	biological_process	0.057854	0.71637	1	1162	1	21470	Solyc02g093430.3
GO:0043539	protein serine/threonine kinase activator activity	molecular_function	0.057854	0.71637	1	1162	1	21470	Solyc04g071310.3
GO:0061575	cyclin-dependent protein serine/threonine kinase activator activity	molecular_function	0.057854	0.71637	1	1162	1	21470	Solyc04g071310.3
GO:0000494	box C/D snoRNA 3-end processing	biological_process	0.057854	0.71637	1	1162	1	21470	Solyc03g025270.3
GO:0006407	rRNA export from nucleus	biological_process	0.057854	0.71637	1	1162	1	21470	Solyc06g072120.3
GO:0006809	nitric oxide biosynthetic process	biological_process	0.057854	0.71637	1	1162	1	21470	Solyc11g013810.2
GO:0008940	nitrate reductase activity	molecular_function	0.057854	0.71637	1	1162	1	21470	Solyc11g013810.2
GO:0009703	nitrate reductase (NADH) activity	molecular_function	0.057854	0.71637	1	1162	1	21470	Solyc11g013810.2
GO:0018364	peptidyl-glutamine methylation	biological_process	0.057854	0.71637	1	1162	1	21470	Solyc03g025270.3
GO:0033967	box C/D snoRNA metabolic process	biological_process	0.057854	0.71637	1	1162	1	21470	Solyc03g025270.3
GO:0034963	box C/D snoRNA processing	biological_process	0.057854	0.71637	1	1162	1	21470	Solyc03g025270.3
GO:0036009	protein-glutamine N-methyltransferase activity	molecular_function	0.057854	0.71637	1	1162	1	21470	Solyc03g025270.3
GO:0046209	nitric oxide metabolic process	biological_process	0.057854	0.71637	1	1162	1	21470	Solyc11g013810.2
GO:0050463	nitrate reductase [NAD(P)H] activity	molecular_function	0.057854	0.71637	1	1162	1	21470	Solyc11g013810.2
GO:0050464	nitrate reductase (NADPH) activity	molecular_function	0.057854	0.71637	1	1162	1	21470	Solyc11g013810.2
GO:0051029	rRNA transport	biological_process	0.057854	0.71637	1	1162	1	21470	Solyc06g072120.3
GO:1990258	histone glutamine methylation	biological_process	0.057854	0.71637	1	1162	1	21470	Solyc03g025270.3
GO:1990259	histone-glutamine methyltransferase activity	molecular_function	0.057854	0.71637	1	1162	1	21470	Solyc03g025270.3
GO:0051205	protein insertion into membrane	biological_process	0.058784	0.72671	3	1162	17	21470	Solyc10g017810.2,Solyc11g068980.2,Solyc10g086510.2
GO:0009738	abscisic acid-activated signaling pathway	biological_process	0.058934	0.72739	8	1162	77	21470	Solyc11g065660.2,Solyc09g091000.3,Solyc01g096820.3,Solyc09g090970.3,Solyc06g060230.3,Solyc12g096960.2,Solyc07g005380.3,Solyc02g083850.3
GO:0005507	copper ion binding	molecular_function	0.059119	0.72851	9	1162	89	21470	Solyc12g094460.2,Solyc02g090360.3,Solyc04g082140.3,Solyc09g075930.2,Solyc02g080670.3,Solyc08g079090.3,Solyc04g054690.3,Solyc11g062440.2,Solyc01g111970.3
GO:0008272	sulfate transport	biological_process	0.06063	0.74473	3	1162	16	21470	Solyc04g054730.3,Solyc11g010500.1,Solyc06g084140.3
GO:0015116	sulfate transmembrane transporter activity	molecular_function	0.06063	0.74473	3	1162	16	21470	Solyc06g084140.3,Solyc04g054730.3,Solyc11g010500.1
GO:1990542	mitochondrial transmembrane transport	biological_process	0.060805	0.74569	5	1162	40	21470	Solyc09g091180.3,Solyc08g081430.3,Solyc08g008420.3,Solyc06g082800.3,Solyc01g098230.3
GO:0032040	small-subunit processome	cellular_component	0.061644	0.75478	4	1162	27	21470	Solyc03g025270.3,Solyc08g008040.3,Solyc09g092080.3,Solyc09g011420.3
GO:0009753	response to jasmonic acid	biological_process	0.06185	0.75485	5	1162	39	21470	Solyc07g042170.3,Solyc12g049400.2,Solyc12g009220.2,Solyc07g063090.1,Solyc06g068930.2
GO:0009269	response to desiccation	biological_process	0.061857	0.75485	2	1162	8	21470	Solyc01g095150.3,Solyc01g095140.3
GO:0015718	monocarboxylic acid transport	biological_process	0.061946	0.75485	2	1162	8	21470	Solyc07g014730.3,Solyc08g008420.3
GO:0005682	U5 snRNP	cellular_component	0.062694	0.76276	3	1162	18	21470	Solyc03g033600.3,Solyc02g084020.3,Solyc05g055260.3
GO:0017004	cytochrome complex assembly	biological_process	0.062881	0.76299	4	1162	30	21470	Solyc08g081430.3,Solyc11g068400.2,Solyc03g117900.3,Solyc01g066720.3
GO:0072330	monocarboxylic acid biosynthetic process	biological_process	0.062912	0.76299	14	1162	159	21470	Solyc01g067730.3,Solyc05g005160.3,Solyc05g056295.1,Solyc07g063090.1,Solyc04g055200.3,Solyc07g049690.3,Solyc08g029000.3,Solyc12g036390.2,Solyc06g050590.3,Solyc09g075040.3,Solyc03g119250.3,Solyc10g007960.1,Solyc03g122340.3,Solyc00g006800.3
GO:0003755	peptidyl-prolyl cis-trans isomerase activity	molecular_function	0.063467	0.76851	7	1162	65	21470	Solyc01g111170.3,Solyc09g057670.3,Solyc01g105710.3,Solyc04g005350.3,Solyc04g054510.3,Solyc06g076970.3,Solyc04g082670.3
GO:0016866	intramolecular transferase activity	molecular_function	0.063768	0.77094	6	1162	51	21470	Solyc02g089170.3,Solyc05g012070.3,Solyc05g046340.2,Solyc02g065740.3,Solyc02g081810.3,Solyc03g019750.3
GO:0009737	response to abscisic acid	biological_process	0.064015	0.7715	13	1162	150	21470	Solyc11g065660.2,Solyc02g082080.1,Solyc09g091000.3,Solyc01g096820.3,Solyc01g087150.3,Solyc06g060230.3,Solyc09g090970.3,Solyc12g096960.2,Solyc05g047690.3,Solyc07g005380.3,Solyc08g005610.3,Solyc09g075820.3,Solyc02g083850.3
GO:0097305	response to alcohol	biological_process	0.064015	0.7715	13	1162	150	21470	Solyc05g047690.3,Solyc12g096960.2,Solyc06g060230.3,Solyc09g090970.3,Solyc02g083850.3,Solyc09g075820.3,Solyc08g005610.3,Solyc07g005380.3,Solyc01g096820.3,Solyc02g082080.1,Solyc09g091000.3,Solyc11g065660.2,Solyc01g087150.3
GO:0031966	mitochondrial membrane	cellular_component	0.06431	0.77372	15	1162	188	21470	Solyc12g008730.2,Solyc11g010500.1,Solyc12g036790.2,Solyc01g066720.3,Solyc06g008120.1,Solyc11g068980.2,Solyc11g068400.2,Solyc08g081430.3,Solyc01g098230.3,Solyc10g086510.2,Solyc08g008420.3,Solyc06g082800.3,Solyc03g097840.3,Solyc02g094470.3,Solyc11g071790.2
GO:0071949	FAD binding	molecular_function	0.064401	0.77372	7	1162	62	21470	Solyc04g025650.3,Solyc08g061920.2,Solyc02g069690.1,Solyc02g069490.3,Solyc08g079530.3,Solyc11g013810.2,Solyc02g079440.2
GO:0006122	mitochondrial electron transport, ubiquinol to cytochrome c	biological_process	0.064727	0.77642	2	1162	8	21470	Solyc11g068400.2,Solyc01g103220.3
GO:0000287	magnesium ion binding	molecular_function	0.064896	0.77723	13	1162	149	21470	Solyc01g100030.3,Solyc07g052120.3,Solyc10g085555.1,Solyc01g101170.3,Solyc02g069420.3,Solyc03g097410.1,Solyc10g076510.2,Solyc09g009020.3,Solyc01g101180.3,Solyc10g085550.2,Solyc01g097970.3,Solyc01g101210.3,Solyc08g077180.3
GO:0009070	serine family amino acid biosynthetic process	biological_process	0.065194	0.7784	4	1162	27	21470	Solyc10g012370.3,Solyc10g049890.2,Solyc02g082850.3,Solyc08g065490.3
GO:1901605	alpha-amino acid metabolic process	biological_process	0.065196	0.7784	18	1162	219	21470	Solyc08g065490.3,Solyc04g025530.3,Solyc07g007590.1,Solyc09g011870.2,Solyc11g011920.2,Solyc10g012370.3,Solyc04g055200.3,Solyc11g011390.2,Solyc02g082850.3,Solyc10g049890.2,Solyc01g005000.3,Solyc11g072520.2,Solyc05g054050.3,Solyc08g068690.1,Solyc02g022930.3,Solyc12g098500.2,Solyc03g111850.3,Solyc08g068710.1
GO:1901068	guanosine-containing compound metabolic process	biological_process	0.066302	0.79037	3	1162	17	21470	Solyc01g089970.3,Solyc11g012760.2,Solyc08g082430.3
GO:0009129	pyrimidine nucleoside monophosphate metabolic process	biological_process	0.066512	0.79042	2	1162	8	21470	Solyc01g097970.3,Solyc01g100030.3
GO:0009130	pyrimidine nucleoside monophosphate biosynthetic process	biological_process	0.066512	0.79042	2	1162	8	21470	Solyc01g097970.3,Solyc01g100030.3
GO:0098798	mitochondrial protein complex	cellular_component	0.066792	0.79097	12	1162	147	21470	Solyc11g071790.2,Solyc10g086510.2,Solyc06g082800.3,Solyc05g056480.3,Solyc06g062760.3,Solyc04g014390.3,Solyc11g068400.2,Solyc11g068980.2,Solyc08g081430.3,Solyc04g017680.3,Solyc12g008730.2,Solyc12g036790.2
GO:0071215	cellular response to abscisic acid stimulus	biological_process	0.066867	0.79097	8	1162	79	21470	Solyc11g065660.2,Solyc01g096820.3,Solyc09g091000.3,Solyc09g090970.3,Solyc06g060230.3,Solyc12g096960.2,Solyc07g005380.3,Solyc02g083850.3
GO:0097306	cellular response to alcohol	biological_process	0.066867	0.79097	8	1162	79	21470	Solyc11g065660.2,Solyc01g096820.3,Solyc09g091000.3,Solyc06g060230.3,Solyc09g090970.3,Solyc12g096960.2,Solyc07g005380.3,Solyc02g083850.3
GO:0072546	ER membrane protein complex	cellular_component	0.067305	0.79492	2	1162	8	21470	Solyc05g054100.3,Solyc08g041980.3
GO:0046128	purine ribonucleoside metabolic process	biological_process	0.068586	0.80831	4	1162	28	21470	Solyc12g098500.2,Solyc01g089970.3,Solyc08g082430.3,Solyc11g012760.2
GO:0016709	oxidoreductase activity, acting on paired donors, with incorporation or reduction of molecular oxygen, NAD(P)H as one donor, and incorporation of one atom of oxygen	molecular_function	0.068649	0.80831	11	1162	116	21470	Solyc10g078220.2,Solyc04g083140.2,Solyc06g060610.2,Solyc09g074430.3,Solyc12g045020.2,Solyc10g078240.2,Solyc03g112040.1,Solyc01g008640.3,Solyc08g005610.3,Solyc08g079420.3,Solyc06g005750.3
GO:0008299	isoprenoid biosynthetic process	biological_process	0.06894	0.81049	9	1162	91	21470	Solyc01g101180.3,Solyc12g015860.2,Solyc02g038740.3,Solyc01g067620.3,Solyc05g055760.3,Solyc11g007020.2,Solyc03g031860.3,Solyc08g080170.3,Solyc01g101170.3
GO:0006730	one-carbon metabolic process	biological_process	0.069351	0.81408	3	1162	17	21470	Solyc08g065490.3,Solyc01g094280.3,Solyc12g098500.2
GO:0006096	glycolytic process	biological_process	0.0706	0.82245	7	1162	65	21470	Solyc09g009020.3,Solyc10g083570.2,Solyc03g121070.3,Solyc10g085555.1,Solyc10g085550.2,Solyc06g005490.3,Solyc08g077180.3
GO:0006757	ATP generation from ADP	biological_process	0.0706	0.82245	7	1162	65	21470	Solyc06g005490.3,Solyc10g085555.1,Solyc10g085550.2,Solyc03g121070.3,Solyc08g077180.3,Solyc10g083570.2,Solyc09g009020.3
GO:0009135	purine nucleoside diphosphate metabolic process	biological_process	0.0706	0.82245	7	1162	65	21470	Solyc09g009020.3,Solyc10g083570.2,Solyc08g077180.3,Solyc03g121070.3,Solyc10g085555.1,Solyc10g085550.2,Solyc06g005490.3
GO:0009179	purine ribonucleoside diphosphate metabolic process	biological_process	0.0706	0.82245	7	1162	65	21470	Solyc03g121070.3,Solyc10g085550.2,Solyc10g085555.1,Solyc06g005490.3,Solyc08g077180.3,Solyc09g009020.3,Solyc10g083570.2
GO:0046031	ADP metabolic process	biological_process	0.0706	0.82245	7	1162	65	21470	Solyc09g009020.3,Solyc10g083570.2,Solyc08g077180.3,Solyc10g085550.2,Solyc10g085555.1,Solyc06g005490.3,Solyc03g121070.3
GO:0048584	positive regulation of response to stimulus	biological_process	0.070866	0.8243	7	1162	65	21470	Solyc08g061850.3,Solyc02g087300.1,Solyc09g074270.3,Solyc06g005170.3,Solyc04g054690.3,Solyc07g041310.3,Solyc08g061960.3
GO:0016859	cis-trans isomerase activity	molecular_function	0.072559	0.84272	7	1162	67	21470	Solyc06g076970.3,Solyc04g054510.3,Solyc04g082670.3,Solyc01g111170.3,Solyc04g005350.3,Solyc09g057670.3,Solyc01g105710.3
GO:0005886	plasma membrane	cellular_component	0.073331	0.85039	64	1162	961	21470	Solyc07g008620.1,Solyc09g059430.3,Solyc01g111980.3,Solyc10g081440.2,Solyc06g065850.2,Solyc10g047810.2,Solyc07g008130.3,Solyc02g079570.3,Solyc10g079880.2,Solyc01g107340.3,Solyc02g090000.3,Solyc04g051510.1,Solyc12g100010.1,Solyc01g112080.3,Solyc07g006900.2,Solyc07g008240.3,Solyc03g007690.1,Solyc02g070210.3,Solyc05g051530.3,Solyc07g008140.3,Solyc09g075010.3,Solyc11g073050.2,Solyc07g043230.3,Solyc04g…
GO:0010329	auxin efflux transmembrane transporter activity	molecular_function	0.07389	0.85488	2	1162	8	21470	Solyc04g056620.2,Solyc07g006900.2
GO:0009063	cellular amino acid catabolic process	biological_process	0.074088	0.85488	7	1162	66	21470	Solyc08g065490.3,Solyc05g056480.3,Solyc04g025530.3,Solyc02g022930.3,Solyc12g098500.2,Solyc01g005000.3,Solyc11g011920.2
GO:0051017	actin filament bundle assembly	biological_process	0.074163	0.85488	2	1162	8	21470	Solyc12g056960.2,Solyc07g065080.3
GO:0061572	actin filament bundle organization	biological_process	0.074163	0.85488	2	1162	8	21470	Solyc12g056960.2,Solyc07g065080.3
GO:0010817	regulation of hormone levels	biological_process	0.07502	0.86347	7	1162	66	21470	Solyc07g006900.2,Solyc02g084930.3,Solyc04g056620.2,Solyc10g086500.1,Solyc08g061920.2,Solyc06g074090.3,Solyc09g075010.3
GO:0009185	ribonucleoside diphosphate metabolic process	biological_process	0.075511	0.86781	7	1162	66	21470	Solyc10g085555.1,Solyc06g005490.3,Solyc10g085550.2,Solyc03g121070.3,Solyc08g077180.3,Solyc10g083570.2,Solyc09g009020.3
GO:0009119	ribonucleoside metabolic process	biological_process	0.07577	0.86949	4	1162	29	21470	Solyc11g012760.2,Solyc08g082430.3,Solyc01g089970.3,Solyc12g098500.2
GO:0008097	5S rRNA binding	molecular_function	0.076184	0.87293	2	1162	9	21470	Solyc11g018560.2,Solyc02g090420.2
GO:0043666	regulation of phosphoprotein phosphatase activity	biological_process	0.076512	0.87539	4	1162	31	21470	Solyc07g005380.3,Solyc09g090970.3,Solyc09g091000.3,Solyc12g096960.2
GO:0042721	TIM22 mitochondrial import inner membrane insertion complex	cellular_component	0.076646	0.87561	2	1162	9	21470	Solyc11g068980.2,Solyc10g086510.2
GO:0016641	oxidoreductase activity, acting on the CH-NH2 group of donors, oxygen as acceptor	molecular_function	0.077851	0.88806	3	1162	18	21470	Solyc07g049550.3,Solyc09g075930.2,Solyc07g026650.3
GO:0030599	pectinesterase activity	molecular_function	0.078528	0.89445	8	1162	83	21470	Solyc09g075350.3,Solyc05g047590.3,Solyc04g082140.3,Solyc01g099960.3,Solyc09g075330.3,Solyc03g083840.3,Solyc05g053680.2,Solyc08g078640.2
GO:0050790	regulation of catalytic activity	biological_process	0.079312	0.90204	19	1162	248	21470	Solyc07g005380.3,Solyc09g090970.3,Solyc12g096960.2,Solyc01g091100.2,Solyc03g083710.1,Solyc08g080630.3,Solyc01g089850.3,Solyc11g021060.2,Solyc03g098050.3,Solyc03g083720.1,Solyc10g080400.2,Solyc07g018300.3,Solyc03g020010.1,Solyc02g092980.3,Solyc02g087300.1,Solyc11g020960.2,Solyc11g019910.1,Solyc09g091000.3,Solyc04g071310.3
GO:0043244	regulation of protein-containing complex disassembly	biological_process	0.080275	0.91165	2	1162	9	21470	Solyc01g011000.3,Solyc04g005510.3
GO:0004550	nucleoside diphosphate kinase activity	molecular_function	0.081225	0.92107	2	1162	9	21470	Solyc01g089970.3,Solyc08g082430.3
GO:0016682	oxidoreductase activity, acting on diphenols and related substances as donors, oxygen as acceptor	molecular_function	0.08255	0.93471	4	1162	29	21470	Solyc04g054690.3,Solyc02g078650.3,Solyc08g075540.3,Solyc08g074690.3
GO:0035304	regulation of protein dephosphorylation	biological_process	0.083484	0.9439	4	1162	32	21470	Solyc07g005380.3,Solyc09g090970.3,Solyc12g096960.2,Solyc09g091000.3
GO:0006458	de novo protein folding	biological_process	0.085274	0.9602	4	1162	30	21470	Solyc09g075010.3,Solyc08g082820.3,Solyc07g008800.3,Solyc09g091180.3
GO:0006241	CTP biosynthetic process	biological_process	0.085676	0.9602	2	1162	9	21470	Solyc01g089970.3,Solyc08g082430.3
GO:0009148	pyrimidine nucleoside triphosphate biosynthetic process	biological_process	0.085676	0.9602	2	1162	9	21470	Solyc01g089970.3,Solyc08g082430.3
GO:0009208	pyrimidine ribonucleoside triphosphate metabolic process	biological_process	0.085676	0.9602	2	1162	9	21470	Solyc01g089970.3,Solyc08g082430.3
GO:0009209	pyrimidine ribonucleoside triphosphate biosynthetic process	biological_process	0.085676	0.9602	2	1162	9	21470	Solyc08g082430.3,Solyc01g089970.3
GO:0046036	CTP metabolic process	biological_process	0.085676	0.9602	2	1162	9	21470	Solyc08g082430.3,Solyc01g089970.3
GO:0009914	hormone transport	biological_process	0.087036	0.9726	3	1162	19	21470	Solyc09g075010.3,Solyc04g056620.2,Solyc07g006900.2
GO:0060918	auxin transport	biological_process	0.087036	0.9726	3	1162	19	21470	Solyc09g075010.3,Solyc07g006900.2,Solyc04g056620.2
GO:0006487	protein N-linked glycosylation	biological_process	0.087258	0.97366	4	1162	31	21470	Solyc02g093430.3,Solyc05g046340.2,Solyc05g046330.3,Solyc08g076460.3
GO:0044282	small molecule catabolic process	biological_process	0.088885	0.98977	12	1162	139	21470	Solyc04g025530.3,Solyc06g059740.3,Solyc08g065490.3,Solyc08g005610.3,Solyc12g011160.2,Solyc11g011920.2,Solyc02g022930.3,Solyc05g056480.3,Solyc08g068390.3,Solyc06g005490.3,Solyc12g098500.2,Solyc01g005000.3
GO:0046872	metal ion binding	molecular_function	0.088965	0.98977	146	1162	2388	21470	Solyc07g052120.3,Solyc04g083140.2,Solyc10g078220.2,Solyc08g079090.3,Solyc04g005050.2,Solyc10g086510.2,Solyc02g069420.3,Solyc01g111970.3,Solyc06g059740.3,Solyc07g040960.1,Solyc07g008800.3,Solyc06g076910.2,Solyc02g084930.3,Solyc05g046020.3,Solyc02g067970.3,Solyc11g072240.2,Solyc07g014730.3,Solyc01g110050.2,Solyc10g076510.2,Solyc03g120780.3,Solyc10g007960.1,Solyc08g065490.3,Solyc07g049550.3,Solyc02g…
GO:0016115	terpenoid catabolic process	biological_process	0.089088	0.98977	2	1162	9	21470	Solyc01g101180.3,Solyc08g005610.3
GO:0019856	pyrimidine nucleobase biosynthetic process	biological_process	0.089462	0.99248	2	1162	9	21470	Solyc01g088480.3,Solyc08g077300.3
GO:0046912	transferase activity, transferring acyl groups, acyl groups converted into alkyl on transfer	molecular_function	0.089754	0.99429	3	1162	19	21470	Solyc08g080170.3,Solyc05g005160.3,Solyc12g099260.2
GO:0016018	cyclosporin A binding	molecular_function	0.090441	1	1	1162	2	21470	Solyc01g111170.3
GO:0071248	cellular response to metal ion	biological_process	0.09086	1	3	1162	19	21470	Solyc07g049550.3,Solyc01g087150.3,Solyc07g026650.3
GO:0031369	translation initiation factor binding	molecular_function	0.091007	1	2	1162	9	21470	Solyc11g013440.2,Solyc01g088370.3
GO:0080161	auxin transmembrane transporter activity	molecular_function	0.091455	1	2	1162	9	21470	Solyc07g006900.2,Solyc04g056620.2
GO:0010315	auxin efflux	biological_process	0.091506	1	2	1162	9	21470	Solyc04g056620.2,Solyc07g006900.2
GO:0032268	regulation of cellular protein metabolic process	biological_process	0.092114	1	20	1162	268	21470	Solyc12g096960.2,Solyc09g090970.3,Solyc07g005380.3,Solyc01g011000.3,Solyc04g071310.3,Solyc07g042570.3,Solyc09g091000.3,Solyc01g010540.3,Solyc03g020010.1,Solyc01g010580.3,Solyc02g092980.3,Solyc11g020960.2,Solyc04g005510.3,Solyc10g080400.2,Solyc11g021060.2,Solyc01g111170.3,Solyc01g089850.3,Solyc08g080630.3,Solyc06g074030.1,Solyc03g119040.3
GO:0061077	chaperone-mediated protein folding	biological_process	0.092377	1	4	1162	31	21470	Solyc07g008800.3,Solyc01g105710.3,Solyc09g075010.3,Solyc08g082820.3
GO:0033897	ribonuclease T2 activity	molecular_function	0.092525	1	2	1162	10	21470	Solyc07g006570.3,Solyc07g006560.3
GO:0043169	cation binding	molecular_function	0.093026	1	148	1162	2426	21470	Solyc06g073830.1,Solyc09g005360.3,Solyc07g043460.3,Solyc03g083520.3,Solyc01g089970.3,Solyc05g007670.3,Solyc02g067530.3,Solyc09g075930.2,Solyc01g101050.3,Solyc07g026650.3,Solyc07g055010.3,Solyc10g078240.2,Solyc11g062440.2,Solyc01g008950.3,Solyc04g054510.3,Solyc01g101180.3,Solyc02g090300.3,Solyc03g031440.3,Solyc02g062700.3,Solyc08g068180.3,Solyc08g079420.3,Solyc12g098940.2,Solyc10g085555.1,Solyc02g…
GO:0010921	regulation of phosphatase activity	biological_process	0.093355	1	4	1162	33	21470	Solyc09g091000.3,Solyc12g096960.2,Solyc09g090970.3,Solyc07g005380.3
GO:0008250	oligosaccharyltransferase complex	cellular_component	0.094053	1	2	1162	10	21470	Solyc05g046330.3,Solyc08g076460.3
GO:0045039	protein insertion into mitochondrial inner membrane	biological_process	0.094336	1	2	1162	10	21470	Solyc11g068980.2,Solyc10g086510.2
GO:0034660	ncRNA metabolic process	biological_process	0.094767	1	22	1162	294	21470	Solyc12g096220.2,Solyc02g079415.1,Solyc04g081360.3,Solyc09g011420.3,Solyc03g025270.3,Solyc11g020810.2,Solyc01g066840.3,Solyc07g065170.3,Solyc10g006070.3,Solyc08g075090.3,Solyc07g008360.2,Solyc01g097760.3,Solyc06g068400.3,Solyc01g068530.3,Solyc09g092080.3,Solyc02g021400.2,Solyc06g050120.3,Solyc05g005690.1,Solyc05g054810.3,Solyc04g074910.3,Solyc04g026100.1,Solyc06g072120.3
GO:0030162	regulation of proteolysis	biological_process	0.096121	1	4	1162	33	21470	Solyc11g021060.2,Solyc08g080630.3,Solyc11g020960.2,Solyc03g020010.1
GO:0016627	oxidoreductase activity, acting on the CH-CH group of donors	molecular_function	0.096793	1	7	1162	70	21470	Solyc09g009040.3,Solyc07g007590.1,Solyc06g068970.3,Solyc10g086500.1,Solyc02g069490.3,Solyc06g074090.3,Solyc09g011870.2
GO:0017062	respiratory chain complex III assembly	biological_process	0.09758	1	1	1162	2	21470	Solyc11g068400.2
GO:0034551	mitochondrial respiratory chain complex III assembly	biological_process	0.09758	1	1	1162	2	21470	Solyc11g068400.2
GO:0000243	commitment complex	cellular_component	0.097611	1	2	1162	10	21470	Solyc03g033600.3,Solyc02g084020.3
GO:0015669	gas transport	biological_process	0.098175	1	1	1162	2	21470	Solyc07g008240.3
GO:0015671	oxygen transport	biological_process	0.098175	1	1	1162	2	21470	Solyc07g008240.3
GO:0070682	proteasome regulatory particle assembly	biological_process	0.09854	1	1	1162	2	21470	Solyc07g005640.3
GO:0043648	dicarboxylic acid metabolic process	biological_process	0.098665	1	7	1162	69	21470	Solyc11g011920.2,Solyc05g054050.3,Solyc05g050120.3,Solyc03g115990.2,Solyc01g005000.3,Solyc04g025530.3,Solyc08g065490.3
GO:0004772	sterol O-acyltransferase activity	molecular_function	0.098749	1	1	1162	2	21470	Solyc11g012260.2
GO:0034736	cholesterol O-acyltransferase activity	molecular_function	0.098749	1	1	1162	2	21470	Solyc11g012260.2
GO:0042545	cell wall modification	biological_process	0.099448	1	8	1162	87	21470	Solyc09g075330.3,Solyc01g099960.3,Solyc08g078640.2,Solyc04g008230.3,Solyc03g083840.3,Solyc05g053680.2,Solyc05g047590.3,Solyc09g075350.3
GO:0065009	regulation of molecular function	biological_process	0.10005	1	19	1162	256	21470	Solyc09g091000.3,Solyc04g071310.3,Solyc11g019910.1,Solyc03g020010.1,Solyc11g020960.2,Solyc02g092980.3,Solyc07g018300.3,Solyc02g087300.1,Solyc03g098050.3,Solyc03g083720.1,Solyc10g080400.2,Solyc11g021060.2,Solyc08g080630.3,Solyc01g089850.3,Solyc03g083710.1,Solyc01g091100.2,Solyc12g096960.2,Solyc09g090970.3,Solyc07g005380.3
GO:0003955	NAD(P)H dehydrogenase (quinone) activity	molecular_function	0.10019	1	2	1162	10	21470	Solyc03g031440.3,Solyc02g079750.3
GO:0010942	positive regulation of cell death	biological_process	0.10028	1	1	1162	2	21470	Solyc07g063090.1
GO:0080140	regulation of jasmonic acid metabolic process	biological_process	0.10028	1	1	1162	2	21470	Solyc07g063090.1
GO:0080141	regulation of jasmonic acid biosynthetic process	biological_process	0.10028	1	1	1162	2	21470	Solyc07g063090.1
GO:0008144	drug binding	molecular_function	0.1004	1	2	1162	10	21470	Solyc01g105710.3,Solyc01g111170.3
GO:0006570	tyrosine metabolic process	biological_process	0.10042	1	2	1162	10	21470	Solyc09g011870.2,Solyc07g007590.1
GO:0042278	purine nucleoside metabolic process	biological_process	0.10056	1	4	1162	32	21470	Solyc12g098500.2,Solyc01g089970.3,Solyc08g082430.3,Solyc11g012760.2
GO:0006012	galactose metabolic process	biological_process	0.10075	1	3	1162	20	21470	Solyc07g043550.3,Solyc08g082440.3,Solyc02g069580.3
GO:1901070	guanosine-containing compound biosynthetic process	biological_process	0.10078	1	2	1162	10	21470	Solyc08g082430.3,Solyc01g089970.3
GO:0009263	deoxyribonucleotide biosynthetic process	biological_process	0.10097	1	2	1162	10	21470	Solyc01g097970.3,Solyc01g100030.3
GO:0015291	secondary active transmembrane transporter activity	molecular_function	0.10196	1	18	1162	230	21470	Solyc03g097840.3,Solyc04g054730.3,Solyc08g078880.3,Solyc01g079150.3,Solyc01g057770.3,Solyc10g051130.2,Solyc07g008410.3,Solyc02g094470.3,Solyc09g075820.3,Solyc05g054730.3,Solyc08g081810.3,Solyc05g006920.3,Solyc10g080340.2,Solyc01g087150.3,Solyc04g005070.3,Solyc11g010500.1,Solyc10g081260.2,Solyc06g084140.3
GO:0017025	TBP-class protein binding	molecular_function	0.10257	1	2	1162	10	21470	Solyc03g123730.3,Solyc05g018570.3
GO:0006270	DNA replication initiation	biological_process	0.10307	1	3	1162	20	21470	Solyc08g077990.3,Solyc01g079507.1,Solyc02g082180.3
GO:0006753	nucleoside phosphate metabolic process	biological_process	0.10339	1	19	1162	252	21470	Solyc10g083570.2,Solyc09g009020.3,Solyc12g008730.2,Solyc08g082430.3,Solyc01g097970.3,Solyc10g085550.2,Solyc05g005160.3,Solyc03g121070.3,Solyc10g085555.1,Solyc06g005490.3,Solyc08g077300.3,Solyc01g089970.3,Solyc01g088480.3,Solyc02g038740.3,Solyc08g077180.3,Solyc09g091420.3,Solyc01g100030.3,Solyc08g080170.3,Solyc11g007020.2
GO:0004311	farnesyltranstransferase activity	molecular_function	0.10404	1	2	1162	10	21470	Solyc03g031860.3,Solyc01g110290.3
GO:0006073	cellular glucan metabolic process	biological_process	0.1041	1	12	1162	142	21470	Solyc11g040140.2,Solyc09g075360.3,Solyc03g093080.3,Solyc01g106650.3,Solyc07g043390.3,Solyc03g093130.3,Solyc01g109790.3,Solyc09g010210.3,Solyc11g040340.2,Solyc07g043395.1,Solyc07g056000.3,Solyc03g093120.3
GO:1901002	positive regulation of response to salt stress	biological_process	0.1042	1	1	1162	2	21470	Solyc06g005170.3
GO:0080036	regulation of cytokinin-activated signaling pathway	biological_process	0.10455	1	1	1162	2	21470	Solyc09g075010.3
GO:0080037	negative regulation of cytokinin-activated signaling pathway	biological_process	0.10455	1	1	1162	2	21470	Solyc09g075010.3
GO:0035671	enone reductase activity	molecular_function	0.10477	1	1	1162	2	21470	Solyc10g086500.1
GO:0046434	organophosphate catabolic process	biological_process	0.10499	1	4	1162	33	21470	Solyc09g091420.3,Solyc01g097970.3,Solyc01g101180.3,Solyc01g100030.3
GO:0016854	racemase and epimerase activity	molecular_function	0.10556	1	4	1162	32	21470	Solyc07g043550.3,Solyc08g082440.3,Solyc02g069580.3,Solyc08g080140.3
GO:0019217	regulation of fatty acid metabolic process	biological_process	0.1058	1	2	1162	10	21470	Solyc06g050590.3,Solyc07g063090.1
GO:0006090	pyruvate metabolic process	biological_process	0.1058	1	8	1162	85	21470	Solyc10g085555.1,Solyc06g005490.3,Solyc03g121070.3,Solyc09g009020.3,Solyc10g083570.2,Solyc08g077180.3,Solyc05g050120.3,Solyc10g085550.2
GO:0004459	L-lactate dehydrogenase activity	molecular_function	0.10601	1	1	1162	2	21470	Solyc08g007420.3
GO:0006535	cysteine biosynthetic process from serine	biological_process	0.1062	1	2	1162	10	21470	Solyc02g082850.3,Solyc10g012370.3
GO:0045454	cell redox homeostasis	biological_process	0.1065	1	11	1162	138	21470	Solyc02g087630.3,Solyc01g100320.3,Solyc11g069690.2,Solyc07g020860.3,Solyc11g012730.2,Solyc07g049450.3,Solyc06g005940.3,Solyc06g060290.3,Solyc05g056385.1,Solyc04g081740.3,Solyc01g100360.3
GO:0035859	Seh1-associated complex	cellular_component	0.10683	1	1	1162	2	21470	Solyc02g087300.1
GO:0038202	TORC1 signaling	biological_process	0.10683	1	1	1162	2	21470	Solyc02g087300.1
GO:0061700	GATOR2 complex	cellular_component	0.10683	1	1	1162	2	21470	Solyc02g087300.1
GO:1903432	regulation of TORC1 signaling	biological_process	0.10683	1	1	1162	2	21470	Solyc02g087300.1
GO:1904263	positive regulation of TORC1 signaling	biological_process	0.10683	1	1	1162	2	21470	Solyc02g087300.1
GO:0031081	nuclear pore distribution	biological_process	0.10683	1	1	1162	2	21470	Solyc02g087300.1
GO:0051664	nuclear pore localization	biological_process	0.10683	1	1	1162	2	21470	Solyc02g087300.1
GO:0009831	plant-type cell wall modification involved in multidimensional cell growth	biological_process	0.10684	1	1	1162	2	21470	Solyc04g008230.3
GO:0042547	cell wall modification involved in multidimensional cell growth	biological_process	0.10684	1	1	1162	2	21470	Solyc04g008230.3
GO:0000811	GINS complex	cellular_component	0.10696	1	1	1162	2	21470	Solyc09g008630.3
GO:0004452	isopentenyl-diphosphate delta-isomerase activity	molecular_function	0.10726	1	1	1162	2	21470	Solyc05g055760.3
GO:0080156	mitochondrial mRNA modification	biological_process	0.10729	1	2	1162	10	21470	Solyc02g088790.3,Solyc12g014230.2
GO:0015131	oxaloacetate transmembrane transporter activity	molecular_function	0.10758	1	1	1162	2	21470	Solyc11g010500.1
GO:0004163	diphosphomevalonate decarboxylase activity	molecular_function	0.10772	1	1	1162	2	21470	Solyc11g007020.2
GO:0016799	hydrolase activity, hydrolyzing N-glycosyl compounds	molecular_function	0.10779	1	4	1162	33	21470	Solyc07g041310.3,Solyc08g061960.3,Solyc08g061850.3,Solyc02g082120.3
GO:0046423	allene-oxide cyclase activity	molecular_function	0.108	1	1	1162	2	21470	Solyc10g007960.1
GO:0000254	C-4 methylsterol oxidase activity	molecular_function	0.108	1	1	1162	2	21470	Solyc06g005750.3
GO:0003854	3-beta-hydroxy-delta5-steroid dehydrogenase activity	molecular_function	0.10832	1	2	1162	10	21470	Solyc02g081730.3,Solyc04g082750.3
GO:0033764	steroid dehydrogenase activity, acting on the CH-OH group of donors, NAD or NADP as acceptor	molecular_function	0.10832	1	2	1162	10	21470	Solyc02g081730.3,Solyc04g082750.3
GO:0004128	cytochrome-b5 reductase activity, acting on NAD(P)H	molecular_function	0.10834	1	1	1162	2	21470	Solyc10g081440.2
GO:0016892	endoribonuclease activity, producing 3-phosphomonoesters	molecular_function	0.10854	1	2	1162	11	21470	Solyc07g006560.3,Solyc07g006570.3
GO:0046166	glyceraldehyde-3-phosphate biosynthetic process	biological_process	0.10923	1	1	1162	2	21470	Solyc06g005490.3
GO:0071555	cell wall organization	biological_process	0.10943	1	19	1162	253	21470	Solyc03g093080.3,Solyc01g106650.3,Solyc05g005170.3,Solyc03g026120.3,Solyc08g078640.2,Solyc06g049050.3,Solyc07g056000.3,Solyc09g075330.3,Solyc11g040140.2,Solyc05g047590.3,Solyc09g075350.3,Solyc10g084780.2,Solyc12g089380.2,Solyc03g093130.3,Solyc04g008230.3,Solyc03g083840.3,Solyc05g053680.2,Solyc04g080080.3,Solyc01g099960.3
GO:0030150	protein import into mitochondrial matrix	biological_process	0.10974	1	3	1162	22	21470	Solyc08g081430.3,Solyc01g098230.3,Solyc06g082800.3
GO:0035529	NADH pyrophosphatase activity	molecular_function	0.1099	1	1	1162	2	21470	Solyc05g016690.3
GO:0047631	ADP-ribose diphosphatase activity	molecular_function	0.1099	1	1	1162	2	21470	Solyc05g016690.3
GO:1901606	alpha-amino acid catabolic process	biological_process	0.11036	1	6	1162	59	21470	Solyc08g065490.3,Solyc02g022930.3,Solyc04g025530.3,Solyc12g098500.2,Solyc01g005000.3,Solyc11g011920.2
GO:0035303	regulation of dephosphorylation	biological_process	0.11044	1	4	1162	35	21470	Solyc07g005380.3,Solyc12g096960.2,Solyc09g091000.3,Solyc09g090970.3
GO:0071541	eukaryotic translation initiation factor 3 complex, eIF3m	cellular_component	0.11057	1	1	1162	2	21470	Solyc11g013440.2
GO:0016614	oxidoreductase activity, acting on CH-OH group of donors	molecular_function	0.11059	1	12	1162	142	21470	Solyc08g080140.3,Solyc04g082750.3,Solyc03g115990.2,Solyc10g049890.2,Solyc02g088690.3,Solyc02g022930.3,Solyc02g081730.3,Solyc08g068390.3,Solyc05g050120.3,Solyc02g038740.3,Solyc06g059740.3,Solyc08g007420.3
GO:2000001	regulation of DNA damage checkpoint	biological_process	0.11075	1	1	1162	2	21470	Solyc07g018300.3
GO:0051365	cellular response to potassium ion starvation	biological_process	0.11076	1	1	1162	2	21470	Solyc07g026650.3
GO:0046857	oxidoreductase activity, acting on other nitrogenous compounds as donors, with NAD or NADP as acceptor	molecular_function	0.11079	1	1	1162	2	21470	Solyc11g013810.2
GO:0050017	L-3-cyanoalanine synthase activity	molecular_function	0.11108	1	1	1162	2	21470	Solyc10g012370.3
GO:0005901	caveola	cellular_component	0.11134	1	1	1162	2	21470	Solyc06g065850.2
GO:0044853	plasma membrane raft	cellular_component	0.11134	1	1	1162	2	21470	Solyc06g065850.2
GO:0045121	membrane raft	cellular_component	0.11134	1	1	1162	2	21470	Solyc06g065850.2
GO:0098589	membrane region	cellular_component	0.11134	1	1	1162	2	21470	Solyc06g065850.2
GO:0098857	membrane microdomain	cellular_component	0.11134	1	1	1162	2	21470	Solyc06g065850.2
GO:0004024	alcohol dehydrogenase activity, zinc-dependent	molecular_function	0.11145	1	1	1162	2	21470	Solyc06g059740.3
GO:0051903	S-(hydroxymethyl)glutathione dehydrogenase activity	molecular_function	0.11145	1	1	1162	2	21470	Solyc06g059740.3
GO:0005851	eukaryotic translation initiation factor 2B complex	cellular_component	0.11153	1	1	1162	2	21470	Solyc03g095840.3
GO:0019510	S-adenosylhomocysteine catabolic process	biological_process	0.11166	1	1	1162	2	21470	Solyc12g098500.2
GO:0009918	sterol delta7 reductase activity	molecular_function	0.11172	1	1	1162	2	21470	Solyc06g074090.3
GO:0009819	drought recovery	biological_process	0.11175	1	1	1162	2	21470	Solyc01g065700.3
GO:0000387	spliceosomal snRNP assembly	biological_process	0.112	1	3	1162	23	21470	Solyc05g055260.3,Solyc02g084020.3,Solyc03g033600.3
GO:0005080	protein kinase C binding	molecular_function	0.11201	1	1	1162	2	21470	Solyc03g119040.3
GO:0072344	rescue of stalled ribosome	biological_process	0.11201	1	1	1162	2	21470	Solyc03g119040.3
GO:0004801	sedoheptulose-7-phosphate:D-glyceraldehyde-3-phosphate glyceronetransferase activity	molecular_function	0.11209	1	1	1162	2	21470	Solyc00g006800.3
GO:0033587	shikimate biosynthetic process	biological_process	0.11209	1	1	1162	2	21470	Solyc00g006800.3
GO:0010295	(+)-abscisic acid 8-hydroxylase activity	molecular_function	0.11212	1	1	1162	2	21470	Solyc08g005610.3
GO:0016107	sesquiterpenoid catabolic process	biological_process	0.11212	1	1	1162	2	21470	Solyc08g005610.3
GO:0043290	apocarotenoid catabolic process	biological_process	0.11212	1	1	1162	2	21470	Solyc08g005610.3
GO:0046345	abscisic acid catabolic process	biological_process	0.11212	1	1	1162	2	21470	Solyc08g005610.3
GO:0000719	photoreactive repair	biological_process	0.11219	1	1	1162	2	21470	Solyc08g079530.3
GO:0003913	DNA photolyase activity	molecular_function	0.11219	1	1	1162	2	21470	Solyc08g079530.3
GO:0032889	regulation of vacuole fusion, non-autophagic	biological_process	0.11226	1	1	1162	2	21470	Solyc09g009020.3
GO:0044088	regulation of vacuole organization	biological_process	0.11226	1	1	1162	2	21470	Solyc09g009020.3
GO:0035243	protein-arginine omega-N symmetric methyltransferase activity	molecular_function	0.11229	1	1	1162	2	21470	Solyc02g087640.3
GO:0005775	vacuolar lumen	cellular_component	0.11234	1	1	1162	2	21470	Solyc08g079080.3
GO:0042282	hydroxymethylglutaryl-CoA reductase activity	molecular_function	0.11235	1	1	1162	2	21470	Solyc02g038740.3
GO:0050614	delta24-sterol reductase activity	molecular_function	0.11236	1	1	1162	2	21470	Solyc02g069490.3
GO:0016427	tRNA (cytosine) methyltransferase activity	molecular_function	0.11236	1	1	1162	2	21470	Solyc11g010110.2
GO:0016428	tRNA (cytosine-5-)-methyltransferase activity	molecular_function	0.11236	1	1	1162	2	21470	Solyc11g010110.2
GO:0010331	gibberellin binding	molecular_function	0.11236	1	1	1162	2	21470	Solyc09g074270.3
GO:0004612	phosphoenolpyruvate carboxykinase (ATP) activity	molecular_function	0.11236	1	1	1162	2	21470	Solyc04g076880.3
GO:0043546	molybdopterin cofactor binding	molecular_function	0.11236	1	1	1162	2	21470	Solyc11g013810.2
GO:0008963	phospho-N-acetylmuramoyl-pentapeptide-transferase activity	molecular_function	0.11236	1	1	1162	2	21470	Solyc02g070560.3
GO:0070012	oligopeptidase activity	molecular_function	0.11236	1	1	1162	2	21470	Solyc04g082120.3
GO:0000451	rRNA 2-O-methylation	biological_process	0.11236	1	1	1162	2	21470	Solyc11g020810.2
GO:0000453	enzyme-directed rRNA 2-O-methylation	biological_process	0.11236	1	1	1162	2	21470	Solyc11g020810.2
GO:0008650	rRNA (uridine-2-O-)-methyltransferase activity	molecular_function	0.11236	1	1	1162	2	21470	Solyc11g020810.2
GO:0016767	geranylgeranyl-diphosphate geranylgeranyltransferase activity	molecular_function	0.11236	1	1	1162	2	21470	Solyc03g031860.3
GO:0015562	efflux transmembrane transporter activity	molecular_function	0.11236	1	1	1162	2	21470	Solyc01g057770.3
GO:0080139	borate efflux transmembrane transporter activity	molecular_function	0.11236	1	1	1162	2	21470	Solyc01g057770.3
GO:0004970	ionotropic glutamate receptor activity	molecular_function	0.11236	1	1	1162	2	21470	Solyc02g077290.2
GO:0005230	extracellular ligand-gated ion channel activity	molecular_function	0.11236	1	1	1162	2	21470	Solyc02g077290.2
GO:0010294	abscisic acid glucosyltransferase activity	molecular_function	0.11236	1	1	1162	2	21470	Solyc10g085280.2
GO:0022824	transmitter-gated ion channel activity	molecular_function	0.11236	1	1	1162	2	21470	Solyc02g077290.2
GO:0022835	transmitter-gated channel activity	molecular_function	0.11236	1	1	1162	2	21470	Solyc02g077290.2
GO:0030594	neurotransmitter receptor activity	molecular_function	0.11236	1	1	1162	2	21470	Solyc02g077290.2
GO:0005743	mitochondrial inner membrane	cellular_component	0.11325	1	12	1162	157	21470	Solyc01g066720.3,Solyc12g036790.2,Solyc12g008730.2,Solyc08g081430.3,Solyc11g068400.2,Solyc11g068980.2,Solyc03g097840.3,Solyc08g008420.3,Solyc10g086510.2,Solyc01g098230.3,Solyc11g071790.2,Solyc02g094470.3
GO:0009699	phenylpropanoid biosynthetic process	biological_process	0.11355	1	3	1162	22	21470	Solyc10g078240.2,Solyc00g006800.3,Solyc10g078220.2
GO:0003684	damaged DNA binding	molecular_function	0.11552	1	4	1162	33	21470	Solyc07g018300.3,Solyc08g061850.3,Solyc08g061960.3,Solyc07g041310.3
GO:0003993	acid phosphatase activity	molecular_function	0.11553	1	4	1162	34	21470	Solyc01g110050.2,Solyc08g083255.1,Solyc09g091910.2,Solyc07g008560.3
GO:0051603	proteolysis involved in cellular protein catabolic process	biological_process	0.1173	1	24	1162	339	21470	Solyc12g100010.1,Solyc02g014830.3,Solyc08g083120.3,Solyc12g009560.2,Solyc07g016200.3,Solyc01g111650.3,Solyc11g069150.2,Solyc12g098940.2,Solyc07g055080.3,Solyc08g082820.3,Solyc02g087300.1,Solyc07g041900.3,Solyc01g096290.3,Solyc02g081700.1,Solyc04g079200.3,Solyc01g067120.3,Solyc01g111450.3,Solyc12g099030.2,Solyc12g009140.2,Solyc10g081130.2,Solyc04g080590.3,Solyc08g060810.3,Solyc02g069880.3,Solyc08g…
GO:0043161	proteasome-mediated ubiquitin-dependent protein catabolic process	biological_process	0.11793	1	10	1162	117	21470	Solyc04g079200.3,Solyc12g009560.2,Solyc07g016200.3,Solyc08g060810.3,Solyc02g081700.1,Solyc01g111450.3,Solyc02g087300.1,Solyc08g082820.3,Solyc10g081130.2,Solyc07g055080.3
GO:0046910	pectinesterase inhibitor activity	molecular_function	0.11819	1	4	1162	35	21470	Solyc09g075330.3,Solyc05g047590.3,Solyc09g075350.3,Solyc03g083840.3
GO:0005506	iron ion binding	molecular_function	0.11834	1	28	1162	403	21470	Solyc06g076160.3,Solyc06g076170.3,Solyc12g045020.2,Solyc07g049690.3,Solyc10g078240.2,Solyc03g112040.1,Solyc04g083140.2,Solyc10g078220.2,Solyc02g084930.3,Solyc03g112030.2,Solyc01g091320.3,Solyc02g067530.3,Solyc06g005750.3,Solyc08g005610.3,Solyc02g086180.3,Solyc07g043460.3,Solyc03g111300.1,Solyc02g069600.3,Solyc03g111280.2,Solyc12g100270.2,Solyc07g052370.3,Solyc08g079420.3,Solyc01g109140.3,Solyc12g…
GO:0071004	U2-type prespliceosome	cellular_component	0.11863	1	2	1162	11	21470	Solyc09g009640.3,Solyc05g055260.3
GO:0071010	prespliceosome	cellular_component	0.11863	1	2	1162	11	21470	Solyc05g055260.3,Solyc09g009640.3
GO:1904680	peptide transmembrane transporter activity	molecular_function	0.11881	1	5	1162	47	21470	Solyc05g006920.3,Solyc11g068980.2,Solyc06g072018.1,Solyc04g005070.3,Solyc06g082800.3
GO:0051084	de novo posttranslational protein folding	biological_process	0.12047	1	3	1162	22	21470	Solyc07g008800.3,Solyc08g082820.3,Solyc09g075010.3
GO:0051085	chaperone cofactor-dependent protein refolding	biological_process	0.12047	1	3	1162	22	21470	Solyc09g075010.3,Solyc08g082820.3,Solyc07g008800.3
GO:0009150	purine ribonucleotide metabolic process	biological_process	0.12061	1	14	1162	180	21470	Solyc03g121070.3,Solyc06g005490.3,Solyc10g085555.1,Solyc11g007020.2,Solyc08g080170.3,Solyc05g005160.3,Solyc02g038740.3,Solyc08g077180.3,Solyc01g089970.3,Solyc10g085550.2,Solyc12g008730.2,Solyc09g009020.3,Solyc10g083570.2,Solyc08g082430.3
GO:0051246	regulation of protein metabolic process	biological_process	0.12094	1	20	1162	278	21470	Solyc01g010540.3,Solyc09g091000.3,Solyc07g042570.3,Solyc04g071310.3,Solyc04g005510.3,Solyc10g080400.2,Solyc11g020960.2,Solyc01g010580.3,Solyc03g020010.1,Solyc02g092980.3,Solyc08g080630.3,Solyc01g089850.3,Solyc01g111170.3,Solyc11g021060.2,Solyc03g119040.3,Solyc06g074030.1,Solyc09g090970.3,Solyc12g096960.2,Solyc01g011000.3,Solyc07g005380.3
GO:0044743	protein transmembrane import into intracellular organelle	biological_process	0.12183	1	4	1162	35	21470	Solyc01g098230.3,Solyc06g082800.3,Solyc08g081430.3,Solyc09g091180.3
GO:0010039	response to iron ion	biological_process	0.12305	1	3	1162	22	21470	Solyc07g049550.3,Solyc07g026650.3,Solyc01g087150.3
GO:0005342	organic acid transmembrane transporter activity	molecular_function	0.12414	1	6	1162	61	21470	Solyc04g077050.3,Solyc01g111980.3,Solyc06g060110.3,Solyc08g008420.3,Solyc01g087150.3,Solyc11g010500.1
GO:0046943	carboxylic acid transmembrane transporter activity	molecular_function	0.12414	1	6	1162	61	21470	Solyc06g060110.3,Solyc01g111980.3,Solyc04g077050.3,Solyc11g010500.1,Solyc01g087150.3,Solyc08g008420.3
GO:0009617	response to bacterium	biological_process	0.12436	1	7	1162	75	21470	Solyc01g097270.3,Solyc07g063090.1,Solyc01g097240.3,Solyc09g075040.3,Solyc06g005170.3,Solyc01g109110.3,Solyc05g047590.3
GO:0016036	cellular response to phosphate starvation	biological_process	0.12515	1	2	1162	11	21470	Solyc08g060920.3,Solyc01g087150.3
GO:0019344	cysteine biosynthetic process	biological_process	0.12554	1	2	1162	11	21470	Solyc02g082850.3,Solyc10g012370.3
GO:0009240	isopentenyl diphosphate biosynthetic process	biological_process	0.12658	1	2	1162	11	21470	Solyc11g007020.2,Solyc05g055760.3
GO:0046490	isopentenyl diphosphate metabolic process	biological_process	0.12658	1	2	1162	11	21470	Solyc05g055760.3,Solyc11g007020.2
GO:0016132	brassinosteroid biosynthetic process	biological_process	0.12667	1	3	1162	22	21470	Solyc06g074090.3,Solyc10g086500.1,Solyc02g084930.3
GO:0120178	steroid hormone biosynthetic process	biological_process	0.12667	1	3	1162	22	21470	Solyc10g086500.1,Solyc02g084930.3,Solyc06g074090.3
GO:1900864	mitochondrial RNA modification	biological_process	0.12671	1	2	1162	11	21470	Solyc12g014230.2,Solyc02g088790.3
GO:0006206	pyrimidine nucleobase metabolic process	biological_process	0.1274	1	2	1162	11	21470	Solyc08g077300.3,Solyc01g088480.3
GO:0051204	protein insertion into mitochondrial membrane	biological_process	0.1275	1	2	1162	12	21470	Solyc10g086510.2,Solyc11g068980.2
GO:0090151	establishment of protein localization to mitochondrial membrane	biological_process	0.1275	1	2	1162	12	21470	Solyc11g068980.2,Solyc10g086510.2
GO:0008233	peptidase activity	molecular_function	0.12774	1	40	1162	597	21470	Solyc01g079920.3,Solyc10g081130.2,Solyc01g111450.3,Solyc12g009140.2,Solyc01g079970.2,Solyc02g071560.3,Solyc10g009410.1,Solyc04g082120.3,Solyc02g081700.1,Solyc12g006540.2,Solyc01g098780.3,Solyc01g079940.3,Solyc08g076630.2,Solyc07g016200.3,Solyc05g013920.3,Solyc01g080010.2,Solyc11g069150.2,Solyc05g050780.3,Solyc08g076620.1,Solyc02g063480.2,Solyc10g084325.1,Solyc01g079980.3,Solyc06g005940.3,Solyc07g…
GO:0019941	modification-dependent protein catabolic process	biological_process	0.12774	1	21	1162	295	21470	Solyc12g100010.1,Solyc07g016200.3,Solyc12g009560.2,Solyc01g111650.3,Solyc08g083120.3,Solyc08g082820.3,Solyc07g055080.3,Solyc02g087300.1,Solyc12g098940.2,Solyc02g081700.1,Solyc01g096290.3,Solyc04g079200.3,Solyc01g067120.3,Solyc10g081130.2,Solyc04g080590.3,Solyc01g111450.3,Solyc12g099030.2,Solyc12g009140.2,Solyc08g008590.3,Solyc02g069880.3,Solyc08g060810.3
GO:0016114	terpenoid biosynthetic process	biological_process	0.12864	1	6	1162	61	21470	Solyc01g101170.3,Solyc01g067620.3,Solyc01g101180.3,Solyc12g015860.2,Solyc08g080170.3,Solyc03g031860.3
GO:0007154	cell communication	biological_process	0.12876	1	53	1162	818	21470	Solyc09g091000.3,Solyc04g056620.2,Solyc07g005440.1,Solyc08g082820.3,Solyc03g098050.3,Solyc01g111170.3,Solyc02g068680.1,Solyc01g008950.3,Solyc10g005030.3,Solyc01g068410.3,Solyc07g063700.2,Solyc09g075420.3,Solyc10g085000.2,Solyc07g042170.3,Solyc04g077270.3,Solyc08g060920.3,Solyc09g075010.3,Solyc06g068930.2,Solyc01g087150.3,Solyc11g073050.2,Solyc07g026650.3,Solyc02g037530.3,Solyc01g014840.3,Solyc09g…
GO:0035999	tetrahydrofolate interconversion	biological_process	0.12881	1	2	1162	11	21470	Solyc01g094280.3,Solyc08g065490.3
GO:0009117	nucleotide metabolic process	biological_process	0.12899	1	18	1162	244	21470	Solyc11g007020.2,Solyc08g080170.3,Solyc01g100030.3,Solyc08g077300.3,Solyc02g038740.3,Solyc08g077180.3,Solyc01g088480.3,Solyc01g089970.3,Solyc05g005160.3,Solyc03g121070.3,Solyc10g085555.1,Solyc06g005490.3,Solyc09g009020.3,Solyc10g083570.2,Solyc12g008730.2,Solyc08g082430.3,Solyc01g097970.3,Solyc10g085550.2
GO:0044257	cellular protein catabolic process	biological_process	0.12917	1	24	1162	343	21470	Solyc02g081700.1,Solyc01g096290.3,Solyc07g041900.3,Solyc02g087300.1,Solyc07g055080.3,Solyc08g082820.3,Solyc12g098940.2,Solyc11g069150.2,Solyc12g009560.2,Solyc07g016200.3,Solyc01g111650.3,Solyc02g014830.3,Solyc08g083120.3,Solyc12g100010.1,Solyc08g008590.3,Solyc02g069880.3,Solyc08g060810.3,Solyc04g080590.3,Solyc10g081130.2,Solyc12g009140.2,Solyc12g099030.2,Solyc01g111450.3,Solyc04g079200.3,Solyc01g…
GO:0043021	ribonucleoprotein complex binding	molecular_function	0.1292	1	5	1162	49	21470	Solyc03g119040.3,Solyc04g005510.3,Solyc01g011000.3,Solyc03g095840.3,Solyc07g042570.3
GO:0042592	homeostatic process	biological_process	0.12928	1	21	1162	297	21470	Solyc02g084930.3,Solyc11g012730.2,Solyc07g049450.3,Solyc11g069690.2,Solyc05g056385.1,Solyc06g005940.3,Solyc09g014610.3,Solyc01g087150.3,Solyc04g081740.3,Solyc01g100320.3,Solyc10g086500.1,Solyc02g087630.3,Solyc07g020860.3,Solyc03g121070.3,Solyc08g078880.3,Solyc04g056620.2,Solyc01g057770.3,Solyc06g060290.3,Solyc07g006900.2,Solyc07g018300.3,Solyc01g100360.3
GO:0072348	sulfur compound transport	biological_process	0.12965	1	3	1162	22	21470	Solyc11g010500.1,Solyc04g054730.3,Solyc06g084140.3
GO:0015276	ligand-gated ion channel activity	molecular_function	0.13013	1	2	1162	11	21470	Solyc02g077290.2,Solyc04g078860.3
GO:0022834	ligand-gated channel activity	molecular_function	0.13013	1	2	1162	11	21470	Solyc02g077290.2,Solyc04g078860.3
GO:0007007	inner mitochondrial membrane organization	biological_process	0.13267	1	2	1162	12	21470	Solyc10g086510.2,Solyc11g068980.2
GO:0004161	dimethylallyltranstransferase activity	molecular_function	0.13319	1	1	1162	3	21470	Solyc12g015860.2
GO:0043632	modification-dependent macromolecule catabolic process	biological_process	0.13438	1	21	1162	297	21470	Solyc12g100010.1,Solyc08g083120.3,Solyc01g111650.3,Solyc07g016200.3,Solyc12g009560.2,Solyc12g098940.2,Solyc02g087300.1,Solyc08g082820.3,Solyc07g055080.3,Solyc01g096290.3,Solyc02g081700.1,Solyc04g079200.3,Solyc01g067120.3,Solyc12g009140.2,Solyc01g111450.3,Solyc12g099030.2,Solyc04g080590.3,Solyc10g081130.2,Solyc08g060810.3,Solyc02g069880.3,Solyc08g008590.3
GO:0009651	response to salt stress	biological_process	0.13441	1	8	1162	93	21470	Solyc02g094470.3,Solyc08g062340.3,Solyc06g005170.3,Solyc05g047690.3,Solyc04g079200.3,Solyc10g079880.2,Solyc09g075820.3,Solyc07g049550.3
GO:0042887	amide transmembrane transporter activity	molecular_function	0.13554	1	5	1162	49	21470	Solyc05g006920.3,Solyc11g068980.2,Solyc06g072018.1,Solyc04g005070.3,Solyc06g082800.3
GO:0009262	deoxyribonucleotide metabolic process	biological_process	0.13598	1	2	1162	12	21470	Solyc01g100030.3,Solyc01g097970.3
GO:0032981	mitochondrial respiratory chain complex I assembly	biological_process	0.13603	1	2	1162	12	21470	Solyc02g087640.3,Solyc08g081430.3
GO:0042719	mitochondrial intermembrane space protein transporter complex	cellular_component	0.13615	1	1	1162	3	21470	Solyc10g086510.2
GO:0051130	positive regulation of cellular component organization	biological_process	0.13693	1	4	1162	36	21470	Solyc04g005510.3,Solyc01g011000.3,Solyc03g123730.3,Solyc05g018570.3
GO:0006261	DNA-dependent DNA replication	biological_process	0.1383	1	7	1162	79	21470	Solyc02g086450.1,Solyc07g018300.3,Solyc08g077990.3,Solyc09g008630.3,Solyc09g010980.1,Solyc02g082180.3,Solyc01g079507.1
GO:0051123	RNA polymerase II preinitiation complex assembly	biological_process	0.13891	1	2	1162	12	21470	Solyc05g018570.3,Solyc03g123730.3
GO:0072521	purine-containing compound metabolic process	biological_process	0.14078	1	16	1162	216	21470	Solyc01g089970.3,Solyc08g077180.3,Solyc02g038740.3,Solyc11g012760.2,Solyc08g080170.3,Solyc11g007020.2,Solyc12g098500.2,Solyc08g082430.3,Solyc09g009020.3,Solyc12g008730.2,Solyc10g083570.2,Solyc10g085550.2,Solyc05g005160.3,Solyc10g085555.1,Solyc06g005490.3,Solyc03g121070.3
GO:0048029	monosaccharide binding	molecular_function	0.14104	1	5	1162	49	21470	Solyc07g026650.3,Solyc07g043420.3,Solyc07g049550.3,Solyc02g067530.3,Solyc03g121070.3
GO:0098656	anion transmembrane transport	biological_process	0.14111	1	8	1162	93	21470	Solyc04g077050.3,Solyc06g060110.3,Solyc01g111980.3,Solyc11g010500.1,Solyc02g094470.3,Solyc03g097840.3,Solyc08g008420.3,Solyc04g054730.3
GO:0140296	general transcription initiation factor binding	molecular_function	0.14139	1	2	1162	12	21470	Solyc03g123730.3,Solyc05g018570.3
GO:0051052	regulation of DNA metabolic process	biological_process	0.14184	1	4	1162	38	21470	Solyc08g061850.3,Solyc08g061960.3,Solyc07g041310.3,Solyc09g066100.3
GO:0006084	acetyl-CoA metabolic process	biological_process	0.142	1	3	1162	23	21470	Solyc11g007020.2,Solyc08g080170.3,Solyc05g005160.3
GO:0010498	proteasomal protein catabolic process	biological_process	0.14295	1	10	1162	122	21470	Solyc07g016200.3,Solyc12g009560.2,Solyc04g079200.3,Solyc08g060810.3,Solyc02g081700.1,Solyc01g111450.3,Solyc10g081130.2,Solyc07g055080.3,Solyc08g082820.3,Solyc02g087300.1
GO:0006955	immune response	biological_process	0.14522	1	6	1162	66	21470	Solyc09g075040.3,Solyc01g066910.3,Solyc07g065110.1,Solyc01g005220.3,Solyc01g109390.3,Solyc03g121900.1
GO:0045087	innate immune response	biological_process	0.14522	1	6	1162	66	21470	Solyc01g066910.3,Solyc07g065110.1,Solyc09g075040.3,Solyc01g005220.3,Solyc01g109390.3,Solyc03g121900.1
GO:0008483	transaminase activity	molecular_function	0.14565	1	4	1162	36	21470	Solyc07g032740.3,Solyc08g014610.3,Solyc10g007110.3,Solyc12g088000.2
GO:0016769	transferase activity, transferring nitrogenous groups	molecular_function	0.14565	1	4	1162	36	21470	Solyc07g032740.3,Solyc10g007110.3,Solyc12g088000.2,Solyc08g014610.3
GO:0071569	protein ufmylation	biological_process	0.14611	1	1	1162	3	21470	Solyc08g075780.3
GO:0008649	rRNA methyltransferase activity	molecular_function	0.14627	1	2	1162	12	21470	Solyc03g025270.3,Solyc11g020810.2
GO:0140102	catalytic activity, acting on a rRNA	molecular_function	0.14627	1	2	1162	12	21470	Solyc03g025270.3,Solyc11g020810.2
GO:0045229	external encapsulating structure organization	biological_process	0.14728	1	19	1162	264	21470	Solyc06g049050.3,Solyc08g078640.2,Solyc07g056000.3,Solyc09g075330.3,Solyc03g093080.3,Solyc01g106650.3,Solyc03g026120.3,Solyc05g005170.3,Solyc04g080080.3,Solyc03g083840.3,Solyc05g053680.2,Solyc04g008230.3,Solyc01g099960.3,Solyc05g047590.3,Solyc09g075350.3,Solyc11g040140.2,Solyc03g093130.3,Solyc12g089380.2,Solyc10g084780.2
GO:0072321	chaperone-mediated protein transport	biological_process	0.1473	1	1	1162	3	21470	Solyc06g072600.3
GO:0010928	regulation of auxin mediated signaling pathway	biological_process	0.14733	1	2	1162	12	21470	Solyc04g056620.2,Solyc07g006900.2
GO:0019725	cellular homeostasis	biological_process	0.14761	1	15	1162	209	21470	Solyc07g049450.3,Solyc07g020860.3,Solyc11g012730.2,Solyc11g069690.2,Solyc01g100320.3,Solyc02g087630.3,Solyc01g087150.3,Solyc09g014610.3,Solyc04g081740.3,Solyc01g100360.3,Solyc05g056385.1,Solyc03g121070.3,Solyc06g060290.3,Solyc01g057770.3,Solyc06g005940.3
GO:0070972	protein localization to endoplasmic reticulum	biological_process	0.14792	1	5	1162	54	21470	Solyc05g046340.2,Solyc01g098780.3,Solyc09g091900.3,Solyc10g017810.2,Solyc04g014490.1
GO:0045330	aspartyl esterase activity	molecular_function	0.14801	1	4	1162	37	21470	Solyc09g075350.3,Solyc05g047590.3,Solyc03g083840.3,Solyc09g075330.3
GO:0043186	P granule	cellular_component	0.14806	1	1	1162	3	21470	Solyc05g055260.3
GO:0045495	pole plasm	cellular_component	0.14806	1	1	1162	3	21470	Solyc05g055260.3
GO:0060293	germ plasm	cellular_component	0.14806	1	1	1162	3	21470	Solyc05g055260.3
GO:0071241	cellular response to inorganic substance	biological_process	0.14857	1	3	1162	24	21470	Solyc01g087150.3,Solyc07g026650.3,Solyc07g049550.3
GO:0005315	inorganic phosphate transmembrane transporter activity	molecular_function	0.14902	1	2	1162	12	21470	Solyc02g094470.3,Solyc03g097840.3
GO:0016273	arginine N-methyltransferase activity	molecular_function	0.14902	1	2	1162	12	21470	Solyc02g087640.3,Solyc07g032240.3
GO:0016274	protein-arginine N-methyltransferase activity	molecular_function	0.14902	1	2	1162	12	21470	Solyc02g087640.3,Solyc07g032240.3
GO:0048639	positive regulation of developmental growth	biological_process	0.14912	1	1	1162	3	21470	Solyc12g096570.1
GO:0006448	regulation of translational elongation	biological_process	0.14912	1	2	1162	13	21470	Solyc04g005510.3,Solyc01g011000.3
GO:0003865	3-oxo-5-alpha-steroid 4-dehydrogenase activity	molecular_function	0.1493	1	1	1162	3	21470	Solyc10g086500.1
GO:0033765	steroid dehydrogenase activity, acting on the CH-CH group of donors	molecular_function	0.1493	1	1	1162	3	21470	Solyc10g086500.1
GO:0006574	valine catabolic process	biological_process	0.14937	1	1	1162	3	21470	Solyc02g022930.3
GO:0010252	auxin homeostasis	biological_process	0.14988	1	2	1162	12	21470	Solyc04g056620.2,Solyc07g006900.2
GO:0051087	chaperone binding	molecular_function	0.14992	1	4	1162	38	21470	Solyc03g083970.3,Solyc07g008800.3,Solyc01g098230.3,Solyc09g075010.3
GO:0019209	kinase activator activity	molecular_function	0.15022	1	1	1162	3	21470	Solyc04g071310.3
GO:0030295	protein kinase activator activity	molecular_function	0.15022	1	1	1162	3	21470	Solyc04g071310.3
GO:0009141	nucleoside triphosphate metabolic process	biological_process	0.15054	1	6	1162	69	21470	Solyc01g100030.3,Solyc12g008730.2,Solyc08g082430.3,Solyc01g089970.3,Solyc01g097970.3,Solyc09g091420.3
GO:0032446	protein modification by small protein conjugation	biological_process	0.15215	1	20	1162	282	21470	Solyc12g009560.2,Solyc01g007010.3,Solyc08g083120.3,Solyc08g075780.3,Solyc01g005160.3,Solyc12g098940.2,Solyc10g080400.2,Solyc01g096290.3,Solyc01g080920.3,Solyc06g074140.1,Solyc09g075040.3,Solyc12g006010.2,Solyc01g009320.2,Solyc12g099030.2,Solyc08g008590.3,Solyc04g008100.2,Solyc03g082690.3,Solyc08g060810.3,Solyc11g006030.1,Solyc11g068940.1
GO:0042180	cellular ketone metabolic process	biological_process	0.15233	1	5	1162	51	21470	Solyc12g036390.2,Solyc06g050590.3,Solyc09g075040.3,Solyc03g119250.3,Solyc07g063090.1
GO:0030943	mitochondrion targeting sequence binding	molecular_function	0.15277	1	1	1162	3	21470	Solyc11g068980.2
GO:0045490	pectin catabolic process	biological_process	0.15288	1	5	1162	50	21470	Solyc09g075330.3,Solyc09g061890.3,Solyc05g047590.3,Solyc09g075350.3,Solyc03g083840.3
GO:0034975	protein folding in endoplasmic reticulum	biological_process	0.15346	1	1	1162	3	21470	Solyc05g054100.3
GO:0016131	brassinosteroid metabolic process	biological_process	0.15375	1	3	1162	24	21470	Solyc06g074090.3,Solyc10g086500.1,Solyc02g084930.3
GO:0016679	oxidoreductase activity, acting on diphenols and related substances as donors	molecular_function	0.15378	1	4	1162	37	21470	Solyc04g054690.3,Solyc02g078650.3,Solyc08g075540.3,Solyc08g074690.3
GO:1901976	regulation of cell cycle checkpoint	biological_process	0.15436	1	1	1162	3	21470	Solyc07g018300.3
GO:0010257	NADH dehydrogenase complex assembly	biological_process	0.15441	1	2	1162	13	21470	Solyc02g087640.3,Solyc08g081430.3
GO:0006163	purine nucleotide metabolic process	biological_process	0.15443	1	14	1162	188	21470	Solyc10g083570.2,Solyc12g008730.2,Solyc09g009020.3,Solyc08g082430.3,Solyc10g085550.2,Solyc01g089970.3,Solyc08g077180.3,Solyc02g038740.3,Solyc05g005160.3,Solyc08g080170.3,Solyc11g007020.2,Solyc06g005490.3,Solyc10g085555.1,Solyc03g121070.3
GO:0009939	positive regulation of gibberellic acid mediated signaling pathway	biological_process	0.1545	1	1	1162	3	21470	Solyc09g074270.3
GO:0016787	hydrolase activity	molecular_function	0.15484	1	165	1162	2758	21470	Solyc05g012180.3,Solyc03g044085.1,Solyc11g069150.2,Solyc07g005330.3,Solyc08g083255.1,Solyc09g091910.2,Solyc05g041920.3,Solyc08g005800.3,Solyc08g076620.1,Solyc08g005000.3,Solyc08g007000.3,Solyc05g016690.3,Solyc05g053680.2,Solyc01g079940.3,Solyc07g006570.3,Solyc05g051530.3,Solyc10g086210.2,Solyc04g082120.3,Solyc05g050130.3,Solyc10g009410.1,Solyc01g104685.1,Solyc01g079920.3,Solyc06g065010.3,Solyc12g…
GO:0009083	branched-chain amino acid catabolic process	biological_process	0.15519	1	2	1162	13	21470	Solyc05g056480.3,Solyc02g022930.3
GO:0015908	fatty acid transport	biological_process	0.15583	1	1	1162	3	21470	Solyc07g014730.3
GO:0015909	long-chain fatty acid transport	biological_process	0.15583	1	1	1162	3	21470	Solyc07g014730.3
GO:0032309	icosanoid secretion	biological_process	0.15583	1	1	1162	3	21470	Solyc07g014730.3
GO:0050482	arachidonic acid secretion	biological_process	0.15583	1	1	1162	3	21470	Solyc07g014730.3
GO:0071715	icosanoid transport	biological_process	0.15583	1	1	1162	3	21470	Solyc07g014730.3
GO:1901571	fatty acid derivative transport	biological_process	0.15583	1	1	1162	3	21470	Solyc07g014730.3
GO:1903963	arachidonate transport	biological_process	0.15583	1	1	1162	3	21470	Solyc07g014730.3
GO:0071816	tail-anchored membrane protein insertion into ER membrane	biological_process	0.1559	1	1	1162	3	21470	Solyc10g017810.2
GO:0033962	cytoplasmic mRNA processing body assembly	biological_process	0.15613	1	1	1162	3	21470	Solyc11g005370.2
GO:0016363	nuclear matrix	cellular_component	0.15629	1	1	1162	3	21470	Solyc04g078380.2
GO:0010449	root meristem growth	biological_process	0.15636	1	1	1162	3	21470	Solyc09g075010.3
GO:0000722	telomere maintenance via recombination	biological_process	0.1564	1	1	1162	3	21470	Solyc07g018300.3
GO:0004576	oligosaccharyl transferase activity	molecular_function	0.15654	1	1	1162	3	21470	Solyc08g076460.3
GO:1901682	sulfur compound transmembrane transporter activity	molecular_function	0.15699	1	3	1162	24	21470	Solyc11g010500.1,Solyc04g054730.3,Solyc06g084140.3
GO:0005853	eukaryotic translation elongation factor 1 complex	cellular_component	0.15709	1	1	1162	3	21470	Solyc07g016150.3
GO:0004457	lactate dehydrogenase activity	molecular_function	0.15773	1	1	1162	3	21470	Solyc08g007420.3
GO:0016835	carbon-oxygen lyase activity	molecular_function	0.1582	1	11	1162	142	21470	Solyc01g101170.3,Solyc10g085555.1,Solyc07g052120.3,Solyc11g072520.2,Solyc01g109140.3,Solyc01g101210.3,Solyc10g085550.2,Solyc09g009020.3,Solyc01g101180.3,Solyc10g007960.1,Solyc09g061890.3
GO:0050992	dimethylallyl diphosphate biosynthetic process	biological_process	0.15831	1	1	1162	3	21470	Solyc05g055760.3
GO:0050993	dimethylallyl diphosphate metabolic process	biological_process	0.15831	1	1	1162	3	21470	Solyc05g055760.3
GO:0031261	DNA replication preinitiation complex	cellular_component	0.15846	1	1	1162	3	21470	Solyc09g008630.3
GO:0000727	double-strand break repair via break-induced replication	biological_process	0.15847	1	1	1162	3	21470	Solyc08g077990.3
GO:0032006	regulation of TOR signaling	biological_process	0.15851	1	1	1162	3	21470	Solyc02g087300.1
GO:0032008	positive regulation of TOR signaling	biological_process	0.15851	1	1	1162	3	21470	Solyc02g087300.1
GO:0031515	tRNA (m1A) methyltransferase complex	cellular_component	0.15869	1	1	1162	3	21470	Solyc04g081360.3
GO:0072659	protein localization to plasma membrane	biological_process	0.15915	1	1	1162	3	21470	Solyc06g065850.2
GO:0008948	oxaloacetate decarboxylase activity	molecular_function	0.15947	1	1	1162	3	21470	Solyc05g050120.3
GO:0005854	nascent polypeptide-associated complex	cellular_component	0.15956	1	1	1162	3	21470	Solyc10g081030.2
GO:1901334	lactone metabolic process	biological_process	0.15957	1	1	1162	3	21470	Solyc01g067620.3
GO:1901336	lactone biosynthetic process	biological_process	0.15957	1	1	1162	3	21470	Solyc01g067620.3
GO:1901600	strigolactone metabolic process	biological_process	0.15957	1	1	1162	3	21470	Solyc01g067620.3
GO:1901601	strigolactone biosynthetic process	biological_process	0.15957	1	1	1162	3	21470	Solyc01g067620.3
GO:0004551	nucleotide diphosphatase activity	molecular_function	0.15979	1	1	1162	3	21470	Solyc05g016690.3
GO:0009259	ribonucleotide metabolic process	biological_process	0.16003	1	14	1162	189	21470	Solyc03g121070.3,Solyc10g085555.1,Solyc06g005490.3,Solyc05g005160.3,Solyc08g080170.3,Solyc11g007020.2,Solyc01g089970.3,Solyc10g085550.2,Solyc02g038740.3,Solyc08g077180.3,Solyc08g082430.3,Solyc12g008730.2,Solyc09g009020.3,Solyc10g083570.2
GO:0048829	root cap development	biological_process	0.16022	1	1	1162	3	21470	Solyc12g017400.2
GO:0006446	regulation of translational initiation	biological_process	0.1606	1	1	1162	3	21470	Solyc07g042570.3
GO:0019405	alditol catabolic process	biological_process	0.16077	1	1	1162	3	21470	Solyc06g005490.3
GO:0019563	glycerol catabolic process	biological_process	0.16077	1	1	1162	3	21470	Solyc06g005490.3
GO:0046498	S-adenosylhomocysteine metabolic process	biological_process	0.1608	1	1	1162	3	21470	Solyc12g098500.2
GO:0046292	formaldehyde metabolic process	biological_process	0.16089	1	1	1162	3	21470	Solyc06g059740.3
GO:0046294	formaldehyde catabolic process	biological_process	0.16089	1	1	1162	3	21470	Solyc06g059740.3
GO:0110095	cellular detoxification of aldehyde	biological_process	0.16089	1	1	1162	3	21470	Solyc06g059740.3
GO:0110096	cellular response to aldehyde	biological_process	0.16089	1	1	1162	3	21470	Solyc06g059740.3
GO:0070628	proteasome binding	molecular_function	0.1609	1	1	1162	3	21470	Solyc04g079200.3
GO:0004640	phosphoribosylanthranilate isomerase activity	molecular_function	0.1609	1	1	1162	3	21470	Solyc03g111850.3
GO:0047987	hydroperoxide dehydratase activity	molecular_function	0.16151	1	1	1162	3	21470	Solyc10g007960.1
GO:0015030	Cajal body	cellular_component	0.16175	1	1	1162	3	21470	Solyc03g025270.3
GO:0019499	cyanide metabolic process	biological_process	0.16202	1	1	1162	3	21470	Solyc10g012370.3
GO:0016074	snoRNA metabolic process	biological_process	0.16215	1	1	1162	3	21470	Solyc03g025270.3
GO:0031126	snoRNA 3-end processing	biological_process	0.16215	1	1	1162	3	21470	Solyc03g025270.3
GO:0043144	snoRNA processing	biological_process	0.16215	1	1	1162	3	21470	Solyc03g025270.3
GO:0005662	DNA replication factor A complex	cellular_component	0.1622	1	1	1162	3	21470	Solyc07g018300.3
GO:0006268	DNA unwinding involved in DNA replication	biological_process	0.1622	1	1	1162	3	21470	Solyc07g018300.3
GO:0016661	oxidoreductase activity, acting on other nitrogenous compounds as donors	molecular_function	0.16224	1	1	1162	3	21470	Solyc11g013810.2
GO:0042126	nitrate metabolic process	biological_process	0.16224	1	1	1162	3	21470	Solyc11g013810.2
GO:0042128	nitrate assimilation	biological_process	0.16224	1	1	1162	3	21470	Solyc11g013810.2
GO:2001057	reactive nitrogen species metabolic process	biological_process	0.16224	1	1	1162	3	21470	Solyc11g013810.2
GO:0070125	mitochondrial translational elongation	biological_process	0.16225	1	1	1162	3	21470	Solyc12g011270.2
GO:0048444	floral organ morphogenesis	biological_process	0.1626	1	1	1162	3	21470	Solyc09g074270.3
GO:0009218	pyrimidine ribonucleotide metabolic process	biological_process	0.1626	1	2	1162	13	21470	Solyc08g082430.3,Solyc01g089970.3
GO:0009220	pyrimidine ribonucleotide biosynthetic process	biological_process	0.1626	1	2	1162	13	21470	Solyc08g082430.3,Solyc01g089970.3
GO:0004477	methenyltetrahydrofolate cyclohydrolase activity	molecular_function	0.16265	1	1	1162	3	21470	Solyc01g094280.3
GO:0046130	purine ribonucleoside catabolic process	biological_process	0.16265	1	1	1162	3	21470	Solyc12g098500.2
GO:0005850	eukaryotic translation initiation factor 2 complex	cellular_component	0.16289	1	1	1162	3	21470	Solyc03g095840.3
GO:0008889	glycerophosphodiester phosphodiesterase activity	molecular_function	0.16299	1	1	1162	3	21470	Solyc06g069470.3
GO:0006714	sesquiterpenoid metabolic process	biological_process	0.16303	1	2	1162	13	21470	Solyc01g067620.3,Solyc08g005610.3
GO:0004013	adenosylhomocysteinase activity	molecular_function	0.16306	1	1	1162	3	21470	Solyc12g098500.2
GO:0016801	hydrolase activity, acting on ether bonds	molecular_function	0.16306	1	1	1162	3	21470	Solyc12g098500.2
GO:0016802	trialkylsulfonium hydrolase activity	molecular_function	0.16306	1	1	1162	3	21470	Solyc12g098500.2
GO:0003878	ATP citrate synthase activity	molecular_function	0.16327	1	1	1162	3	21470	Solyc05g005160.3
GO:0009346	citrate lyase complex	cellular_component	0.16327	1	1	1162	3	21470	Solyc05g005160.3
GO:0016851	magnesium chelatase activity	molecular_function	0.16359	1	1	1162	3	21470	Solyc04g015750.3
GO:0051002	ligase activity, forming nitrogen-metal bonds	molecular_function	0.16359	1	1	1162	3	21470	Solyc04g015750.3
GO:0051003	ligase activity, forming nitrogen-metal bonds, forming coordination complexes	molecular_function	0.16359	1	1	1162	3	21470	Solyc04g015750.3
GO:0009856	pollination	biological_process	0.16361	1	7	1162	79	21470	Solyc04g077270.3,Solyc04g077330.3,Solyc07g055690.2,Solyc07g063700.2,Solyc09g075920.1,Solyc02g079570.3,Solyc10g006720.3
GO:0044706	multi-multicellular organism process	biological_process	0.16361	1	7	1162	79	21470	Solyc09g075920.1,Solyc07g063700.2,Solyc07g055690.2,Solyc04g077330.3,Solyc04g077270.3,Solyc10g006720.3,Solyc02g079570.3
GO:0042144	vacuole fusion, non-autophagic	biological_process	0.16363	1	1	1162	3	21470	Solyc09g009020.3
GO:0097576	vacuole fusion	biological_process	0.16363	1	1	1162	3	21470	Solyc09g009020.3
GO:0102229	amylopectin maltohydrolase activity	molecular_function	0.16368	1	1	1162	3	21470	Solyc09g091030.3
GO:0004066	asparagine synthase (glutamine-hydrolyzing) activity	molecular_function	0.16369	1	1	1162	3	21470	Solyc04g055200.3
GO:0006529	asparagine biosynthetic process	biological_process	0.16369	1	1	1162	3	21470	Solyc04g055200.3
GO:0004420	hydroxymethylglutaryl-CoA reductase (NADPH) activity	molecular_function	0.16371	1	1	1162	3	21470	Solyc02g038740.3
GO:0009019	tRNA (guanine-N1-)-methyltransferase activity	molecular_function	0.16372	1	1	1162	3	21470	Solyc11g012760.2
GO:0004473	malate dehydrogenase (decarboxylating) (NADP+) activity	molecular_function	0.16372	1	1	1162	3	21470	Solyc05g050120.3
GO:0003958	NADPH-hemoprotein reductase activity	molecular_function	0.16372	1	1	1162	3	21470	Solyc07g019460.3
GO:0016436	rRNA (uridine) methyltransferase activity	molecular_function	0.16372	1	1	1162	3	21470	Solyc11g020810.2
GO:0008066	glutamate receptor activity	molecular_function	0.16372	1	1	1162	3	21470	Solyc02g077290.2
GO:0051513	regulation of monopolar cell growth	biological_process	0.16372	1	1	1162	3	21470	Solyc03g115000.3
GO:0031123	RNA 3-end processing	biological_process	0.16454	1	4	1162	38	21470	Solyc06g072120.3,Solyc03g025270.3,Solyc01g066840.3,Solyc04g074910.3
GO:0044786	cell cycle DNA replication	biological_process	0.16532	1	3	1162	28	21470	Solyc02g086450.1,Solyc09g008630.3,Solyc09g010980.1
GO:0015103	inorganic anion transmembrane transporter activity	molecular_function	0.16609	1	6	1162	65	21470	Solyc06g084140.3,Solyc01g079150.3,Solyc01g057770.3,Solyc09g014610.3,Solyc04g054730.3,Solyc11g010500.1
GO:0006396	RNA processing	biological_process	0.16733	1	36	1162	557	21470	Solyc02g081810.3,Solyc07g065170.3,Solyc10g006070.3,Solyc07g008360.2,Solyc06g068400.3,Solyc01g097760.3,Solyc02g079415.1,Solyc12g096220.2,Solyc06g084310.3,Solyc04g081360.3,Solyc09g072970.3,Solyc11g020810.2,Solyc01g066840.3,Solyc04g074910.3,Solyc04g026100.1,Solyc09g009640.3,Solyc03g093680.3,Solyc09g092080.3,Solyc02g084020.3,Solyc05g054810.3,Solyc05g005690.1,Solyc08g069080.3,Solyc08g075090.3,Solyc08g…
GO:0016556	mRNA modification	biological_process	0.16762	1	2	1162	13	21470	Solyc12g014230.2,Solyc02g088790.3
GO:0006094	gluconeogenesis	biological_process	0.16774	1	2	1162	13	21470	Solyc04g076880.3,Solyc06g005490.3
GO:0019319	hexose biosynthetic process	biological_process	0.16774	1	2	1162	13	21470	Solyc06g005490.3,Solyc04g076880.3
GO:0007006	mitochondrial membrane organization	biological_process	0.16832	1	2	1162	14	21470	Solyc10g086510.2,Solyc11g068980.2
GO:0006633	fatty acid biosynthetic process	biological_process	0.17183	1	9	1162	112	21470	Solyc01g067730.3,Solyc05g005160.3,Solyc05g056295.1,Solyc07g063090.1,Solyc07g049690.3,Solyc08g029000.3,Solyc06g050590.3,Solyc10g007960.1,Solyc03g122340.3
GO:0009267	cellular response to starvation	biological_process	0.172	1	3	1162	26	21470	Solyc01g087150.3,Solyc07g026650.3,Solyc08g060920.3
GO:0031418	L-ascorbic acid binding	molecular_function	0.17309	1	4	1162	39	21470	Solyc07g043420.3,Solyc07g026650.3,Solyc07g049550.3,Solyc02g067530.3
GO:0016053	organic acid biosynthetic process	biological_process	0.17432	1	23	1162	331	21470	Solyc00g006800.3,Solyc11g072520.2,Solyc09g075040.3,Solyc03g111850.3,Solyc07g049690.3,Solyc12g036390.2,Solyc05g056295.1,Solyc10g012370.3,Solyc03g122340.3,Solyc09g011870.2,Solyc07g007590.1,Solyc03g119250.3,Solyc10g007960.1,Solyc08g065490.3,Solyc08g029000.3,Solyc10g049890.2,Solyc06g050590.3,Solyc05g005160.3,Solyc02g082850.3,Solyc01g067730.3,Solyc11g011390.2,Solyc04g055200.3,Solyc07g063090.1
GO:0046394	carboxylic acid biosynthetic process	biological_process	0.17432	1	23	1162	331	21470	Solyc11g072520.2,Solyc00g006800.3,Solyc09g075040.3,Solyc07g049690.3,Solyc03g111850.3,Solyc12g036390.2,Solyc05g056295.1,Solyc10g012370.3,Solyc03g122340.3,Solyc09g011870.2,Solyc10g007960.1,Solyc08g065490.3,Solyc07g007590.1,Solyc03g119250.3,Solyc10g049890.2,Solyc06g050590.3,Solyc08g029000.3,Solyc11g011390.2,Solyc04g055200.3,Solyc07g063090.1,Solyc05g005160.3,Solyc02g082850.3,Solyc01g067730.3
GO:0019693	ribose phosphate metabolic process	biological_process	0.17441	1	14	1162	192	21470	Solyc12g008730.2,Solyc09g009020.3,Solyc10g083570.2,Solyc08g082430.3,Solyc08g077180.3,Solyc02g038740.3,Solyc10g085550.2,Solyc01g089970.3,Solyc11g007020.2,Solyc08g080170.3,Solyc05g005160.3,Solyc10g085555.1,Solyc06g005490.3,Solyc03g121070.3
GO:0006833	water transport	biological_process	0.17778	1	2	1162	14	21470	Solyc10g084120.2,Solyc06g011350.3
GO:0042044	fluid transport	biological_process	0.17778	1	2	1162	14	21470	Solyc10g084120.2,Solyc06g011350.3
GO:0080043	quercetin 3-O-glucosyltransferase activity	molecular_function	0.17787	1	4	1162	39	21470	Solyc10g085280.2,Solyc10g086240.2,Solyc01g107560.3,Solyc07g043490.1
GO:0080044	quercetin 7-O-glucosyltransferase activity	molecular_function	0.17787	1	4	1162	39	21470	Solyc10g086240.2,Solyc07g043490.1,Solyc01g107560.3,Solyc10g085280.2
GO:0046890	regulation of lipid biosynthetic process	biological_process	0.17834	1	2	1162	14	21470	Solyc07g063090.1,Solyc06g050590.3
GO:0044550	secondary metabolite biosynthetic process	biological_process	0.17869	1	3	1162	27	21470	Solyc00g006800.3,Solyc10g078240.2,Solyc10g078220.2
GO:0050660	flavin adenine dinucleotide binding	molecular_function	0.17986	1	11	1162	141	21470	Solyc07g019460.3,Solyc06g060610.2,Solyc08g079530.3,Solyc02g079440.2,Solyc11g013810.2,Solyc01g100360.3,Solyc09g074430.3,Solyc08g061920.2,Solyc04g025650.3,Solyc02g069490.3,Solyc02g069690.1
GO:0010181	FMN binding	molecular_function	0.18163	1	4	1162	41	21470	Solyc03g031440.3,Solyc02g079750.3,Solyc01g103390.3,Solyc07g019460.3
GO:0004427	inorganic diphosphatase activity	molecular_function	0.18206	1	2	1162	14	21470	Solyc01g100390.3,Solyc03g117480.3
GO:0032875	regulation of DNA endoreduplication	biological_process	0.18206	1	2	1162	17	21470	Solyc02g086450.1,Solyc09g010980.1
GO:0030433	ubiquitin-dependent ERAD pathway	biological_process	0.18264	1	2	1162	14	21470	Solyc02g087300.1,Solyc08g082820.3
GO:0034440	lipid oxidation	biological_process	0.18339	1	3	1162	27	21470	Solyc06g005750.3,Solyc12g011160.2,Solyc08g068390.3
GO:1901607	alpha-amino acid biosynthetic process	biological_process	0.18426	1	10	1162	127	21470	Solyc10g012370.3,Solyc09g011870.2,Solyc11g072520.2,Solyc07g007590.1,Solyc08g065490.3,Solyc03g111850.3,Solyc10g049890.2,Solyc02g082850.3,Solyc11g011390.2,Solyc04g055200.3
GO:0006591	ornithine metabolic process	biological_process	0.18518	1	2	1162	15	21470	Solyc08g068690.1,Solyc08g068710.1
GO:0016836	hydro-lyase activity	molecular_function	0.18522	1	6	1162	70	21470	Solyc10g085550.2,Solyc10g085555.1,Solyc11g072520.2,Solyc01g109140.3,Solyc09g009020.3,Solyc10g007960.1
GO:0046835	carbohydrate phosphorylation	biological_process	0.18532	1	2	1162	14	21470	Solyc03g097410.1,Solyc03g121070.3
GO:0035770	ribonucleoprotein granule	cellular_component	0.18708	1	4	1162	43	21470	Solyc06g074030.1,Solyc11g005370.2,Solyc05g055260.3,Solyc09g072970.3
GO:0036464	cytoplasmic ribonucleoprotein granule	cellular_component	0.18708	1	4	1162	43	21470	Solyc09g072970.3,Solyc11g005370.2,Solyc05g055260.3,Solyc06g074030.1
GO:0031167	rRNA methylation	biological_process	0.18791	1	2	1162	14	21470	Solyc11g020810.2,Solyc03g025270.3
GO:0005749	mitochondrial respiratory chain complex II, succinate dehydrogenase complex (ubiquinone)	cellular_component	0.18883	1	1	1162	4	21470	Solyc11g071790.2
GO:0045257	succinate dehydrogenase complex (ubiquinone)	cellular_component	0.18883	1	1	1162	4	21470	Solyc11g071790.2
GO:0045273	respiratory chain complex II	cellular_component	0.18883	1	1	1162	4	21470	Solyc11g071790.2
GO:0045281	succinate dehydrogenase complex	cellular_component	0.18883	1	1	1162	4	21470	Solyc11g071790.2
GO:0045283	fumarate reductase complex	cellular_component	0.18883	1	1	1162	4	21470	Solyc11g071790.2
GO:0008300	isoprenoid catabolic process	biological_process	0.18896	1	2	1162	14	21470	Solyc01g101180.3,Solyc08g005610.3
GO:0032508	DNA duplex unwinding	biological_process	0.18923	1	2	1162	14	21470	Solyc02g082180.3,Solyc07g018300.3
GO:0030243	cellulose metabolic process	biological_process	0.1894	1	5	1162	55	21470	Solyc09g075360.3,Solyc09g010210.3,Solyc11g040340.2,Solyc07g043395.1,Solyc07g043390.3
GO:0031974	membrane-enclosed lumen	cellular_component	0.18972	1	34	1162	534	21470	Solyc09g010500.3,Solyc03g114050.3,Solyc05g047690.3,Solyc09g008630.3,Solyc04g017680.3,Solyc05g018570.3,Solyc08g082820.3,Solyc07g018300.3,Solyc11g072260.2,Solyc09g082710.3,Solyc09g011420.3,Solyc01g005810.3,Solyc10g078660.2,Solyc03g025270.3,Solyc01g091220.3,Solyc12g011270.2,Solyc04g078380.2,Solyc01g103220.3,Solyc08g079080.3,Solyc03g005227.1,Solyc04g014390.3,Solyc09g092080.3,Solyc02g087300.1,Solyc04g…
GO:0043233	organelle lumen	cellular_component	0.18972	1	34	1162	534	21470	Solyc08g082820.3,Solyc05g018570.3,Solyc07g018300.3,Solyc11g072260.2,Solyc03g114050.3,Solyc09g010500.3,Solyc05g047690.3,Solyc09g008630.3,Solyc04g017680.3,Solyc12g011270.2,Solyc01g005810.3,Solyc09g011420.3,Solyc09g082710.3,Solyc03g025270.3,Solyc01g091220.3,Solyc10g078660.2,Solyc02g087300.1,Solyc04g071310.3,Solyc01g096800.3,Solyc04g078380.2,Solyc04g014390.3,Solyc09g092080.3,Solyc01g103220.3,Solyc08g…
GO:0070013	intracellular organelle lumen	cellular_component	0.18972	1	34	1162	534	21470	Solyc07g018300.3,Solyc08g082820.3,Solyc05g018570.3,Solyc11g072260.2,Solyc09g010500.3,Solyc03g114050.3,Solyc05g047690.3,Solyc04g017680.3,Solyc09g008630.3,Solyc12g011270.2,Solyc09g011420.3,Solyc09g082710.3,Solyc01g005810.3,Solyc10g078660.2,Solyc01g091220.3,Solyc03g025270.3,Solyc02g087300.1,Solyc01g096800.3,Solyc04g071310.3,Solyc04g078380.2,Solyc03g005227.1,Solyc01g103220.3,Solyc08g079080.3,Solyc09g…
GO:0009704	de-etiolation	biological_process	0.19091	1	1	1162	4	21470	Solyc01g111170.3
GO:0006108	malate metabolic process	biological_process	0.19141	1	2	1162	14	21470	Solyc05g050120.3,Solyc03g115990.2
GO:0050833	pyruvate transmembrane transporter activity	molecular_function	0.19243	1	1	1162	4	21470	Solyc08g008420.3
GO:1903825	organic acid transmembrane transport	biological_process	0.19283	1	5	1162	57	21470	Solyc11g010500.1,Solyc08g008420.3,Solyc06g060110.3,Solyc01g111980.3,Solyc04g077050.3
GO:1905039	carboxylic acid transmembrane transport	biological_process	0.19283	1	5	1162	57	21470	Solyc04g077050.3,Solyc06g060110.3,Solyc01g111980.3,Solyc08g008420.3,Solyc11g010500.1
GO:0006605	protein targeting	biological_process	0.19306	1	10	1162	135	21470	Solyc10g017810.2,Solyc09g091180.3,Solyc06g072018.1,Solyc01g098780.3,Solyc05g046340.2,Solyc06g082800.3,Solyc01g098230.3,Solyc10g086510.2,Solyc08g081430.3,Solyc11g068980.2
GO:0071407	cellular response to organic cyclic compound	biological_process	0.19376	1	4	1162	41	21470	Solyc01g111170.3,Solyc10g085000.2,Solyc08g065490.3,Solyc07g063090.1
GO:0035861	site of double-strand break	cellular_component	0.19387	1	1	1162	4	21470	Solyc07g018300.3
GO:0090734	site of DNA damage	cellular_component	0.19387	1	1	1162	4	21470	Solyc07g018300.3
GO:0043248	proteasome assembly	biological_process	0.19391	1	2	1162	15	21470	Solyc02g089820.3,Solyc07g005640.3
GO:0042742	defense response to bacterium	biological_process	0.19478	1	6	1162	70	21470	Solyc06g005170.3,Solyc01g109110.3,Solyc01g097270.3,Solyc07g063090.1,Solyc09g075040.3,Solyc01g097240.3
GO:0016776	phosphotransferase activity, phosphate group as acceptor	molecular_function	0.19493	1	5	1162	57	21470	Solyc01g088480.3,Solyc01g089970.3,Solyc03g111200.3,Solyc08g077300.3,Solyc08g082430.3
GO:0000170	sphingosine hydroxylase activity	molecular_function	0.19709	1	1	1162	4	21470	Solyc12g100270.2
GO:0005750	mitochondrial respiratory chain complex III	cellular_component	0.19724	1	1	1162	4	21470	Solyc11g068400.2
GO:1901363	heterocyclic compound binding	molecular_function	0.19765	1	394	1162	6963	21470	Solyc03g119250.3,Solyc08g069040.3,Solyc02g069490.3,Solyc01g095630.3,Solyc01g112220.3,Solyc07g055630.3,Solyc11g072260.2,Solyc05g051380.3,Solyc11g005370.2,Solyc09g011420.3,Solyc04g076880.3,Solyc11g011130.2,Solyc09g072870.3,Solyc06g008260.3,Solyc07g063120.3,Solyc11g013810.2,Solyc09g066430.3,Solyc09g072700.3,Solyc01g006300.3,Solyc11g009090.2,Solyc03g082600.3,Solyc10g012370.3,Solyc06g009210.3,Solyc12g…
GO:0016567	protein ubiquitination	biological_process	0.19807	1	18	1162	261	21470	Solyc01g007010.3,Solyc08g083120.3,Solyc12g009560.2,Solyc01g080920.3,Solyc01g096290.3,Solyc10g080400.2,Solyc12g098940.2,Solyc01g005160.3,Solyc06g074140.1,Solyc09g075040.3,Solyc11g006030.1,Solyc11g068940.1,Solyc08g060810.3,Solyc03g082690.3,Solyc04g008100.2,Solyc08g008590.3,Solyc12g099030.2,Solyc01g009320.2
GO:0032515	negative regulation of phosphoprotein phosphatase activity	biological_process	0.19865	1	1	1162	4	21470	Solyc09g090970.3
GO:0004421	hydroxymethylglutaryl-CoA synthase activity	molecular_function	0.19879	1	1	1162	4	21470	Solyc08g080170.3
GO:0004659	prenyltransferase activity	molecular_function	0.19887	1	3	1162	28	21470	Solyc01g110290.3,Solyc03g031860.3,Solyc12g015860.2
GO:0044275	cellular carbohydrate catabolic process	biological_process	0.19889	1	4	1162	41	21470	Solyc09g075360.3,Solyc06g005490.3,Solyc11g040340.2,Solyc09g010210.3
GO:0006379	mRNA cleavage	biological_process	0.19906	1	1	1162	4	21470	Solyc04g054510.3
GO:0006066	alcohol metabolic process	biological_process	0.19948	1	6	1162	71	21470	Solyc03g031860.3,Solyc08g005610.3,Solyc01g110290.3,Solyc03g097410.1,Solyc06g005490.3,Solyc04g077150.3
GO:0048638	regulation of developmental growth	biological_process	0.20142	1	2	1162	15	21470	Solyc03g115000.3,Solyc12g096570.1
GO:0042594	response to starvation	biological_process	0.20161	1	3	1162	28	21470	Solyc08g060920.3,Solyc01g087150.3,Solyc07g026650.3
GO:0035145	exon-exon junction complex	cellular_component	0.20169	1	1	1162	4	21470	Solyc03g093680.3
GO:0004623	phospholipase A2 activity	molecular_function	0.20257	1	1	1162	4	21470	Solyc07g014730.3
GO:0009001	serine O-acetyltransferase activity	molecular_function	0.20301	1	1	1162	4	21470	Solyc02g082850.3
GO:0016412	serine O-acyltransferase activity	molecular_function	0.20301	1	1	1162	4	21470	Solyc02g082850.3
GO:0002376	immune system process	biological_process	0.20325	1	6	1162	73	21470	Solyc01g109390.3,Solyc03g121900.1,Solyc01g066910.3,Solyc09g075040.3,Solyc07g065110.1,Solyc01g005220.3
GO:2000012	regulation of auxin polar transport	biological_process	0.20335	1	1	1162	4	21470	Solyc09g075010.3
GO:0030968	endoplasmic reticulum unfolded protein response	biological_process	0.20335	1	1	1162	4	21470	Solyc08g082820.3
GO:0031400	negative regulation of protein modification process	biological_process	0.20347	1	2	1162	15	21470	Solyc10g080400.2,Solyc09g090970.3
GO:0097159	organic cyclic compound binding	molecular_function	0.20393	1	394	1162	6969	21470	Solyc10g079880.2,Solyc02g092580.3,Solyc03g095840.3,Solyc02g087540.2,Solyc03g120780.3,Solyc08g065490.3,Solyc03g114370.3,Solyc10g076510.2,Solyc05g050870.3,Solyc06g008170.3,Solyc02g032950.3,Solyc07g005110.3,Solyc09g089930.2,Solyc02g080890.3,Solyc05g046020.3,Solyc08g007230.2,Solyc06g076910.2,Solyc02g014310.3,Solyc06g007470.3,Solyc02g070330.3,Solyc08g077700.3,Solyc11g010240.2,Solyc06g005170.3,Solyc03g…
GO:0051761	sesquiterpene metabolic process	biological_process	0.20519	1	1	1162	4	21470	Solyc01g101180.3
GO:0051762	sesquiterpene biosynthetic process	biological_process	0.20519	1	1	1162	4	21470	Solyc01g101180.3
GO:0045041	protein import into mitochondrial intermembrane space	biological_process	0.20522	1	1	1162	4	21470	Solyc09g091180.3
GO:0004807	triose-phosphate isomerase activity	molecular_function	0.20525	1	1	1162	4	21470	Solyc06g005490.3
GO:0031080	nuclear pore outer ring	cellular_component	0.20592	1	1	1162	4	21470	Solyc02g087300.1
GO:0040008	regulation of growth	biological_process	0.20599	1	3	1162	28	21470	Solyc12g096570.1,Solyc01g065700.3,Solyc03g115000.3
GO:0016151	nickel cation binding	molecular_function	0.2064	1	1	1162	4	21470	Solyc03g031440.3
GO:0004022	alcohol dehydrogenase (NAD+) activity	molecular_function	0.20662	1	1	1162	4	21470	Solyc06g059740.3
GO:0018455	alcohol dehydrogenase [NAD(P)+] activity	molecular_function	0.20662	1	1	1162	4	21470	Solyc06g059740.3
GO:0042454	ribonucleoside catabolic process	biological_process	0.20691	1	1	1162	4	21470	Solyc12g098500.2
GO:0009827	plant-type cell wall modification	biological_process	0.20713	1	1	1162	4	21470	Solyc04g008230.3
GO:0004664	prephenate dehydratase activity	molecular_function	0.20746	1	1	1162	4	21470	Solyc11g072520.2
GO:1990778	protein localization to cell periphery	biological_process	0.2078	1	1	1162	4	21470	Solyc06g065850.2
GO:0031301	integral component of organelle membrane	cellular_component	0.20784	1	8	1162	103	21470	Solyc01g066720.3,Solyc09g009040.3,Solyc03g097840.3,Solyc08g008420.3,Solyc02g094470.3,Solyc08g041980.3,Solyc05g054100.3,Solyc06g074090.3
GO:0070011	peptidase activity, acting on L-amino acid peptides	molecular_function	0.20818	1	37	1162	577	21470	Solyc01g079970.2,Solyc02g071560.3,Solyc10g009410.1,Solyc04g082120.3,Solyc01g079920.3,Solyc10g081130.2,Solyc01g111450.3,Solyc12g009140.2,Solyc07g016200.3,Solyc05g013920.3,Solyc01g080010.2,Solyc11g069150.2,Solyc05g050780.3,Solyc08g076620.1,Solyc02g063480.2,Solyc10g084325.1,Solyc02g081700.1,Solyc01g079940.3,Solyc08g076630.2,Solyc01g079960.2,Solyc04g079200.3,Solyc01g087740.1,Solyc12g087940.2,Solyc05g…
GO:0003950	NAD+ ADP-ribosyltransferase activity	molecular_function	0.20865	1	2	1162	15	21470	Solyc01g009470.2,Solyc05g005280.3
GO:0016638	oxidoreductase activity, acting on the CH-NH2 group of donors	molecular_function	0.20872	1	3	1162	28	21470	Solyc07g049550.3,Solyc09g075930.2,Solyc07g026650.3
GO:0042546	cell wall biogenesis	biological_process	0.20874	1	9	1162	119	21470	Solyc03g019750.3,Solyc03g093130.3,Solyc11g040140.2,Solyc03g093080.3,Solyc01g106650.3,Solyc07g056000.3,Solyc02g065740.3,Solyc05g012070.3,Solyc02g089170.3
GO:0009835	fruit ripening	biological_process	0.20876	1	2	1162	15	21470	Solyc08g005610.3,Solyc07g049550.3
GO:1900367	positive regulation of defense response to insect	biological_process	0.20913	1	1	1162	4	21470	Solyc04g054690.3
GO:0097064	ncRNA export from nucleus	biological_process	0.21028	1	1	1162	4	21470	Solyc06g072120.3
GO:0016894	endonuclease activity, active with either ribo- or deoxyribonucleic acids and producing 3-phosphomonoesters	molecular_function	0.21031	1	2	1162	16	21470	Solyc07g006570.3,Solyc07g006560.3
GO:0046364	monosaccharide biosynthetic process	biological_process	0.21049	1	2	1162	15	21470	Solyc06g005490.3,Solyc04g076880.3
GO:0016435	rRNA (guanine) methyltransferase activity	molecular_function	0.21078	1	1	1162	4	21470	Solyc11g020810.2
GO:0006775	fat-soluble vitamin metabolic process	biological_process	0.21109	1	1	1162	4	21470	Solyc08g076360.3
GO:0010189	vitamin E biosynthetic process	biological_process	0.21109	1	1	1162	4	21470	Solyc08g076360.3
GO:0042360	vitamin E metabolic process	biological_process	0.21109	1	1	1162	4	21470	Solyc08g076360.3
GO:0042362	fat-soluble vitamin biosynthetic process	biological_process	0.21109	1	1	1162	4	21470	Solyc08g076360.3
GO:0004486	methylenetetrahydrofolate dehydrogenase [NAD(P)+] activity	molecular_function	0.2111	1	1	1162	4	21470	Solyc01g094280.3
GO:0004488	methylenetetrahydrofolate dehydrogenase (NADP+) activity	molecular_function	0.2111	1	1	1162	4	21470	Solyc01g094280.3
GO:0003830	beta-1,4-mannosylglycoprotein 4-beta-N-acetylglucosaminyltransferase activity	molecular_function	0.21124	1	1	1162	4	21470	Solyc02g093430.3
GO:0062105	RNA 2-O-methyltransferase activity	molecular_function	0.21149	1	1	1162	4	21470	Solyc11g020810.2
GO:0009226	nucleotide-sugar biosynthetic process	biological_process	0.21167	1	2	1162	16	21470	Solyc08g080140.3,Solyc05g046340.2
GO:0051510	regulation of unidimensional cell growth	biological_process	0.21184	1	1	1162	4	21470	Solyc03g115000.3
GO:0006290	pyrimidine dimer repair	biological_process	0.21195	1	1	1162	4	21470	Solyc08g079530.3
GO:0001664	G protein-coupled receptor binding	molecular_function	0.21198	1	1	1162	4	21470	Solyc01g109110.3
GO:0007187	G protein-coupled receptor signaling pathway, coupled to cyclic nucleotide second messenger	biological_process	0.21198	1	1	1162	4	21470	Solyc01g109110.3
GO:0007188	adenylate cyclase-modulating G protein-coupled receptor signaling pathway	biological_process	0.21198	1	1	1162	4	21470	Solyc01g109110.3
GO:0042814	monopolar cell growth	biological_process	0.21209	1	1	1162	4	21470	Solyc03g115000.3
GO:0046713	borate transport	biological_process	0.21211	1	1	1162	4	21470	Solyc01g057770.3
GO:0010325	raffinose family oligosaccharide biosynthetic process	biological_process	0.21211	1	1	1162	4	21470	Solyc09g074270.3
GO:0009916	alternative oxidase activity	molecular_function	0.21211	1	1	1162	4	21470	Solyc08g075540.3
GO:0102721	ubiquinol:oxygen oxidoreductase activity	molecular_function	0.21211	1	1	1162	4	21470	Solyc08g075540.3
GO:0006471	protein ADP-ribosylation	biological_process	0.21211	1	1	1162	4	21470	Solyc01g009470.2
GO:1902494	catalytic complex	cellular_component	0.21219	1	40	1162	643	21470	Solyc05g056480.3,Solyc04g080590.3,Solyc08g060810.3,Solyc01g109110.3,Solyc04g081360.3,Solyc09g072970.3,Solyc08g076460.3,Solyc04g079200.3,Solyc07g055080.3,Solyc02g092980.3,Solyc04g071310.3,Solyc03g005740.2,Solyc09g009020.3,Solyc09g009640.3,Solyc10g085550.2,Solyc10g079880.2,Solyc02g084020.3,Solyc01g111450.3,Solyc05g056295.1,Solyc12g009140.2,Solyc10g081130.2,Solyc05g018570.3,Novel00361,Solyc01g098780…
GO:0008271	secondary active sulfate transmembrane transporter activity	molecular_function	0.21398	1	2	1162	15	21470	Solyc04g054730.3,Solyc06g084140.3
GO:0006970	response to osmotic stress	biological_process	0.2155	1	8	1162	105	21470	Solyc02g094470.3,Solyc06g005170.3,Solyc08g062340.3,Solyc07g049550.3,Solyc09g075820.3,Solyc05g047690.3,Solyc10g079880.2,Solyc04g079200.3
GO:0010410	hemicellulose metabolic process	biological_process	0.21621	1	5	1162	58	21470	Solyc03g093130.3,Solyc07g056000.3,Solyc03g093080.3,Solyc01g106650.3,Solyc11g040140.2
GO:0019825	oxygen binding	molecular_function	0.22077	1	1	1162	5	21470	Solyc07g008240.3
GO:0009064	glutamine family amino acid metabolic process	biological_process	0.22226	1	5	1162	57	21470	Solyc11g011390.2,Solyc04g025530.3,Solyc01g005000.3,Solyc11g011920.2,Solyc05g054050.3
GO:0010333	terpene synthase activity	molecular_function	0.22283	1	4	1162	45	21470	Solyc07g052120.3,Solyc01g101180.3,Solyc01g101170.3,Solyc01g101210.3
GO:0014070	response to organic cyclic compound	biological_process	0.22439	1	5	1162	58	21470	Solyc08g065490.3,Solyc07g063090.1,Solyc09g075040.3,Solyc10g085000.2,Solyc01g111170.3
GO:0042023	DNA endoreduplication	biological_process	0.22447	1	2	1162	19	21470	Solyc09g010980.1,Solyc02g086450.1
GO:0006631	fatty acid metabolic process	biological_process	0.22685	1	11	1162	152	21470	Solyc12g011160.2,Solyc03g122340.3,Solyc10g007960.1,Solyc08g029000.3,Solyc07g049690.3,Solyc06g050590.3,Solyc05g005160.3,Solyc01g067730.3,Solyc08g068390.3,Solyc07g063090.1,Solyc05g056295.1
GO:0031347	regulation of defense response	biological_process	0.22775	1	5	1162	60	21470	Solyc07g042170.3,Solyc04g054690.3,Solyc06g068930.2,Solyc12g009220.2,Solyc12g049400.2
GO:0000154	rRNA modification	biological_process	0.22838	1	2	1162	16	21470	Solyc11g020810.2,Solyc03g025270.3
GO:0046148	pigment biosynthetic process	biological_process	0.22877	1	5	1162	58	21470	Solyc03g031860.3,Solyc05g055760.3,Solyc08g074690.3,Solyc04g015750.3,Solyc02g078650.3
GO:0006848	pyruvate transport	biological_process	0.229	1	1	1162	5	21470	Solyc08g008420.3
GO:0006850	mitochondrial pyruvate transmembrane transport	biological_process	0.229	1	1	1162	5	21470	Solyc08g008420.3
GO:1901475	pyruvate transmembrane transport	biological_process	0.229	1	1	1162	5	21470	Solyc08g008420.3
GO:0009069	serine family amino acid metabolic process	biological_process	0.2292	1	4	1162	44	21470	Solyc10g049890.2,Solyc10g012370.3,Solyc08g065490.3,Solyc02g082850.3
GO:0018208	peptidyl-proline modification	biological_process	0.23007	1	4	1162	45	21470	Solyc06g076970.3,Solyc01g111170.3,Solyc02g067530.3,Solyc01g105710.3
GO:0018105	peptidyl-serine phosphorylation	biological_process	0.23012	1	5	1162	58	21470	Solyc02g083850.3,Solyc12g088820.2,Solyc08g077990.3,Solyc01g096820.3,Solyc11g065660.2
GO:0031300	intrinsic component of organelle membrane	cellular_component	0.23108	1	8	1162	106	21470	Solyc05g054100.3,Solyc06g074090.3,Solyc08g041980.3,Solyc02g094470.3,Solyc08g008420.3,Solyc03g097840.3,Solyc09g009040.3,Solyc01g066720.3
GO:0015450	P-P-bond-hydrolysis-driven protein transmembrane transporter activity	molecular_function	0.23236	1	1	1162	5	21470	Solyc06g072018.1
GO:0032392	DNA geometric change	biological_process	0.23246	1	2	1162	16	21470	Solyc07g018300.3,Solyc02g082180.3
GO:0008379	thioredoxin peroxidase activity	molecular_function	0.23249	1	1	1162	5	21470	Solyc07g020860.3
GO:1902025	nitrate import	biological_process	0.2328	1	1	1162	6	21470	Solyc02g090600.1
GO:0072329	monocarboxylic acid catabolic process	biological_process	0.23291	1	3	1162	30	21470	Solyc08g068390.3,Solyc08g005610.3,Solyc12g011160.2
GO:0051716	cellular response to stimulus	biological_process	0.23485	1	72	1162	1193	21470	Solyc06g048410.3,Solyc12g094620.2,Solyc04g056620.2,Solyc07g005440.1,Solyc07g018300.3,Solyc08g079530.3,Solyc01g111170.3,Solyc02g068680.1,Solyc01g008950.3,Solyc10g005030.3,Solyc07g020860.3,Solyc01g006300.3,Solyc07g026650.3,Solyc02g082120.3,Solyc01g087150.3,Solyc06g005150.3,Solyc01g014840.3,Solyc03g117980.3,Solyc06g073830.1,Solyc09g074270.3,Solyc08g061850.3,Solyc07g005380.3,Solyc12g009220.2,Solyc04g…
GO:0016615	malate dehydrogenase activity	molecular_function	0.23491	1	2	1162	16	21470	Solyc05g050120.3,Solyc03g115990.2
GO:0071417	cellular response to organonitrogen compound	biological_process	0.23585	1	2	1162	16	21470	Solyc08g065490.3,Solyc08g077180.3
GO:0015297	antiporter activity	molecular_function	0.23717	1	10	1162	136	21470	Solyc08g078880.3,Solyc07g008410.3,Solyc10g051130.2,Solyc01g087150.3,Solyc04g054730.3,Solyc08g081810.3,Solyc10g080340.2,Solyc10g081260.2,Solyc05g054730.3,Solyc11g010500.1
GO:0035308	negative regulation of protein dephosphorylation	biological_process	0.23774	1	1	1162	5	21470	Solyc09g090970.3
GO:0008237	metallopeptidase activity	molecular_function	0.23808	1	6	1162	74	21470	Solyc05g009790.2,Solyc04g005050.2,Solyc04g079200.3,Solyc01g009470.2,Solyc07g055320.3,Solyc06g005940.3
GO:0015698	inorganic anion transport	biological_process	0.23916	1	8	1162	106	21470	Solyc01g057770.3,Solyc02g094470.3,Solyc04g054730.3,Solyc03g097840.3,Solyc02g090600.1,Solyc06g084140.3,Solyc11g010500.1,Solyc09g075820.3
GO:0098800	inner mitochondrial membrane protein complex	cellular_component	0.23927	1	7	1162	100	21470	Solyc12g036790.2,Solyc12g008730.2,Solyc10g086510.2,Solyc11g071790.2,Solyc08g081430.3,Solyc11g068980.2,Solyc11g068400.2
GO:0065008	regulation of biological quality	biological_process	0.2396	1	27	1162	430	21470	Solyc06g005940.3,Solyc05g056385.1,Solyc06g074090.3,Solyc04g081740.3,Solyc09g014610.3,Solyc09g075010.3,Solyc01g087150.3,Solyc02g084930.3,Solyc09g091900.3,Solyc08g061920.2,Solyc11g069690.2,Solyc07g049450.3,Solyc11g012730.2,Solyc06g060290.3,Solyc01g057770.3,Solyc04g056620.2,Solyc07g006900.2,Solyc01g010540.3,Solyc03g121070.3,Solyc08g078880.3,Solyc01g100360.3,Solyc01g010580.3,Solyc07g018300.3,Solyc10g…
GO:0018209	peptidyl-serine modification	biological_process	0.23987	1	5	1162	59	21470	Solyc01g096820.3,Solyc11g065660.2,Solyc12g088820.2,Solyc02g083850.3,Solyc08g077990.3
GO:0015140	malate transmembrane transporter activity	molecular_function	0.24169	1	1	1162	5	21470	Solyc11g010500.1
GO:0015556	C4-dicarboxylate transmembrane transporter activity	molecular_function	0.24169	1	1	1162	5	21470	Solyc11g010500.1
GO:0031012	extracellular matrix	cellular_component	0.24248	1	1	1162	5	21470	Solyc04g005050.2
GO:0044247	cellular polysaccharide catabolic process	biological_process	0.24252	1	3	1162	30	21470	Solyc09g010210.3,Solyc11g040340.2,Solyc09g075360.3
GO:0003826	alpha-ketoacid dehydrogenase activity	molecular_function	0.24355	1	1	1162	5	21470	Solyc05g056480.3
GO:0005947	mitochondrial alpha-ketoglutarate dehydrogenase complex	cellular_component	0.24355	1	1	1162	5	21470	Solyc05g056480.3
GO:0051131	chaperone-mediated protein complex assembly	biological_process	0.24421	1	1	1162	5	21470	Solyc09g075010.3
GO:0010923	negative regulation of phosphatase activity	biological_process	0.24438	1	1	1162	5	21470	Solyc09g090970.3
GO:0031595	nuclear proteasome complex	cellular_component	0.24454	1	1	1162	5	21470	Solyc05g018570.3
GO:0031669	cellular response to nutrient levels	biological_process	0.24457	1	3	1162	31	21470	Solyc07g026650.3,Solyc01g087150.3,Solyc08g060920.3
GO:0052746	inositol phosphorylation	biological_process	0.24553	1	1	1162	5	21470	Solyc03g097410.1
GO:0009073	aromatic amino acid family biosynthetic process	biological_process	0.24623	1	4	1162	45	21470	Solyc07g007590.1,Solyc03g111850.3,Solyc09g011870.2,Solyc11g072520.2
GO:0009626	plant-type hypersensitive response	biological_process	0.2467	1	2	1162	17	21470	Solyc01g005220.3,Solyc09g075040.3
GO:0034050	host programmed cell death induced by symbiont	biological_process	0.2467	1	2	1162	17	21470	Solyc09g075040.3,Solyc01g005220.3
GO:0009788	negative regulation of abscisic acid-activated signaling pathway	biological_process	0.24705	1	1	1162	5	21470	Solyc06g060230.3
GO:1901420	negative regulation of response to alcohol	biological_process	0.24705	1	1	1162	5	21470	Solyc06g060230.3
GO:1905958	negative regulation of cellular response to alcohol	biological_process	0.24705	1	1	1162	5	21470	Solyc06g060230.3
GO:0046112	nucleobase biosynthetic process	biological_process	0.24715	1	2	1162	17	21470	Solyc01g088480.3,Solyc08g077300.3
GO:0004575	sucrose alpha-glucosidase activity	molecular_function	0.24729	1	1	1162	5	21470	Solyc08g079080.3
GO:0015995	chlorophyll biosynthetic process	biological_process	0.24893	1	2	1162	17	21470	Solyc05g055760.3,Solyc04g015750.3
GO:0009937	regulation of gibberellic acid mediated signaling pathway	biological_process	0.24934	1	1	1162	5	21470	Solyc09g074270.3
GO:0045048	protein insertion into ER membrane	biological_process	0.24946	1	1	1162	5	21470	Solyc10g017810.2
GO:0045047	protein targeting to ER	biological_process	0.25012	1	3	1162	34	21470	Solyc01g098780.3,Solyc05g046340.2,Solyc10g017810.2
GO:0072599	establishment of protein localization to endoplasmic reticulum	biological_process	0.25012	1	3	1162	34	21470	Solyc10g017810.2,Solyc01g098780.3,Solyc05g046340.2
GO:0006071	glycerol metabolic process	biological_process	0.25039	1	1	1162	5	21470	Solyc06g005490.3
GO:0019400	alditol metabolic process	biological_process	0.25039	1	1	1162	5	21470	Solyc06g005490.3
GO:0033865	nucleoside bisphosphate metabolic process	biological_process	0.25105	1	4	1162	45	21470	Solyc02g038740.3,Solyc05g005160.3,Solyc11g007020.2,Solyc08g080170.3
GO:0033875	ribonucleoside bisphosphate metabolic process	biological_process	0.25105	1	4	1162	45	21470	Solyc08g080170.3,Solyc11g007020.2,Solyc05g005160.3,Solyc02g038740.3
GO:0034032	purine nucleoside bisphosphate metabolic process	biological_process	0.25105	1	4	1162	45	21470	Solyc11g007020.2,Solyc08g080170.3,Solyc05g005160.3,Solyc02g038740.3
GO:0009720	detection of hormone stimulus	biological_process	0.25129	1	1	1162	5	21470	Solyc07g049550.3
GO:0009726	detection of endogenous stimulus	biological_process	0.25129	1	1	1162	5	21470	Solyc07g049550.3
GO:0009727	detection of ethylene stimulus	biological_process	0.25129	1	1	1162	5	21470	Solyc07g049550.3
GO:0009825	multidimensional cell growth	biological_process	0.25137	1	1	1162	5	21470	Solyc04g008230.3
GO:0003979	UDP-glucose 6-dehydrogenase activity	molecular_function	0.25252	1	1	1162	5	21470	Solyc02g088690.3
GO:0045737	positive regulation of cyclin-dependent protein serine/threonine kinase activity	biological_process	0.25341	1	1	1162	5	21470	Solyc04g071310.3
GO:1904031	positive regulation of cyclin-dependent protein kinase activity	biological_process	0.25341	1	1	1162	5	21470	Solyc04g071310.3
GO:0005527	macrolide binding	molecular_function	0.25364	1	1	1162	5	21470	Solyc01g105710.3
GO:0005528	FK506 binding	molecular_function	0.25364	1	1	1162	5	21470	Solyc01g105710.3
GO:2000068	regulation of defense response to insect	biological_process	0.25382	1	1	1162	5	21470	Solyc04g054690.3
GO:0006564	L-serine biosynthetic process	biological_process	0.25383	1	1	1162	5	21470	Solyc10g049890.2
GO:0015994	chlorophyll metabolic process	biological_process	0.2541	1	3	1162	31	21470	Solyc02g062610.3,Solyc05g055760.3,Solyc04g015750.3
GO:0003682	chromatin binding	molecular_function	0.25416	1	6	1162	78	21470	Solyc01g080600.3,Solyc01g086820.3,Solyc09g066100.3,Solyc01g079110.3,Solyc05g051515.1,Solyc01g073970.3
GO:0005834	heterotrimeric G-protein complex	cellular_component	0.2544	1	1	1162	5	21470	Solyc01g109110.3
GO:1905360	GTPase complex	cellular_component	0.2544	1	1	1162	5	21470	Solyc01g109110.3
GO:0046185	aldehyde catabolic process	biological_process	0.25443	1	1	1162	5	21470	Solyc06g059740.3
GO:1902969	mitotic DNA replication	biological_process	0.25445	1	1	1162	5	21470	Solyc09g008630.3
GO:0046653	tetrahydrofolate metabolic process	biological_process	0.25468	1	2	1162	17	21470	Solyc08g065490.3,Solyc01g094280.3
GO:1903409	reactive oxygen species biosynthetic process	biological_process	0.2555	1	1	1162	5	21470	Solyc11g013810.2
GO:0071941	nitrogen cycle metabolic process	biological_process	0.25634	1	1	1162	5	21470	Solyc11g013810.2
GO:0019919	peptidyl-arginine methylation, to asymmetrical-dimethyl arginine	biological_process	0.25693	1	1	1162	5	21470	Solyc07g032240.3
GO:0035242	protein-arginine omega-N asymmetric methyltransferase activity	molecular_function	0.25693	1	1	1162	5	21470	Solyc07g032240.3
GO:0035247	peptidyl-arginine omega-N-methylation	biological_process	0.25693	1	1	1162	5	21470	Solyc07g032240.3
GO:0045717	negative regulation of fatty acid biosynthetic process	biological_process	0.25694	1	1	1162	5	21470	Solyc06g050590.3
GO:0010142	farnesyl diphosphate biosynthetic process, mevalonate pathway	biological_process	0.25725	1	1	1162	5	21470	Solyc08g080170.3
GO:1902767	isoprenoid biosynthetic process via mevalonate	biological_process	0.25725	1	1	1162	5	21470	Solyc08g080170.3
GO:0007163	establishment or maintenance of cell polarity	biological_process	0.25756	1	1	1162	5	21470	Solyc12g056960.2
GO:1902358	sulfate transmembrane transport	biological_process	0.2577	1	1	1162	5	21470	Solyc04g054730.3
GO:0052689	carboxylic ester hydrolase activity	molecular_function	0.25794	1	11	1162	160	21470	Solyc07g014730.3,Solyc08g078640.2,Solyc03g083840.3,Solyc05g053680.2,Solyc09g075330.3,Solyc01g099960.3,Solyc04g082140.3,Solyc05g012180.3,Solyc05g047590.3,Solyc09g075350.3,Solyc02g062610.3
GO:0019888	protein phosphatase regulator activity	molecular_function	0.25852	1	4	1162	48	21470	Solyc09g090970.3,Solyc12g096960.2,Solyc09g091000.3,Solyc07g005380.3
GO:0000398	mRNA splicing, via spliceosome	biological_process	0.25898	1	9	1162	128	21470	Solyc08g069080.3,Solyc05g055260.3,Solyc11g005370.2,Solyc09g011420.3,Solyc09g009640.3,Solyc02g084020.3,Solyc03g033600.3,Solyc09g072970.3,Solyc09g092080.3
GO:0019318	hexose metabolic process	biological_process	0.26089	1	7	1162	91	21470	Solyc02g069580.3,Solyc06g005490.3,Solyc03g121070.3,Solyc08g082440.3,Solyc07g043550.3,Solyc05g046340.2,Solyc04g076880.3
GO:0009163	nucleoside biosynthetic process	biological_process	0.26106	1	2	1162	18	21470	Solyc08g082430.3,Solyc01g089970.3
GO:0042451	purine nucleoside biosynthetic process	biological_process	0.26106	1	2	1162	18	21470	Solyc01g089970.3,Solyc08g082430.3
GO:0042455	ribonucleoside biosynthetic process	biological_process	0.26106	1	2	1162	18	21470	Solyc08g082430.3,Solyc01g089970.3
GO:0046129	purine ribonucleoside biosynthetic process	biological_process	0.26106	1	2	1162	18	21470	Solyc01g089970.3,Solyc08g082430.3
GO:1901659	glycosyl compound biosynthetic process	biological_process	0.26106	1	2	1162	18	21470	Solyc01g089970.3,Solyc08g082430.3
GO:0010608	posttranscriptional regulation of gene expression	biological_process	0.26316	1	8	1162	113	21470	Solyc01g010580.3,Solyc04g005510.3,Solyc07g042570.3,Solyc01g010540.3,Solyc06g074030.1,Solyc05g041920.3,Solyc03g119040.3,Solyc01g011000.3
GO:0019866	organelle inner membrane	cellular_component	0.26437	1	12	1162	187	21470	Solyc01g066720.3,Solyc12g036790.2,Solyc12g008730.2,Solyc08g081430.3,Solyc11g068400.2,Solyc11g068980.2,Solyc03g097840.3,Solyc08g008420.3,Solyc10g086510.2,Solyc01g098230.3,Solyc11g071790.2,Solyc02g094470.3
GO:0009808	lignin metabolic process	biological_process	0.26558	1	3	1162	32	21470	Solyc10g078220.2,Solyc10g078240.2,Solyc00g006800.3
GO:0045275	respiratory chain complex III	cellular_component	0.26619	1	1	1162	6	21470	Solyc11g068400.2
GO:0042445	hormone metabolic process	biological_process	0.26764	1	4	1162	47	21470	Solyc08g061920.2,Solyc06g074090.3,Solyc02g084930.3,Solyc10g086500.1
GO:0006486	protein glycosylation	biological_process	0.2683	1	9	1162	126	21470	Solyc08g076460.3,Solyc02g093430.3,Solyc07g018200.1,Solyc07g044960.1,Solyc05g046330.3,Solyc05g046340.2,Solyc12g062940.2,Solyc08g078640.2,Solyc04g082670.3
GO:0009101	glycoprotein biosynthetic process	biological_process	0.2683	1	9	1162	126	21470	Solyc05g046330.3,Solyc07g044960.1,Solyc12g062940.2,Solyc08g078640.2,Solyc05g046340.2,Solyc04g082670.3,Solyc08g076460.3,Solyc07g018200.1,Solyc02g093430.3
GO:0043413	macromolecule glycosylation	biological_process	0.2683	1	9	1162	126	21470	Solyc07g044960.1,Solyc05g046330.3,Solyc12g062940.2,Solyc05g046340.2,Solyc08g078640.2,Solyc04g082670.3,Solyc08g076460.3,Solyc07g018200.1,Solyc02g093430.3
GO:0048878	chemical homeostasis	biological_process	0.26889	1	9	1162	125	21470	Solyc01g087150.3,Solyc09g014610.3,Solyc07g006900.2,Solyc01g057770.3,Solyc04g056620.2,Solyc08g078880.3,Solyc03g121070.3,Solyc02g084930.3,Solyc10g086500.1
GO:0006637	acyl-CoA metabolic process	biological_process	0.27221	1	3	1162	32	21470	Solyc11g007020.2,Solyc08g080170.3,Solyc05g005160.3
GO:0035383	thioester metabolic process	biological_process	0.27221	1	3	1162	32	21470	Solyc05g005160.3,Solyc11g007020.2,Solyc08g080170.3
GO:0044242	cellular lipid catabolic process	biological_process	0.27226	1	4	1162	47	21470	Solyc12g011160.2,Solyc08g068390.3,Solyc01g101180.3,Solyc08g005610.3
GO:0051920	peroxiredoxin activity	molecular_function	0.27292	1	1	1162	6	21470	Solyc07g020860.3
GO:0004615	phosphomannomutase activity	molecular_function	0.27328	1	1	1162	6	21470	Solyc05g046340.2
GO:0051606	detection of stimulus	biological_process	0.27469	1	2	1162	18	21470	Solyc07g049550.3,Solyc08g061130.3
GO:0004707	MAP kinase activity	molecular_function	0.27542	1	2	1162	18	21470	Solyc06g005170.3,Solyc06g068990.3
GO:0065002	intracellular protein transmembrane transport	biological_process	0.27622	1	4	1162	49	21470	Solyc06g082800.3,Solyc01g098230.3,Solyc08g081430.3,Solyc09g091180.3
GO:0031177	phosphopantetheine binding	molecular_function	0.2775	1	1	1162	6	21470	Solyc01g067730.3
GO:0006620	posttranslational protein targeting to endoplasmic reticulum membrane	biological_process	0.27821	1	1	1162	6	21470	Solyc10g017810.2
GO:0046620	regulation of organ growth	biological_process	0.27925	1	1	1162	6	21470	Solyc12g096570.1
GO:0090501	RNA phosphodiester bond hydrolysis	biological_process	0.27971	1	4	1162	52	21470	Solyc04g074910.3,Solyc04g054510.3,Solyc06g072120.3,Solyc01g066840.3
GO:0004535	poly(A)-specific ribonuclease activity	molecular_function	0.28013	1	1	1162	6	21470	Solyc06g074030.1
GO:0008173	RNA methyltransferase activity	molecular_function	0.28038	1	4	1162	48	21470	Solyc11g020810.2,Solyc03g025270.3,Solyc11g010110.2,Solyc11g012760.2
GO:0035305	negative regulation of dephosphorylation	biological_process	0.28124	1	1	1162	6	21470	Solyc09g090970.3
GO:0047484	regulation of response to osmotic stress	biological_process	0.28138	1	1	1162	6	21470	Solyc06g005170.3
GO:1901000	regulation of response to salt stress	biological_process	0.28138	1	1	1162	6	21470	Solyc06g005170.3
GO:0008028	monocarboxylic acid transmembrane transporter activity	molecular_function	0.28313	1	1	1162	6	21470	Solyc08g008420.3
GO:0008175	tRNA methyltransferase activity	molecular_function	0.2835	1	2	1162	19	21470	Solyc11g012760.2,Solyc11g010110.2
GO:0044262	cellular carbohydrate metabolic process	biological_process	0.2837	1	18	1162	275	21470	Solyc12g009300.2,Solyc03g093130.3,Solyc11g040140.2,Solyc09g075360.3,Solyc03g007290.3,Solyc06g005490.3,Solyc03g121070.3,Solyc11g040340.2,Solyc06g060600.2,Solyc07g043390.3,Solyc01g106650.3,Solyc03g093080.3,Solyc07g056000.3,Solyc03g093120.3,Solyc03g097410.1,Solyc01g109790.3,Solyc09g010210.3,Solyc07g043395.1
GO:0019208	phosphatase regulator activity	molecular_function	0.28399	1	4	1162	50	21470	Solyc07g005380.3,Solyc09g090970.3,Solyc12g096960.2,Solyc09g091000.3
GO:0019216	regulation of lipid metabolic process	biological_process	0.28468	1	2	1162	19	21470	Solyc06g050590.3,Solyc07g063090.1
GO:0030151	molybdenum ion binding	molecular_function	0.28488	1	1	1162	6	21470	Solyc11g013810.2
GO:0036503	ERAD pathway	biological_process	0.2856	1	2	1162	19	21470	Solyc08g082820.3,Solyc02g087300.1
GO:0005783	endoplasmic reticulum	cellular_component	0.28593	1	19	1162	298	21470	Solyc08g076460.3,Solyc02g038740.3,Solyc02g067530.3,Solyc06g082980.3,Solyc10g081440.2,Solyc07g049450.3,Solyc10g017810.2,Solyc03g118040.3,Solyc09g057670.3,Solyc01g100320.3,Solyc04g014490.1,Solyc07g018200.1,Solyc04g048900.3,Solyc05g046330.3,Solyc04g056620.2,Solyc07g006900.2,Solyc04g082670.3,Solyc12g099290.2,Solyc08g082820.3
GO:0009967	positive regulation of signal transduction	biological_process	0.28654	1	2	1162	19	21470	Solyc09g074270.3,Solyc02g087300.1
GO:0023056	positive regulation of signaling	biological_process	0.28654	1	2	1162	19	21470	Solyc09g074270.3,Solyc02g087300.1
GO:0016861	intramolecular oxidoreductase activity, interconverting aldoses and ketoses	molecular_function	0.2879	1	2	1162	19	21470	Solyc03g111850.3,Solyc06g005490.3
GO:0004499	N,N-dimethylaniline monooxygenase activity	molecular_function	0.28804	1	2	1162	19	21470	Solyc06g060610.2,Solyc09g074430.3
GO:0010193	response to ozone	biological_process	0.28817	1	1	1162	6	21470	Solyc07g063090.1
GO:0046165	alcohol biosynthetic process	biological_process	0.28819	1	3	1162	34	21470	Solyc01g110290.3,Solyc04g077150.3,Solyc03g031860.3
GO:0008509	anion transmembrane transporter activity	molecular_function	0.2882	1	12	1162	175	21470	Solyc01g111980.3,Solyc05g051400.3,Solyc06g060110.3,Solyc04g077050.3,Solyc06g084140.3,Solyc11g010500.1,Solyc01g057770.3,Solyc01g079150.3,Solyc04g054730.3,Solyc09g014610.3,Solyc08g008420.3,Solyc01g087150.3
GO:0006573	valine metabolic process	biological_process	0.28863	1	1	1162	6	21470	Solyc02g022930.3
GO:0009094	L-phenylalanine biosynthetic process	biological_process	0.28865	1	1	1162	6	21470	Solyc11g072520.2
GO:1902223	erythrose 4-phosphate/phosphoenolpyruvate family amino acid biosynthetic process	biological_process	0.28865	1	1	1162	6	21470	Solyc11g072520.2
GO:0047746	chlorophyllase activity	molecular_function	0.28897	1	1	1162	6	21470	Solyc02g062610.3
GO:0047325	inositol tetrakisphosphate 1-kinase activity	molecular_function	0.28919	1	1	1162	6	21470	Solyc03g097410.1
GO:0052725	inositol-1,3,4-trisphosphate 6-kinase activity	molecular_function	0.28919	1	1	1162	6	21470	Solyc03g097410.1
GO:0052726	inositol-1,3,4-trisphosphate 5-kinase activity	molecular_function	0.28919	1	1	1162	6	21470	Solyc03g097410.1
GO:0045926	negative regulation of growth	biological_process	0.2895	1	1	1162	6	21470	Solyc01g065700.3
GO:0004564	beta-fructofuranosidase activity	molecular_function	0.29085	1	1	1162	6	21470	Solyc08g079080.3
GO:0090599	alpha-glucosidase activity	molecular_function	0.29085	1	1	1162	6	21470	Solyc08g079080.3
GO:0010243	response to organonitrogen compound	biological_process	0.29116	1	4	1162	49	21470	Solyc08g077180.3,Solyc08g082820.3,Solyc02g087300.1,Solyc08g065490.3
GO:0043527	tRNA methyltransferase complex	cellular_component	0.29197	1	1	1162	6	21470	Solyc04g081360.3
GO:0051300	spindle pole body organization	biological_process	0.29285	1	1	1162	7	21470	Solyc03g098050.3
GO:0043047	single-stranded telomeric DNA binding	molecular_function	0.2932	1	1	1162	6	21470	Solyc07g018300.3
GO:0098847	sequence-specific single stranded DNA binding	molecular_function	0.2932	1	1	1162	6	21470	Solyc07g018300.3
GO:0070469	respirasome	cellular_component	0.29325	1	5	1162	73	21470	Solyc12g036790.2,Solyc11g071790.2,Solyc08g075540.3,Solyc01g103220.3,Solyc11g068400.2
GO:0004683	calmodulin-dependent protein kinase activity	molecular_function	0.29386	1	3	1162	34	21470	Solyc01g096820.3,Solyc11g065660.2,Solyc02g083850.3
GO:0009931	calcium-dependent protein serine/threonine kinase activity	molecular_function	0.29386	1	3	1162	34	21470	Solyc11g065660.2,Solyc01g096820.3,Solyc02g083850.3
GO:0010857	calcium-dependent protein kinase activity	molecular_function	0.29386	1	3	1162	34	21470	Solyc02g083850.3,Solyc01g096820.3,Solyc11g065660.2
GO:0004617	phosphoglycerate dehydrogenase activity	molecular_function	0.2944	1	1	1162	6	21470	Solyc10g049890.2
GO:0035266	meristem growth	biological_process	0.2945	1	1	1162	6	21470	Solyc09g075010.3
GO:0031929	TOR signaling	biological_process	0.29519	1	1	1162	6	21470	Solyc02g087300.1
GO:0017157	regulation of exocytosis	biological_process	0.29592	1	1	1162	6	21470	Solyc11g073050.2
GO:1903530	regulation of secretion by cell	biological_process	0.29592	1	1	1162	6	21470	Solyc11g073050.2
GO:0051096	positive regulation of helicase activity	biological_process	0.29616	1	1	1162	6	21470	Solyc07g018300.3
GO:0018126	protein hydroxylation	biological_process	0.29642	1	1	1162	6	21470	Solyc02g067530.3
GO:0018401	peptidyl-proline hydroxylation to 4-hydroxy-L-proline	biological_process	0.29642	1	1	1162	6	21470	Solyc02g067530.3
GO:0019511	peptidyl-proline hydroxylation	biological_process	0.29642	1	1	1162	6	21470	Solyc02g067530.3
GO:0019287	isopentenyl diphosphate biosynthetic process, mevalonate pathway	biological_process	0.297	1	1	1162	6	21470	Solyc11g007020.2
GO:0002213	defense response to insect	biological_process	0.297	1	1	1162	6	21470	Solyc04g054690.3
GO:0006415	translational termination	biological_process	0.29793	1	2	1162	20	21470	Solyc01g011000.3,Solyc04g005510.3
GO:0051348	negative regulation of transferase activity	biological_process	0.29794	1	1	1162	6	21470	Solyc10g080400.2
GO:0051273	beta-glucan metabolic process	biological_process	0.29804	1	5	1162	65	21470	Solyc09g075360.3,Solyc09g010210.3,Solyc11g040340.2,Solyc07g043395.1,Solyc07g043390.3
GO:0004124	cysteine synthase activity	molecular_function	0.29864	1	1	1162	6	21470	Solyc10g012370.3
GO:0042446	hormone biosynthetic process	biological_process	0.29879	1	3	1162	34	21470	Solyc10g086500.1,Solyc02g084930.3,Solyc06g074090.3
GO:0045922	negative regulation of fatty acid metabolic process	biological_process	0.29913	1	1	1162	6	21470	Solyc06g050590.3
GO:0034655	nucleobase-containing compound catabolic process	biological_process	0.29971	1	8	1162	117	21470	Solyc01g097970.3,Solyc07g006570.3,Solyc09g091420.3,Solyc06g074030.1,Solyc09g009640.3,Solyc11g005370.2,Solyc12g098500.2,Solyc01g100030.3
GO:0019632	shikimate metabolic process	biological_process	0.29979	1	1	1162	6	21470	Solyc00g006800.3
GO:0008469	histone-arginine N-methyltransferase activity	molecular_function	0.29993	1	1	1162	6	21470	Solyc07g032240.3
GO:0043138	3-5 DNA helicase activity	molecular_function	0.30012	1	1	1162	6	21470	Solyc09g008630.3
GO:0009395	phospholipid catabolic process	biological_process	0.30047	1	1	1162	6	21470	Solyc01g101180.3
GO:0001678	cellular glucose homeostasis	biological_process	0.30058	1	1	1162	6	21470	Solyc03g121070.3
GO:0004340	glucokinase activity	molecular_function	0.30058	1	1	1162	6	21470	Solyc03g121070.3
GO:0005536	glucose binding	molecular_function	0.30058	1	1	1162	6	21470	Solyc03g121070.3
GO:0019158	mannokinase activity	molecular_function	0.30058	1	1	1162	6	21470	Solyc03g121070.3
GO:0042593	glucose homeostasis	biological_process	0.30058	1	1	1162	6	21470	Solyc03g121070.3
GO:0005675	transcription factor TFIIH holo complex	cellular_component	0.30058	1	1	1162	6	21470	Solyc04g071310.3
GO:0032806	carboxy-terminal domain protein kinase complex	cellular_component	0.30058	1	1	1162	6	21470	Solyc04g071310.3
GO:0008878	glucose-1-phosphate adenylyltransferase activity	molecular_function	0.30064	1	1	1162	6	21470	Solyc01g109790.3
GO:0032868	response to insulin	biological_process	0.30065	1	1	1162	6	21470	Solyc08g077180.3
GO:0032869	cellular response to insulin stimulus	biological_process	0.30065	1	1	1162	6	21470	Solyc08g077180.3
GO:0043434	response to peptide hormone	biological_process	0.30065	1	1	1162	6	21470	Solyc08g077180.3
GO:0071375	cellular response to peptide hormone stimulus	biological_process	0.30065	1	1	1162	6	21470	Solyc08g077180.3
GO:1901652	response to peptide	biological_process	0.30065	1	1	1162	6	21470	Solyc08g077180.3
GO:1901653	cellular response to peptide	biological_process	0.30065	1	1	1162	6	21470	Solyc08g077180.3
GO:0071806	protein transmembrane transport	biological_process	0.30066	1	4	1162	51	21470	Solyc01g098230.3,Solyc06g082800.3,Solyc08g081430.3,Solyc09g091180.3
GO:0031334	positive regulation of protein-containing complex assembly	biological_process	0.30191	1	2	1162	20	21470	Solyc05g018570.3,Solyc03g123730.3
GO:0006470	protein dephosphorylation	biological_process	0.30668	1	11	1162	165	21470	Solyc10g008490.3,Solyc09g091000.3,Solyc08g007000.3,Solyc12g096960.2,Solyc01g065700.3,Solyc09g090970.3,Solyc01g100040.3,Solyc10g084410.2,Solyc06g082080.3,Solyc06g082700.1,Solyc07g005380.3
GO:0003700	DNA-binding transcription factor activity	molecular_function	0.30687	1	43	1162	734	21470	Solyc08g008280.3,Solyc03g119250.3,Solyc06g068460.3,Solyc06g060500.1,Solyc04g016000.3,Solyc03g113120.3,Solyc01g095630.3,Solyc01g079260.3,Solyc05g051380.3,Solyc03g026270.2,Solyc05g015850.3,Solyc04g005130.3,Solyc07g055710.3,Solyc04g007000.1,Solyc12g010800.2,Solyc03g093550.1,Solyc09g075420.3,Solyc12g036390.2,Solyc01g106177.1,Solyc06g066370.3,Solyc02g032950.3,Solyc09g014990.3,Solyc11g010710.2,Solyc09g…
GO:0010647	positive regulation of cell communication	biological_process	0.30744	1	2	1162	20	21470	Solyc09g074270.3,Solyc02g087300.1
GO:0044264	cellular polysaccharide metabolic process	biological_process	0.30793	1	12	1162	180	21470	Solyc03g093120.3,Solyc07g056000.3,Solyc11g040340.2,Solyc09g010210.3,Solyc07g043395.1,Solyc01g109790.3,Solyc03g093130.3,Solyc07g043390.3,Solyc01g106650.3,Solyc03g093080.3,Solyc09g075360.3,Solyc11g040140.2
GO:1990351	transporter complex	cellular_component	0.31027	1	1	1162	7	21470	Solyc10g086510.2
GO:0015849	organic acid transport	biological_process	0.31341	1	6	1162	84	21470	Solyc07g014730.3,Solyc06g060110.3,Solyc01g111980.3,Solyc04g077050.3,Solyc11g010500.1,Solyc08g008420.3
GO:0046942	carboxylic acid transport	biological_process	0.31341	1	6	1162	84	21470	Solyc04g077050.3,Solyc07g014730.3,Solyc01g111980.3,Solyc06g060110.3,Solyc08g008420.3,Solyc11g010500.1
GO:0005742	mitochondrial outer membrane translocase complex	cellular_component	0.31396	1	1	1162	8	21470	Solyc06g082800.3
GO:1901371	regulation of leaf morphogenesis	biological_process	0.31715	1	1	1162	8	21470	Solyc02g090600.1
GO:0010268	brassinosteroid homeostasis	biological_process	0.31853	1	2	1162	20	21470	Solyc02g084930.3,Solyc10g086500.1
GO:0035265	organ growth	biological_process	0.31861	1	1	1162	7	21470	Solyc12g096570.1
GO:0016702	oxidoreductase activity, acting on single donors with incorporation of molecular oxygen, incorporation of two atoms of oxygen	molecular_function	0.3194	1	4	1162	54	21470	Solyc01g099200.3,Solyc08g029000.3,Solyc02g067440.3,Solyc03g122340.3
GO:0070085	glycosylation	biological_process	0.32107	1	9	1162	133	21470	Solyc02g093430.3,Solyc07g018200.1,Solyc08g076460.3,Solyc04g082670.3,Solyc07g044960.1,Solyc05g046330.3,Solyc12g062940.2,Solyc08g078640.2,Solyc05g046340.2
GO:0007165	signal transduction	biological_process	0.32123	1	43	1162	722	21470	Solyc10g005030.3,Solyc01g008950.3,Solyc02g068680.1,Solyc01g068410.3,Solyc01g111170.3,Solyc07g005440.1,Solyc08g082820.3,Solyc03g098050.3,Solyc09g091000.3,Solyc04g056620.2,Solyc03g095510.3,Solyc09g074270.3,Solyc02g088910.3,Solyc06g073830.1,Solyc07g005380.3,Solyc12g009220.2,Solyc01g014840.3,Solyc09g075010.3,Solyc06g068930.2,Solyc11g073050.2,Solyc02g037530.3,Solyc10g085000.2,Solyc09g075420.3,Solyc07g…
GO:0043928	exonucleolytic catabolism of deadenylated mRNA	biological_process	0.32146	1	1	1162	7	21470	Solyc06g074030.1
GO:0051276	chromosome organization	biological_process	0.32221	1	21	1162	344	21470	Solyc11g072860.2,Solyc09g082710.3,Solyc01g079110.3,Solyc03g025270.3,Solyc06g075960.1,Solyc07g032240.3,Solyc06g072240.1,Solyc06g005430.1,Solyc05g051515.1,Solyc02g084240.3,Solyc02g082180.3,Solyc06g075830.2,Solyc09g066100.3,Solyc01g073970.3,Solyc01g080600.3,Solyc06g084020.3,Solyc03g005227.1,Solyc07g018300.3,Solyc01g086820.3,Solyc04g011390.1,Solyc05g054610.1
GO:0032957	inositol trisphosphate metabolic process	biological_process	0.32294	1	1	1162	7	21470	Solyc03g097410.1
GO:0031668	cellular response to extracellular stimulus	biological_process	0.32299	1	3	1162	36	21470	Solyc01g087150.3,Solyc07g026650.3,Solyc08g060920.3
GO:0071496	cellular response to external stimulus	biological_process	0.32299	1	3	1162	36	21470	Solyc01g087150.3,Solyc07g026650.3,Solyc08g060920.3
GO:0022804	active transmembrane transporter activity	molecular_function	0.32317	1	24	1162	382	21470	Solyc04g005070.3,Solyc01g100390.3,Solyc01g087150.3,Solyc11g010500.1,Solyc05g051530.3,Solyc10g081260.2,Solyc03g007690.1,Solyc06g084140.3,Solyc04g054730.3,Solyc03g097840.3,Solyc10g051130.2,Solyc01g057770.3,Solyc02g094470.3,Solyc07g008410.3,Solyc08g078880.3,Solyc06g072018.1,Solyc01g079150.3,Solyc09g075820.3,Solyc05g054730.3,Solyc03g117480.3,Solyc05g006920.3,Solyc10g080340.2,Solyc08g081810.3,Solyc05g…
GO:0006013	mannose metabolic process	biological_process	0.32338	1	1	1162	7	21470	Solyc05g046340.2
GO:0044089	positive regulation of cellular component biogenesis	biological_process	0.32362	1	2	1162	21	21470	Solyc03g123730.3,Solyc05g018570.3
GO:0006635	fatty acid beta-oxidation	biological_process	0.32371	1	2	1162	21	21470	Solyc12g011160.2,Solyc08g068390.3
GO:0016838	carbon-oxygen lyase activity, acting on phosphates	molecular_function	0.32395	1	4	1162	53	21470	Solyc01g101180.3,Solyc07g052120.3,Solyc01g101210.3,Solyc01g101170.3
GO:0004722	protein serine/threonine phosphatase activity	molecular_function	0.32499	1	7	1162	100	21470	Solyc01g100040.3,Solyc10g084410.2,Solyc06g082080.3,Solyc06g082700.1,Solyc10g008490.3,Solyc01g065700.3,Solyc08g007000.3
GO:0046184	aldehyde biosynthetic process	biological_process	0.32561	1	1	1162	7	21470	Solyc06g005490.3
GO:0006260	DNA replication	biological_process	0.32581	1	8	1162	119	21470	Solyc02g086450.1,Solyc09g010980.1,Solyc09g008630.3,Solyc01g079507.1,Solyc07g018300.3,Solyc08g077990.3,Solyc09g009900.3,Solyc02g082180.3
GO:0070897	transcription preinitiation complex assembly	biological_process	0.32786	1	2	1162	21	21470	Solyc03g123730.3,Solyc05g018570.3
GO:0030062	mitochondrial tricarboxylic acid cycle enzyme complex	cellular_component	0.32797	1	1	1162	7	21470	Solyc05g056480.3
GO:0051156	glucose 6-phosphate metabolic process	biological_process	0.32849	1	2	1162	21	21470	Solyc03g121070.3,Solyc00g006800.3
GO:0000377	RNA splicing, via transesterification reactions with bulged adenosine as nucleophile	biological_process	0.32858	1	9	1162	137	21470	Solyc08g069080.3,Solyc11g005370.2,Solyc05g055260.3,Solyc09g009640.3,Solyc09g011420.3,Solyc09g092080.3,Solyc09g072970.3,Solyc02g084020.3,Solyc03g033600.3
GO:0030008	TRAPP complex	cellular_component	0.3287	1	1	1162	7	21470	Solyc04g015060.2
GO:0000347	THO complex	cellular_component	0.32873	1	1	1162	7	21470	Solyc01g079507.1
GO:0034485	phosphatidylinositol-3,4,5-trisphosphate 5-phosphatase activity	molecular_function	0.32962	1	1	1162	7	21470	Solyc01g005090.3
GO:0034594	phosphatidylinositol trisphosphate phosphatase activity	molecular_function	0.32962	1	1	1162	7	21470	Solyc01g005090.3
GO:0004017	adenylate kinase activity	molecular_function	0.33006	1	1	1162	7	21470	Solyc03g111200.3
GO:1902533	positive regulation of intracellular signal transduction	biological_process	0.33081	1	1	1162	7	21470	Solyc02g087300.1
GO:0010218	response to far red light	biological_process	0.33102	1	1	1162	7	21470	Solyc08g061130.3
GO:0006152	purine nucleoside catabolic process	biological_process	0.33122	1	1	1162	7	21470	Solyc12g098500.2
GO:0090329	regulation of DNA-dependent DNA replication	biological_process	0.33244	1	2	1162	24	21470	Solyc02g086450.1,Solyc09g010980.1
GO:0051055	negative regulation of lipid biosynthetic process	biological_process	0.3328	1	1	1162	7	21470	Solyc06g050590.3
GO:0006520	cellular amino acid metabolic process	biological_process	0.33316	1	22	1162	352	21470	Solyc11g072520.2,Solyc05g054050.3,Solyc08g068690.1,Solyc12g098500.2,Solyc03g111850.3,Solyc10g007110.3,Solyc08g068710.1,Solyc02g022930.3,Solyc05g056480.3,Solyc07g032740.3,Solyc09g011870.2,Solyc10g012370.3,Solyc11g011920.2,Solyc08g065490.3,Solyc04g025530.3,Solyc07g007590.1,Solyc01g005000.3,Solyc10g049890.2,Solyc12g088000.2,Solyc04g055200.3,Solyc11g011390.2,Solyc02g082850.3
GO:0051879	Hsp90 protein binding	molecular_function	0.33349	1	1	1162	7	21470	Solyc09g075010.3
GO:0023052	signaling	biological_process	0.33358	1	43	1162	726	21470	Solyc12g049400.2,Solyc12g088820.2,Solyc08g061130.3,Solyc06g005170.3,Solyc11g068670.2,Solyc01g109110.3,Solyc10g077010.2,Solyc09g090970.3,Solyc06g060230.3,Solyc01g067900.3,Solyc12g096960.2,Solyc07g063090.1,Solyc02g087300.1,Solyc07g006900.2,Solyc11g065660.2,Solyc11g072240.2,Solyc01g096820.3,Solyc02g083850.3,Solyc04g051510.1,Solyc02g037530.3,Solyc11g073050.2,Solyc06g068930.2,Solyc09g075010.3,Solyc07g…
GO:0000932	P-body	cellular_component	0.33441	1	3	1162	39	21470	Solyc09g072970.3,Solyc11g005370.2,Solyc06g074030.1
GO:0001510	RNA methylation	biological_process	0.33505	1	3	1162	36	21470	Solyc11g020810.2,Solyc03g025270.3,Solyc04g081360.3
GO:0009968	negative regulation of signal transduction	biological_process	0.3351	1	2	1162	21	21470	Solyc06g060230.3,Solyc09g075010.3
GO:0010648	negative regulation of cell communication	biological_process	0.3351	1	2	1162	21	21470	Solyc09g075010.3,Solyc06g060230.3
GO:0023057	negative regulation of signaling	biological_process	0.3351	1	2	1162	21	21470	Solyc06g060230.3,Solyc09g075010.3
GO:0006528	asparagine metabolic process	biological_process	0.33517	1	1	1162	7	21470	Solyc04g055200.3
GO:0034399	nuclear periphery	cellular_component	0.33527	1	1	1162	7	21470	Solyc04g078380.2
GO:0000959	mitochondrial RNA metabolic process	biological_process	0.3357	1	2	1162	22	21470	Solyc02g088790.3,Solyc12g014230.2
GO:0005372	water transmembrane transporter activity	molecular_function	0.33577	1	2	1162	22	21470	Solyc10g084120.2,Solyc06g011350.3
GO:0015250	water channel activity	molecular_function	0.33577	1	2	1162	22	21470	Solyc06g011350.3,Solyc10g084120.2
GO:0016765	transferase activity, transferring alkyl or aryl (other than methyl) groups	molecular_function	0.33588	1	7	1162	105	21470	Solyc03g031860.3,Solyc12g015860.2,Solyc09g063150.3,Solyc01g110290.3,Solyc11g072690.2,Solyc06g076910.2,Solyc10g012370.3
GO:0050664	oxidoreductase activity, acting on NAD(P)H, oxygen as acceptor	molecular_function	0.33598	1	1	1162	7	21470	Solyc03g117980.3
GO:0004435	phosphatidylinositol phospholipase C activity	molecular_function	0.33631	1	1	1162	7	21470	Solyc09g075420.3
GO:0004629	phospholipase C activity	molecular_function	0.33631	1	1	1162	7	21470	Solyc09g075420.3
GO:0051046	regulation of secretion	biological_process	0.33667	1	1	1162	7	21470	Solyc11g073050.2
GO:0000375	RNA splicing, via transesterification reactions	biological_process	0.33676	1	9	1162	138	21470	Solyc03g033600.3,Solyc02g084020.3,Solyc09g072970.3,Solyc09g092080.3,Solyc09g011420.3,Solyc09g009640.3,Solyc05g055260.3,Solyc11g005370.2,Solyc08g069080.3
GO:0051095	regulation of helicase activity	biological_process	0.33689	1	1	1162	7	21470	Solyc07g018300.3
GO:0031234	extrinsic component of cytoplasmic side of plasma membrane	cellular_component	0.33756	1	1	1162	7	21470	Solyc01g109110.3
GO:0019682	glyceraldehyde-3-phosphate metabolic process	biological_process	0.33776	1	1	1162	7	21470	Solyc06g005490.3
GO:0036003	positive regulation of transcription from RNA polymerase II promoter in response to stress	biological_process	0.33817	1	2	1162	21	21470	Solyc07g055710.3,Solyc04g016000.3
GO:0061408	positive regulation of transcription from RNA polymerase II promoter in response to heat stress	biological_process	0.33817	1	2	1162	21	21470	Solyc04g016000.3,Solyc07g055710.3
GO:0031683	G-protein beta/gamma-subunit complex binding	molecular_function	0.33835	1	1	1162	7	21470	Solyc01g109110.3
GO:0005992	trehalose biosynthetic process	biological_process	0.33864	1	2	1162	21	21470	Solyc06g060600.2,Solyc03g007290.3
GO:0035246	peptidyl-arginine N-methylation	biological_process	0.33866	1	1	1162	7	21470	Solyc07g032240.3
GO:0031667	response to nutrient levels	biological_process	0.33941	1	3	1162	37	21470	Solyc08g060920.3,Solyc07g026650.3,Solyc01g087150.3
GO:0006534	cysteine metabolic process	biological_process	0.33944	1	2	1162	22	21470	Solyc10g012370.3,Solyc02g082850.3
GO:0010090	trichome morphogenesis	biological_process	0.34001	1	1	1162	7	21470	Solyc08g005050.3
GO:0009100	glycoprotein metabolic process	biological_process	0.34001	1	9	1162	135	21470	Solyc08g076460.3,Solyc02g093430.3,Solyc07g018200.1,Solyc07g044960.1,Solyc05g046330.3,Solyc12g062940.2,Solyc08g078640.2,Solyc05g046340.2,Solyc04g082670.3
GO:0003857	3-hydroxyacyl-CoA dehydrogenase activity	molecular_function	0.34008	1	1	1162	7	21470	Solyc08g068390.3
GO:0034969	histone arginine methylation	biological_process	0.34045	1	1	1162	7	21470	Solyc07g032240.3
GO:0005496	steroid binding	molecular_function	0.34065	1	1	1162	7	21470	Solyc04g051510.1
GO:0019139	cytokinin dehydrogenase activity	molecular_function	0.34077	1	1	1162	7	21470	Solyc08g061920.2
GO:0004372	glycine hydroxymethyltransferase activity	molecular_function	0.34094	1	1	1162	7	21470	Solyc08g065490.3
GO:0019264	glycine biosynthetic process from serine	biological_process	0.34094	1	1	1162	7	21470	Solyc08g065490.3
GO:0070905	serine binding	molecular_function	0.34094	1	1	1162	7	21470	Solyc08g065490.3
GO:1904481	response to tetrahydrofolate	biological_process	0.34094	1	1	1162	7	21470	Solyc08g065490.3
GO:1904482	cellular response to tetrahydrofolate	biological_process	0.34094	1	1	1162	7	21470	Solyc08g065490.3
GO:0033500	carbohydrate homeostasis	biological_process	0.34105	1	1	1162	7	21470	Solyc03g121070.3
GO:0008131	primary amine oxidase activity	molecular_function	0.3411	1	1	1162	7	21470	Solyc09g075930.2
GO:0004470	malic enzyme activity	molecular_function	0.34113	1	1	1162	7	21470	Solyc05g050120.3
GO:0004471	malate dehydrogenase (decarboxylating) (NAD+) activity	molecular_function	0.34113	1	1	1162	7	21470	Solyc05g050120.3
GO:0016442	RISC complex	cellular_component	0.34147	1	1	1162	8	21470	Solyc05g041920.3
GO:0031332	RNAi effector complex	cellular_component	0.34147	1	1	1162	8	21470	Solyc05g041920.3
GO:0070647	protein modification by small protein conjugation or removal	biological_process	0.34245	1	21	1162	341	21470	Solyc01g080920.3,Solyc01g096290.3,Solyc10g080400.2,Solyc12g098940.2,Solyc01g005160.3,Solyc08g075780.3,Solyc01g007010.3,Solyc08g083120.3,Solyc12g009560.2,Solyc11g068940.1,Solyc11g006030.1,Solyc08g060810.3,Solyc03g082690.3,Solyc08g008590.3,Solyc04g008100.2,Solyc12g099030.2,Solyc01g009320.2,Solyc12g006010.2,Solyc04g079200.3,Solyc09g075040.3,Solyc06g074140.1
GO:0012505	endomembrane system	cellular_component	0.34304	1	53	1162	900	21470	Solyc01g100320.3,Solyc01g111170.3,Solyc09g057670.3,Solyc07g018200.1,Solyc01g098900.3,Solyc01g006950.3,Solyc12g006540.2,Solyc05g046330.3,Solyc01g098780.3,Solyc04g048900.3,Solyc04g056620.2,Solyc02g065740.3,Solyc08g082820.3,Solyc12g100270.2,Solyc09g009040.3,Solyc06g005750.3,Solyc12g044910.2,Solyc02g067530.3,Solyc02g086180.3,Solyc03g026120.3,Solyc03g019750.3,Solyc01g090990.3,Solyc06g074090.3,Solyc02g…
GO:0046915	transition metal ion transmembrane transporter activity	molecular_function	0.3435	1	3	1162	40	21470	Solyc07g043230.3,Solyc05g054730.3,Solyc02g082080.1
GO:0009751	response to salicylic acid	biological_process	0.34359	1	2	1162	22	21470	Solyc09g075040.3,Solyc07g063090.1
GO:0090110	COPII-coated vesicle cargo loading	biological_process	0.34406	1	1	1162	8	21470	Solyc02g087300.1
GO:0003678	DNA helicase activity	molecular_function	0.34452	1	3	1162	37	21470	Solyc09g008630.3,Solyc02g082180.3,Solyc01g079507.1
GO:0008289	lipid binding	molecular_function	0.34522	1	14	1162	226	21470	Solyc06g035940.3,Solyc09g090970.3,Solyc01g109390.3,Solyc12g096960.2,Solyc07g005380.3,Solyc07g065110.1,Solyc04g051510.1,Solyc09g074270.3,Solyc01g066910.3,Solyc03g121900.1,Solyc07g014730.3,Solyc01g097550.3,Solyc09g091000.3,Solyc08g067500.2
GO:0009639	response to red or far red light	biological_process	0.3457	1	4	1162	54	21470	Solyc08g061130.3,Solyc10g079880.2,Solyc01g111170.3,Solyc06g073180.3
GO:0046164	alcohol catabolic process	biological_process	0.34669	1	2	1162	22	21470	Solyc06g005490.3,Solyc08g005610.3
GO:0043621	protein self-association	molecular_function	0.34847	1	2	1162	24	21470	Solyc08g062340.3,Solyc02g022930.3
GO:0035434	copper ion transmembrane transport	biological_process	0.35103	1	1	1162	9	21470	Solyc02g082080.1
GO:0033218	amide binding	molecular_function	0.35137	1	4	1162	55	21470	Solyc09g091900.3,Solyc01g111170.3,Solyc11g068980.2,Solyc01g067730.3
GO:0004222	metalloendopeptidase activity	molecular_function	0.35202	1	4	1162	53	21470	Solyc01g009470.2,Solyc07g055320.3,Solyc06g005940.3,Solyc04g005050.2
GO:0009317	acetyl-CoA carboxylase complex	cellular_component	0.35212	1	1	1162	8	21470	Solyc05g056295.1
GO:0009863	salicylic acid mediated signaling pathway	biological_process	0.35259	1	1	1162	8	21470	Solyc07g063090.1
GO:0042910	xenobiotic transmembrane transporter activity	molecular_function	0.35297	1	5	1162	70	21470	Solyc10g081260.2,Solyc01g087150.3,Solyc10g051130.2,Solyc07g008410.3,Solyc10g080340.2
GO:0098799	outer mitochondrial membrane protein complex	cellular_component	0.3532	1	1	1162	9	21470	Solyc06g082800.3
GO:0009298	GDP-mannose biosynthetic process	biological_process	0.35477	1	1	1162	8	21470	Solyc05g046340.2
GO:0005634	nucleus	cellular_component	0.35554	1	149	1162	2656	21470	Solyc06g005430.1,Solyc06g075800.1,Solyc06g075830.2,Solyc12g036390.2,Solyc12g009220.2,Solyc01g005810.3,Solyc07g005380.3,Solyc09g074270.3,Solyc09g082710.3,Solyc06g073830.1,Solyc03g025270.3,Solyc12g098940.2,Solyc07g018300.3,Solyc01g098100.2,Solyc01g096290.3,Solyc02g081700.1,Solyc05g055260.3,Solyc01g008950.3,Solyc03g033600.3,Solyc07g016200.3,Solyc08g078180.1,Solyc02g084240.3,Solyc01g109110.3,Solyc09g…
GO:0000413	protein peptidyl-prolyl isomerization	biological_process	0.35575	1	3	1162	39	21470	Solyc06g076970.3,Solyc01g111170.3,Solyc01g105710.3
GO:0072594	establishment of protein localization to organelle	biological_process	0.35603	1	9	1162	141	21470	Solyc09g091180.3,Solyc10g017810.2,Solyc05g046340.2,Solyc01g098780.3,Solyc06g082800.3,Solyc01g098230.3,Solyc10g086510.2,Solyc08g081430.3,Solyc11g068980.2
GO:0071669	plant-type cell wall organization or biogenesis	biological_process	0.35731	1	9	1162	140	21470	Solyc03g019750.3,Solyc03g026120.3,Solyc10g084780.2,Solyc12g089380.2,Solyc04g008230.3,Solyc02g089170.3,Solyc06g049050.3,Solyc05g012070.3,Solyc02g065740.3
GO:0015267	channel activity	molecular_function	0.35784	1	10	1162	155	21470	Solyc11g011500.2,Solyc01g095770.3,Solyc02g077290.2,Solyc06g011350.3,Solyc04g078860.3,Solyc09g014610.3,Solyc09g007760.3,Solyc10g084120.2,Solyc09g007765.1,Solyc05g050350.2
GO:0022803	passive transmembrane transporter activity	molecular_function	0.35784	1	10	1162	155	21470	Solyc10g084120.2,Solyc09g014610.3,Solyc09g007760.3,Solyc04g078860.3,Solyc05g050350.2,Solyc09g007765.1,Solyc11g011500.2,Solyc06g011350.3,Solyc02g077290.2,Solyc01g095770.3
GO:0043618	regulation of transcription from RNA polymerase II promoter in response to stress	biological_process	0.3596	1	2	1162	22	21470	Solyc04g016000.3,Solyc07g055710.3
GO:0043620	regulation of DNA-templated transcription in response to stress	biological_process	0.3596	1	2	1162	22	21470	Solyc04g016000.3,Solyc07g055710.3
GO:0005991	trehalose metabolic process	biological_process	0.36006	1	2	1162	22	21470	Solyc03g007290.3,Solyc06g060600.2
GO:0008380	RNA splicing	biological_process	0.36009	1	10	1162	158	21470	Solyc09g011420.3,Solyc09g009640.3,Solyc02g084020.3,Solyc03g033600.3,Solyc03g093680.3,Solyc09g072970.3,Solyc09g092080.3,Solyc08g069080.3,Solyc05g055260.3,Solyc11g005370.2
GO:0042026	protein refolding	biological_process	0.36111	1	2	1162	22	21470	Solyc08g082820.3,Solyc09g091180.3
GO:0005996	monosaccharide metabolic process	biological_process	0.36144	1	7	1162	102	21470	Solyc07g043550.3,Solyc05g046340.2,Solyc06g005490.3,Solyc02g069580.3,Solyc03g121070.3,Solyc08g082440.3,Solyc04g076880.3
GO:0042277	peptide binding	molecular_function	0.36145	1	3	1162	39	21470	Solyc11g068980.2,Solyc01g111170.3,Solyc09g091900.3
GO:0030176	integral component of endoplasmic reticulum membrane	cellular_component	0.36165	1	4	1162	55	21470	Solyc09g009040.3,Solyc08g041980.3,Solyc05g054100.3,Solyc06g074090.3
GO:0042440	pigment metabolic process	biological_process	0.36179	1	5	1162	70	21470	Solyc02g078650.3,Solyc04g015750.3,Solyc05g055760.3,Solyc03g031860.3,Solyc08g074690.3
GO:0005310	dicarboxylic acid transmembrane transporter activity	molecular_function	0.36392	1	1	1162	8	21470	Solyc11g010500.1
GO:0051765	inositol tetrakisphosphate kinase activity	molecular_function	0.36482	1	1	1162	8	21470	Solyc03g097410.1
GO:0051766	inositol trisphosphate kinase activity	molecular_function	0.36482	1	1	1162	8	21470	Solyc03g097410.1
GO:0033365	protein localization to organelle	biological_process	0.36589	1	11	1162	177	21470	Solyc06g082800.3,Solyc01g098230.3,Solyc10g086510.2,Solyc09g091180.3,Solyc10g017810.2,Solyc01g098780.3,Solyc05g046340.2,Solyc09g091900.3,Solyc08g081430.3,Solyc04g014490.1,Solyc11g068980.2
GO:0019395	fatty acid oxidation	biological_process	0.3662	1	2	1162	23	21470	Solyc08g068390.3,Solyc12g011160.2
GO:0010030	positive regulation of seed germination	biological_process	0.36639	1	1	1162	8	21470	Solyc07g049550.3
GO:0010383	cell wall polysaccharide metabolic process	biological_process	0.36643	1	5	1162	72	21470	Solyc11g040140.2,Solyc03g093080.3,Solyc01g106650.3,Solyc07g056000.3,Solyc03g093130.3
GO:0009164	nucleoside catabolic process	biological_process	0.36657	1	1	1162	8	21470	Solyc12g098500.2
GO:0034656	nucleobase-containing small molecule catabolic process	biological_process	0.36657	1	1	1162	8	21470	Solyc12g098500.2
GO:0009062	fatty acid catabolic process	biological_process	0.3666	1	2	1162	23	21470	Solyc08g068390.3,Solyc12g011160.2
GO:0006542	glutamine biosynthetic process	biological_process	0.36782	1	1	1162	8	21470	Solyc11g011390.2
GO:1901616	organic hydroxy compound catabolic process	biological_process	0.36797	1	2	1162	23	21470	Solyc08g005610.3,Solyc06g005490.3
GO:0046923	ER retention sequence binding	molecular_function	0.36824	1	1	1162	8	21470	Solyc09g091900.3
GO:0006820	anion transport	biological_process	0.36957	1	15	1162	242	21470	Solyc09g075820.3,Solyc11g010500.1,Solyc06g084140.3,Solyc04g077050.3,Solyc01g111980.3,Solyc06g060110.3,Solyc02g090600.1,Solyc03g097840.3,Solyc08g008420.3,Solyc04g054730.3,Solyc01g079150.3,Solyc02g069420.3,Solyc02g094470.3,Solyc01g057770.3,Solyc07g014730.3
GO:0009975	cyclase activity	molecular_function	0.36959	1	1	1162	8	21470	Solyc10g007960.1
GO:0015936	coenzyme A metabolic process	biological_process	0.36977	1	1	1162	8	21470	Solyc02g038740.3
GO:0045833	negative regulation of lipid metabolic process	biological_process	0.37069	1	1	1162	8	21470	Solyc06g050590.3
GO:0009593	detection of chemical stimulus	biological_process	0.37079	1	1	1162	8	21470	Solyc07g049550.3
GO:0016477	cell migration	biological_process	0.37129	1	1	1162	8	21470	Solyc12g056960.2
GO:0048870	cell motility	biological_process	0.37129	1	1	1162	8	21470	Solyc12g056960.2
GO:0051674	localization of cell	biological_process	0.37129	1	1	1162	8	21470	Solyc12g056960.2
GO:0070973	protein localization to endoplasmic reticulum exit site	biological_process	0.37142	1	1	1162	9	21470	Solyc04g014490.1
GO:0009742	brassinosteroid mediated signaling pathway	biological_process	0.37236	1	2	1162	23	21470	Solyc01g111170.3,Solyc10g085000.2
GO:0071367	cellular response to brassinosteroid stimulus	biological_process	0.37236	1	2	1162	23	21470	Solyc10g085000.2,Solyc01g111170.3
GO:0009694	jasmonic acid metabolic process	biological_process	0.37308	1	2	1162	24	21470	Solyc07g063090.1,Solyc05g012180.3
GO:0019897	extrinsic component of plasma membrane	cellular_component	0.3759	1	1	1162	8	21470	Solyc01g109110.3
GO:1904666	regulation of ubiquitin protein ligase activity	biological_process	0.37685	1	1	1162	8	21470	Solyc10g080400.2
GO:0030060	L-malate dehydrogenase activity	molecular_function	0.37754	1	1	1162	8	21470	Solyc03g115990.2
GO:0090502	RNA phosphodiester bond hydrolysis, endonucleolytic	biological_process	0.37789	1	3	1162	43	21470	Solyc01g066840.3,Solyc06g072120.3,Solyc04g074910.3
GO:0010393	galacturonan metabolic process	biological_process	0.37793	1	6	1162	87	21470	Solyc09g061890.3,Solyc09g075330.3,Solyc03g026120.3,Solyc03g083840.3,Solyc09g075350.3,Solyc05g047590.3
GO:0045488	pectin metabolic process	biological_process	0.37793	1	6	1162	87	21470	Solyc09g075350.3,Solyc05g047590.3,Solyc03g083840.3,Solyc09g061890.3,Solyc03g026120.3,Solyc09g075330.3
GO:0003688	DNA replication origin binding	molecular_function	0.37806	1	1	1162	8	21470	Solyc02g082180.3
GO:0040007	growth	biological_process	0.37808	1	5	1162	72	21470	Solyc12g096570.1,Solyc09g075010.3,Solyc04g008230.3,Solyc03g115000.3,Solyc01g065700.3
GO:0001558	regulation of cell growth	biological_process	0.37844	1	1	1162	8	21470	Solyc03g115000.3
GO:0004029	aldehyde dehydrogenase (NAD+) activity	molecular_function	0.37857	1	1	1162	8	21470	Solyc12g099290.2
GO:0004030	aldehyde dehydrogenase [NAD(P)+] activity	molecular_function	0.37857	1	1	1162	8	21470	Solyc12g099290.2
GO:0006271	DNA strand elongation involved in DNA replication	biological_process	0.37904	1	1	1162	8	21470	Solyc09g008630.3
GO:0022616	DNA strand elongation	biological_process	0.37904	1	1	1162	8	21470	Solyc09g008630.3
GO:0006565	L-serine catabolic process	biological_process	0.37908	1	1	1162	8	21470	Solyc08g065490.3
GO:0005741	mitochondrial outer membrane	cellular_component	0.3797	1	2	1162	25	21470	Solyc06g008120.1,Solyc06g082800.3
GO:0035459	vesicle cargo loading	biological_process	0.38202	1	1	1162	9	21470	Solyc02g087300.1
GO:0051668	localization within membrane	biological_process	0.38202	1	1	1162	9	21470	Solyc02g087300.1
GO:0006123	mitochondrial electron transport, cytochrome c to oxygen	biological_process	0.38374	1	1	1162	10	21470	Solyc01g103220.3
GO:0032543	mitochondrial translation	biological_process	0.38571	1	2	1162	25	21470	Solyc04g014390.3,Solyc12g011270.2
GO:0008194	UDP-glycosyltransferase activity	molecular_function	0.38637	1	14	1162	225	21470	Solyc12g009300.2,Solyc07g043390.3,Solyc10g086240.2,Solyc02g093430.3,Solyc07g043490.1,Solyc12g055960.1,Solyc10g085280.2,Solyc07g043480.1,Solyc01g107560.3,Solyc07g043500.1,Solyc07g043395.1,Solyc04g016230.3,Solyc03g078490.3,Solyc05g053120.1
GO:0009116	nucleoside metabolic process	biological_process	0.38672	1	4	1162	57	21470	Solyc11g012760.2,Solyc08g082430.3,Solyc01g089970.3,Solyc12g098500.2
GO:0005375	copper ion transmembrane transporter activity	molecular_function	0.38859	1	1	1162	10	21470	Solyc02g082080.1
GO:0071446	cellular response to salicylic acid stimulus	biological_process	0.38873	1	1	1162	9	21470	Solyc07g063090.1
GO:2000280	regulation of root development	biological_process	0.38936	1	1	1162	10	21470	Solyc02g090600.1
GO:0003989	acetyl-CoA carboxylase activity	molecular_function	0.38962	1	1	1162	9	21470	Solyc05g056295.1
GO:0005179	hormone activity	molecular_function	0.38972	1	1	1162	10	21470	Solyc02g090600.1
GO:0000077	DNA damage checkpoint	biological_process	0.39217	1	1	1162	9	21470	Solyc07g018300.3
GO:0015318	inorganic molecular entity transmembrane transporter activity	molecular_function	0.39307	1	32	1162	548	21470	Solyc06g084140.3,Solyc11g011500.2,Solyc02g082080.1,Solyc03g116900.3,Solyc01g087150.3,Solyc04g078860.3,Solyc04g005070.3,Solyc07g043230.3,Solyc04g077050.3,Solyc06g011350.3,Solyc06g060110.3,Solyc03g117480.3,Solyc12g008730.2,Solyc01g057770.3,Solyc10g084120.2,Solyc01g111980.3,Solyc11g010500.1,Solyc05g050350.2,Solyc09g014610.3,Solyc08g008420.3,Solyc01g100390.3,Solyc08g081810.3,Solyc01g095770.3,Solyc02g…
GO:0043401	steroid hormone mediated signaling pathway	biological_process	0.39334	1	2	1162	24	21470	Solyc01g111170.3,Solyc10g085000.2
GO:0048545	response to steroid hormone	biological_process	0.39334	1	2	1162	24	21470	Solyc01g111170.3,Solyc10g085000.2
GO:0071383	cellular response to steroid hormone stimulus	biological_process	0.39334	1	2	1162	24	21470	Solyc01g111170.3,Solyc10g085000.2
GO:0006081	cellular aldehyde metabolic process	biological_process	0.39432	1	2	1162	24	21470	Solyc06g005490.3,Solyc06g059740.3
GO:0008514	organic anion transmembrane transporter activity	molecular_function	0.39631	1	7	1162	107	21470	Solyc04g077050.3,Solyc05g051400.3,Solyc06g060110.3,Solyc01g111980.3,Solyc01g087150.3,Solyc08g008420.3,Solyc11g010500.1
GO:0008725	DNA-3-methyladenine glycosylase activity	molecular_function	0.39696	1	1	1162	9	21470	Solyc02g082120.3
GO:0043733	DNA-3-methylbase glycosylase activity	molecular_function	0.39696	1	1	1162	9	21470	Solyc02g082120.3
GO:0045927	positive regulation of growth	biological_process	0.39811	1	1	1162	9	21470	Solyc12g096570.1
GO:0031227	intrinsic component of endoplasmic reticulum membrane	cellular_component	0.40139	1	4	1162	58	21470	Solyc08g041980.3,Solyc05g054100.3,Solyc06g074090.3,Solyc09g009040.3
GO:0051128	regulation of cellular component organization	biological_process	0.40248	1	10	1162	164	21470	Solyc05g018570.3,Solyc02g092980.3,Solyc10g080400.2,Solyc04g005510.3,Solyc09g066100.3,Solyc02g086450.1,Solyc09g009020.3,Solyc01g011000.3,Solyc03g123730.3,Solyc03g115000.3
GO:0042775	mitochondrial ATP synthesis coupled electron transport	biological_process	0.40292	1	2	1162	27	21470	Solyc11g068400.2,Solyc01g103220.3
GO:0009695	jasmonic acid biosynthetic process	biological_process	0.40299	1	1	1162	9	21470	Solyc07g063090.1
GO:0010099	regulation of photomorphogenesis	biological_process	0.40326	1	1	1162	9	21470	Solyc08g061130.3
GO:0045240	dihydrolipoyl dehydrogenase complex	cellular_component	0.40394	1	1	1162	9	21470	Solyc05g056480.3
GO:0006760	folic acid-containing compound metabolic process	biological_process	0.40419	1	2	1162	24	21470	Solyc08g065490.3,Solyc01g094280.3
GO:0009687	abscisic acid metabolic process	biological_process	0.40455	1	1	1162	9	21470	Solyc08g005610.3
GO:0043288	apocarotenoid metabolic process	biological_process	0.40455	1	1	1162	9	21470	Solyc08g005610.3
GO:1902644	tertiary alcohol metabolic process	biological_process	0.40455	1	1	1162	9	21470	Solyc08g005610.3
GO:0051287	NAD binding	molecular_function	0.40633	1	6	1162	95	21470	Solyc05g050120.3,Solyc02g088690.3,Solyc12g098500.2,Solyc10g049890.2,Solyc05g016690.3,Solyc02g022930.3
GO:0016485	protein processing	biological_process	0.40696	1	3	1162	42	21470	Solyc12g006540.2,Solyc01g098780.3,Solyc03g005740.2
GO:0090626	plant epidermis morphogenesis	biological_process	0.40716	1	1	1162	9	21470	Solyc08g005050.3
GO:0040011	locomotion	biological_process	0.40727	1	1	1162	9	21470	Solyc12g056960.2
GO:0016554	cytidine to uridine editing	biological_process	0.40821	1	1	1162	9	21470	Solyc12g014230.2
GO:0001522	pseudouridine synthesis	biological_process	0.40848	1	2	1162	25	21470	Solyc10g078540.2,Solyc02g081810.3
GO:0044255	cellular lipid metabolic process	biological_process	0.40877	1	28	1162	472	21470	Solyc08g080170.3,Solyc11g007020.2,Solyc05g055760.3,Solyc05g056295.1,Solyc01g101170.3,Solyc07g049690.3,Solyc01g110290.3,Solyc08g005610.3,Solyc06g005750.3,Solyc01g067620.3,Solyc02g038740.3,Solyc05g005160.3,Solyc01g067730.3,Solyc08g068390.3,Solyc03g031860.3,Solyc07g063090.1,Solyc12g100270.2,Solyc08g029000.3,Solyc06g050590.3,Solyc01g005090.3,Solyc07g014730.3,Solyc12g015860.2,Solyc01g101180.3,Solyc10g…
GO:0009898	cytoplasmic side of plasma membrane	cellular_component	0.409	1	1	1162	9	21470	Solyc01g109110.3
GO:0015780	nucleotide-sugar transmembrane transport	biological_process	0.40905	1	1	1162	9	21470	Solyc09g065595.1
GO:0006312	mitotic recombination	biological_process	0.40934	1	1	1162	9	21470	Solyc07g018300.3
GO:0035251	UDP-glucosyltransferase activity	molecular_function	0.40947	1	7	1162	108	21470	Solyc07g043395.1,Solyc10g085280.2,Solyc07g043490.1,Solyc01g107560.3,Solyc10g086240.2,Solyc12g009300.2,Solyc07g043390.3
GO:0006817	phosphate ion transport	biological_process	0.41061	1	4	1162	58	21470	Solyc02g094470.3,Solyc09g075820.3,Solyc11g010500.1,Solyc03g097840.3
GO:0006575	cellular modified amino acid metabolic process	biological_process	0.41074	1	4	1162	58	21470	Solyc09g063150.3,Solyc08g065490.3,Solyc01g094280.3,Solyc12g098500.2
GO:0033260	nuclear DNA replication	biological_process	0.41253	1	1	1162	9	21470	Solyc09g008630.3
GO:0019238	cyclohydrolase activity	molecular_function	0.41255	1	1	1162	9	21470	Solyc01g094280.3
GO:0009112	nucleobase metabolic process	biological_process	0.41304	1	2	1162	25	21470	Solyc01g088480.3,Solyc08g077300.3
GO:0016161	beta-amylase activity	molecular_function	0.41357	1	1	1162	9	21470	Solyc09g091030.3
GO:0006545	glycine biosynthetic process	biological_process	0.41406	1	1	1162	9	21470	Solyc08g065490.3
GO:0007602	phototransduction	biological_process	0.41473	1	1	1162	9	21470	Solyc08g061130.3
GO:0009583	detection of light stimulus	biological_process	0.41473	1	1	1162	9	21470	Solyc08g061130.3
GO:0009585	red, far-red light phototransduction	biological_process	0.41473	1	1	1162	9	21470	Solyc08g061130.3
GO:0006275	regulation of DNA replication	biological_process	0.4161	1	2	1162	28	21470	Solyc09g010980.1,Solyc02g086450.1
GO:0008652	cellular amino acid biosynthetic process	biological_process	0.41625	1	10	1162	159	21470	Solyc08g065490.3,Solyc07g007590.1,Solyc11g072520.2,Solyc10g012370.3,Solyc09g011870.2,Solyc11g011390.2,Solyc04g055200.3,Solyc02g082850.3,Solyc10g049890.2,Solyc03g111850.3
GO:0005736	RNA polymerase I complex	cellular_component	0.4165	1	1	1162	10	21470	Solyc09g010500.3
GO:0030246	carbohydrate binding	molecular_function	0.4166	1	12	1162	197	21470	Solyc09g014720.2,Solyc02g067530.3,Solyc07g049550.3,Solyc12g055970.2,Solyc06g062580.3,Solyc07g043420.3,Solyc08g041980.3,Solyc10g047810.2,Solyc03g121070.3,Solyc05g009470.3,Solyc03g083480.3,Solyc07g026650.3
GO:0009991	response to extracellular stimulus	biological_process	0.41759	1	3	1162	42	21470	Solyc01g087150.3,Solyc07g026650.3,Solyc08g060920.3
GO:0009740	gibberellic acid mediated signaling pathway	biological_process	0.41838	1	1	1162	10	21470	Solyc09g074270.3
GO:0010476	gibberellin mediated signaling pathway	biological_process	0.41838	1	1	1162	10	21470	Solyc09g074270.3
GO:0071370	cellular response to gibberellin stimulus	biological_process	0.41838	1	1	1162	10	21470	Solyc09g074270.3
GO:0000097	sulfur amino acid biosynthetic process	biological_process	0.42005	1	2	1162	25	21470	Solyc02g082850.3,Solyc10g012370.3
GO:0019207	kinase regulator activity	molecular_function	0.42024	1	4	1162	59	21470	Solyc02g092980.3,Solyc09g075750.1,Solyc04g071310.3,Solyc11g066480.2
GO:0008081	phosphoric diester hydrolase activity	molecular_function	0.42066	1	3	1162	41	21470	Solyc09g075420.3,Solyc01g009870.3,Solyc06g069470.3
GO:0000079	regulation of cyclin-dependent protein serine/threonine kinase activity	biological_process	0.42168	1	3	1162	42	21470	Solyc01g089850.3,Solyc04g071310.3,Solyc02g092980.3
GO:1904029	regulation of cyclin-dependent protein kinase activity	biological_process	0.42168	1	3	1162	42	21470	Solyc02g092980.3,Solyc04g071310.3,Solyc01g089850.3
GO:0019673	GDP-mannose metabolic process	biological_process	0.42262	1	1	1162	10	21470	Solyc05g046340.2
GO:0016538	cyclin-dependent protein serine/threonine kinase regulator activity	molecular_function	0.423	1	3	1162	42	21470	Solyc04g071310.3,Solyc11g066480.2,Solyc02g092980.3
GO:0004096	catalase activity	molecular_function	0.42369	1	1	1162	10	21470	Solyc12g094620.2
GO:0016421	CoA carboxylase activity	molecular_function	0.42494	1	1	1162	10	21470	Solyc05g056295.1
GO:0016885	ligase activity, forming carbon-carbon bonds	molecular_function	0.42494	1	1	1162	10	21470	Solyc05g056295.1
GO:1905421	regulation of plant organ morphogenesis	biological_process	0.42641	1	1	1162	11	21470	Solyc02g090600.1
GO:0042219	cellular modified amino acid catabolic process	biological_process	0.42906	1	1	1162	10	21470	Solyc12g098500.2
GO:0051213	dioxygenase activity	molecular_function	0.42998	1	8	1162	132	21470	Solyc08g029000.3,Solyc02g067440.3,Solyc07g026650.3,Solyc01g067620.3,Solyc03g122340.3,Solyc07g049550.3,Solyc07g043420.3,Solyc01g099200.3
GO:0003905	alkylbase DNA N-glycosylase activity	molecular_function	0.4302	1	1	1162	10	21470	Solyc02g082120.3
GO:0140097	catalytic activity, acting on DNA	molecular_function	0.43025	1	8	1162	129	21470	Solyc01g079507.1,Solyc08g061960.3,Solyc09g008630.3,Solyc07g041310.3,Solyc08g061850.3,Solyc02g082180.3,Solyc08g079530.3,Solyc02g082120.3
GO:0031968	organelle outer membrane	cellular_component	0.43112	1	3	1162	44	21470	Solyc06g082800.3,Solyc07g049690.3,Solyc06g008120.1
GO:0016584	nucleosome positioning	biological_process	0.43206	1	1	1162	11	21470	Solyc09g066100.3
GO:0031936	negative regulation of chromatin silencing	biological_process	0.43206	1	1	1162	11	21470	Solyc09g066100.3
GO:0045815	positive regulation of gene expression, epigenetic	biological_process	0.43206	1	1	1162	11	21470	Solyc09g066100.3
GO:0060969	negative regulation of gene silencing	biological_process	0.43206	1	1	1162	11	21470	Solyc09g066100.3
GO:0034629	cellular protein-containing complex localization	biological_process	0.43343	1	1	1162	10	21470	Solyc02g087300.1
GO:0019637	organophosphate metabolic process	biological_process	0.43361	1	27	1162	464	21470	Solyc03g121070.3,Solyc10g085555.1,Solyc06g005490.3,Solyc07g014730.3,Solyc01g005090.3,Solyc05g005160.3,Solyc01g097970.3,Solyc10g085550.2,Solyc12g008730.2,Solyc01g101180.3,Solyc12g015860.2,Solyc09g009020.3,Solyc08g082430.3,Solyc10g083570.2,Solyc01g110290.3,Solyc03g097410.1,Solyc01g100030.3,Solyc05g055760.3,Solyc08g080170.3,Solyc11g007020.2,Solyc01g088480.3,Solyc01g089970.3,Solyc00g006800.3,Solyc02g…
GO:0009741	response to brassinosteroid	biological_process	0.43422	1	2	1162	26	21470	Solyc10g085000.2,Solyc01g111170.3
GO:0044273	sulfur compound catabolic process	biological_process	0.43515	1	1	1162	10	21470	Solyc12g098500.2
GO:0004784	superoxide dismutase activity	molecular_function	0.43609	1	1	1162	10	21470	Solyc06g048410.3
GO:0016721	oxidoreductase activity, acting on superoxide radicals as acceptor	molecular_function	0.43609	1	1	1162	10	21470	Solyc06g048410.3
GO:0016106	sesquiterpenoid biosynthetic process	biological_process	0.43638	1	1	1162	10	21470	Solyc01g067620.3
GO:0004332	fructose-bisphosphate aldolase activity	molecular_function	0.43721	1	1	1162	10	21470	Solyc10g083570.2
GO:2000030	regulation of response to red or far red light	biological_process	0.4378	1	1	1162	10	21470	Solyc08g061130.3
GO:0006621	protein retention in ER lumen	biological_process	0.43874	1	1	1162	10	21470	Solyc09g091900.3
GO:0055088	lipid homeostasis	biological_process	0.43874	1	2	1162	26	21470	Solyc02g084930.3,Solyc10g086500.1
GO:0008219	cell death	biological_process	0.43875	1	3	1162	44	21470	Solyc01g005220.3,Solyc07g063090.1,Solyc09g075040.3
GO:0022836	gated channel activity	molecular_function	0.43882	1	4	1162	59	21470	Solyc09g014610.3,Solyc04g078860.3,Solyc11g011500.2,Solyc02g077290.2
GO:0008541	proteasome regulatory particle, lid subcomplex	cellular_component	0.43896	1	1	1162	10	21470	Solyc04g079200.3
GO:0004439	phosphatidylinositol-4,5-bisphosphate 5-phosphatase activity	molecular_function	0.43928	1	1	1162	10	21470	Solyc01g005090.3
GO:0034593	phosphatidylinositol bisphosphate phosphatase activity	molecular_function	0.43928	1	1	1162	10	21470	Solyc01g005090.3
GO:0034595	phosphatidylinositol phosphate 5-phosphatase activity	molecular_function	0.43928	1	1	1162	10	21470	Solyc01g005090.3
GO:0106019	phosphatidylinositol-4,5-bisphosphate phosphatase activity	molecular_function	0.43928	1	1	1162	10	21470	Solyc01g005090.3
GO:0005338	nucleotide-sugar transmembrane transporter activity	molecular_function	0.43989	1	1	1162	10	21470	Solyc09g065595.1
GO:0042542	response to hydrogen peroxide	biological_process	0.44035	1	2	1162	29	21470	Solyc12g094620.2,Solyc08g062340.3
GO:0071902	positive regulation of protein serine/threonine kinase activity	biological_process	0.44065	1	1	1162	10	21470	Solyc04g071310.3
GO:0003729	mRNA binding	molecular_function	0.44093	1	7	1162	114	21470	Solyc04g008810.3,Solyc11g042610.2,Solyc10g078620.1,Solyc10g079880.2,Solyc05g054810.3,Solyc06g007470.3,Solyc09g059310.3
GO:0043601	nuclear replisome	cellular_component	0.44098	1	1	1162	10	21470	Solyc07g018300.3
GO:0004611	phosphoenolpyruvate carboxykinase activity	molecular_function	0.44115	1	1	1162	10	21470	Solyc04g076880.3
GO:0042558	pteridine-containing compound metabolic process	biological_process	0.44145	1	2	1162	26	21470	Solyc01g094280.3,Solyc08g065490.3
GO:0007004	telomere maintenance via telomerase	biological_process	0.44149	1	1	1162	10	21470	Solyc07g018300.3
GO:0010833	telomere maintenance via telomere lengthening	biological_process	0.44149	1	1	1162	10	21470	Solyc07g018300.3
GO:0006367	transcription initiation from RNA polymerase II promoter	biological_process	0.44161	1	2	1162	27	21470	Solyc05g018570.3,Solyc03g123730.3
GO:0006551	leucine metabolic process	biological_process	0.4417	1	1	1162	10	21470	Solyc02g022930.3
GO:0016553	base conversion or substitution editing	biological_process	0.44246	1	1	1162	10	21470	Solyc12g014230.2
GO:0000303	response to superoxide	biological_process	0.44383	1	1	1162	10	21470	Solyc06g048410.3
GO:0000305	response to oxygen radical	biological_process	0.44383	1	1	1162	10	21470	Solyc06g048410.3
GO:0019430	removal of superoxide radicals	biological_process	0.44383	1	1	1162	10	21470	Solyc06g048410.3
GO:0071450	cellular response to oxygen radical	biological_process	0.44383	1	1	1162	10	21470	Solyc06g048410.3
GO:0071451	cellular response to superoxide	biological_process	0.44383	1	1	1162	10	21470	Solyc06g048410.3
GO:0031072	heat shock protein binding	molecular_function	0.44444	1	2	1162	26	21470	Solyc09g075010.3,Solyc08g082820.3
GO:0031396	regulation of protein ubiquitination	biological_process	0.44495	1	1	1162	10	21470	Solyc10g080400.2
GO:0051438	regulation of ubiquitin-protein transferase activity	biological_process	0.44495	1	1	1162	10	21470	Solyc10g080400.2
GO:1903320	regulation of protein modification by small protein conjugation or removal	biological_process	0.44495	1	1	1162	10	21470	Solyc10g080400.2
GO:0062014	negative regulation of small molecule metabolic process	biological_process	0.44519	1	1	1162	10	21470	Solyc06g050590.3
GO:0072341	modified amino acid binding	molecular_function	0.44574	1	1	1162	11	21470	Solyc01g067730.3
GO:0016311	dephosphorylation	biological_process	0.44601	1	13	1162	220	21470	Solyc12g096960.2,Solyc01g065700.3,Solyc09g090970.3,Solyc01g100040.3,Solyc10g084410.2,Solyc06g082080.3,Solyc06g082700.1,Solyc07g005380.3,Solyc10g008490.3,Solyc09g091000.3,Solyc01g005090.3,Solyc08g007000.3,Solyc01g110050.2
GO:0051240	positive regulation of multicellular organismal process	biological_process	0.44652	1	2	1162	27	21470	Solyc12g096570.1,Solyc07g049550.3
GO:0009736	cytokinin-activated signaling pathway	biological_process	0.44783	1	1	1162	11	21470	Solyc09g075010.3
GO:0071368	cellular response to cytokinin stimulus	biological_process	0.44783	1	1	1162	11	21470	Solyc09g075010.3
GO:0009581	detection of external stimulus	biological_process	0.44861	1	1	1162	10	21470	Solyc08g061130.3
GO:0009582	detection of abiotic stimulus	biological_process	0.44861	1	1	1162	10	21470	Solyc08g061130.3
GO:0051787	misfolded protein binding	molecular_function	0.44884	1	1	1162	10	21470	Solyc08g082820.3
GO:0034976	response to endoplasmic reticulum stress	biological_process	0.44887	1	2	1162	27	21470	Solyc08g082820.3,Solyc02g087300.1
GO:0030976	thiamine pyrophosphate binding	molecular_function	0.44892	1	1	1162	10	21470	Solyc10g076510.2
GO:0004743	pyruvate kinase activity	molecular_function	0.44899	1	1	1162	10	21470	Solyc08g077180.3
GO:0030955	potassium ion binding	molecular_function	0.44899	1	1	1162	10	21470	Solyc08g077180.3
GO:0031420	alkali metal ion binding	molecular_function	0.44899	1	1	1162	10	21470	Solyc08g077180.3
GO:0016157	sucrose synthase activity	molecular_function	0.44904	1	1	1162	10	21470	Solyc12g009300.2
GO:0009698	phenylpropanoid metabolic process	biological_process	0.45031	1	3	1162	44	21470	Solyc10g078220.2,Solyc10g078240.2,Solyc00g006800.3
GO:0031090	organelle membrane	cellular_component	0.45101	1	43	1162	770	21470	Solyc11g068400.2,Solyc01g111170.3,Solyc12g008730.2,Solyc12g036790.2,Solyc07g018200.1,Solyc01g098780.3,Solyc05g046330.3,Solyc11g071790.2,Solyc12g006540.2,Solyc01g098230.3,Solyc12g100270.2,Solyc09g009040.3,Solyc06g005750.3,Solyc12g044910.2,Solyc03g026120.3,Solyc01g090990.3,Solyc02g086180.3,Solyc06g074090.3,Solyc02g082080.1,Solyc11g068980.2,Solyc06g008120.1,Solyc04g077150.3,Solyc04g014490.1,Solyc03g…
GO:0000276	mitochondrial proton-transporting ATP synthase complex, coupling factor F(o)	cellular_component	0.45136	1	1	1162	12	21470	Solyc12g008730.2
GO:0015706	nitrate transport	biological_process	0.45184	1	1	1162	12	21470	Solyc02g090600.1
GO:0046034	ATP metabolic process	biological_process	0.45228	1	10	1162	179	21470	Solyc03g121070.3,Solyc10g085555.1,Solyc06g005490.3,Solyc10g083570.2,Solyc12g008730.2,Solyc09g009020.3,Solyc11g068400.2,Solyc08g077180.3,Solyc01g103220.3,Solyc10g085550.2
GO:0006284	base-excision repair	biological_process	0.45264	1	2	1162	27	21470	Solyc02g082120.3,Solyc07g018300.3
GO:0016042	lipid catabolic process	biological_process	0.45345	1	5	1162	78	21470	Solyc08g068390.3,Solyc01g101180.3,Solyc08g005610.3,Solyc12g011160.2,Solyc07g014730.3
GO:0022853	active ion transmembrane transporter activity	molecular_function	0.45373	1	12	1162	199	21470	Solyc03g117480.3,Solyc05g054730.3,Solyc09g075820.3,Solyc08g081810.3,Solyc06g084140.3,Solyc05g006920.3,Solyc04g054730.3,Solyc04g005070.3,Solyc01g100390.3,Solyc08g078880.3,Solyc01g079150.3,Solyc01g057770.3
GO:0055085	transmembrane transport	biological_process	0.45541	1	59	1162	1042	21470	Solyc01g100390.3,Solyc09g014610.3,Solyc08g008420.3,Solyc06g082800.3,Solyc05g050350.2,Solyc09g007765.1,Solyc09g065595.1,Solyc11g010500.1,Solyc08g007060.3,Solyc01g111980.3,Solyc02g070280.3,Solyc03g005537.1,Solyc08g081430.3,Solyc04g054730.3,Solyc03g097840.3,Solyc10g051130.2,Solyc07g008410.3,Solyc07g006900.2,Solyc02g094470.3,Solyc08g078880.3,Solyc07g063930.3,Solyc06g071330.3,Solyc10g074790.2,Solyc09g…
GO:0015333	peptide:proton symporter activity	molecular_function	0.45793	1	2	1162	27	21470	Solyc05g006920.3,Solyc04g005070.3
GO:0080167	response to karrikin	biological_process	0.46155	1	1	1162	11	21470	Solyc01g100850.3
GO:0051015	actin filament binding	molecular_function	0.46189	1	2	1162	27	21470	Solyc07g065080.3,Solyc12g056960.2
GO:0019210	kinase inhibitor activity	molecular_function	0.46224	1	1	1162	11	21470	Solyc09g075750.1
GO:0015298	solute:cation antiporter activity	molecular_function	0.46267	1	3	1162	44	21470	Solyc08g081810.3,Solyc08g078880.3,Solyc05g054730.3
GO:0006885	regulation of pH	biological_process	0.46318	1	2	1162	27	21470	Solyc08g078880.3,Solyc01g057770.3
GO:0000175	3-5-exoribonuclease activity	molecular_function	0.4634	1	1	1162	11	21470	Solyc06g074030.1
GO:0010563	negative regulation of phosphorus metabolic process	biological_process	0.46444	1	1	1162	11	21470	Solyc09g090970.3
GO:0045936	negative regulation of phosphate metabolic process	biological_process	0.46444	1	1	1162	11	21470	Solyc09g090970.3
GO:0016423	tRNA (guanine) methyltransferase activity	molecular_function	0.46646	1	1	1162	11	21470	Solyc11g012760.2
GO:0016925	protein sumoylation	biological_process	0.46741	1	1	1162	11	21470	Solyc12g006010.2
GO:0005680	anaphase-promoting complex	cellular_component	0.46751	1	1	1162	11	21470	Novel00361
GO:0051345	positive regulation of hydrolase activity	biological_process	0.46761	1	2	1162	28	21470	Solyc02g087300.1,Solyc07g018300.3
GO:0050661	NADP binding	molecular_function	0.4689	1	4	1162	62	21470	Solyc02g022930.3,Solyc06g060610.2,Solyc07g019460.3,Solyc09g074430.3
GO:0000162	tryptophan biosynthetic process	biological_process	0.46981	1	1	1162	11	21470	Solyc03g111850.3
GO:0046219	indolalkylamine biosynthetic process	biological_process	0.46981	1	1	1162	11	21470	Solyc03g111850.3
GO:0009735	response to cytokinin	biological_process	0.4704	1	3	1162	48	21470	Solyc09g075010.3,Solyc07g049550.3,Solyc01g111170.3
GO:0035437	maintenance of protein localization in endoplasmic reticulum	biological_process	0.47066	1	1	1162	11	21470	Solyc09g091900.3
GO:0006511	ubiquitin-dependent protein catabolic process	biological_process	0.47109	1	16	1162	282	21470	Solyc08g082820.3,Solyc07g055080.3,Solyc02g087300.1,Solyc02g081700.1,Solyc12g100010.1,Solyc01g111650.3,Solyc12g009560.2,Solyc07g016200.3,Solyc10g081130.2,Solyc04g080590.3,Solyc01g111450.3,Solyc12g009140.2,Solyc02g069880.3,Solyc08g060810.3,Solyc01g067120.3,Solyc04g079200.3
GO:0006289	nucleotide-excision repair	biological_process	0.47165	1	2	1162	28	21470	Solyc04g071310.3,Solyc07g018300.3
GO:0016646	oxidoreductase activity, acting on the CH-NH group of donors, NAD or NADP as acceptor	molecular_function	0.4723	1	1	1162	11	21470	Solyc01g094280.3
GO:0030894	replisome	cellular_component	0.4732	1	1	1162	11	21470	Solyc07g018300.3
GO:0019900	kinase binding	molecular_function	0.47337	1	4	1162	63	21470	Solyc02g092980.3,Solyc03g119040.3,Solyc01g089850.3,Solyc06g060230.3
GO:0006825	copper ion transport	biological_process	0.47401	1	1	1162	13	21470	Solyc02g082080.1
GO:0009312	oligosaccharide biosynthetic process	biological_process	0.47573	1	3	1162	45	21470	Solyc09g074270.3,Solyc03g007290.3,Solyc06g060600.2
GO:0019646	aerobic electron transport chain	biological_process	0.4776	1	1	1162	13	21470	Solyc01g103220.3
GO:0090697	post-embryonic plant organ morphogenesis	biological_process	0.47764	1	1	1162	11	21470	Solyc09g074270.3
GO:0046655	folic acid metabolic process	biological_process	0.47817	1	1	1162	11	21470	Solyc08g065490.3
GO:0019827	stem cell population maintenance	biological_process	0.47858	1	1	1162	11	21470	Solyc12g006790.2
GO:0098727	maintenance of cell number	biological_process	0.47858	1	1	1162	11	21470	Solyc12g006790.2
GO:0018195	peptidyl-arginine modification	biological_process	0.47878	1	1	1162	11	21470	Solyc07g032240.3
GO:0018216	peptidyl-arginine methylation	biological_process	0.47878	1	1	1162	11	21470	Solyc07g032240.3
GO:0015171	amino acid transmembrane transporter activity	molecular_function	0.4825	1	3	1162	46	21470	Solyc01g111980.3,Solyc06g060110.3,Solyc04g077050.3
GO:0005746	mitochondrial respirasome	cellular_component	0.48355	1	3	1162	53	21470	Solyc11g071790.2,Solyc11g068400.2,Solyc12g036790.2
GO:0051094	positive regulation of developmental process	biological_process	0.4847	1	2	1162	29	21470	Solyc12g096570.1,Solyc07g049550.3
GO:0008171	O-methyltransferase activity	molecular_function	0.48684	1	4	1162	70	21470	Solyc02g077520.3,Solyc11g020810.2,Solyc08g076360.3,Solyc02g093230.3
GO:0010114	response to red light	biological_process	0.48945	1	1	1162	12	21470	Solyc08g061130.3
GO:0022622	root system development	biological_process	0.49069	1	4	1162	66	21470	Solyc02g090600.1,Solyc04g076860.3,Solyc12g017400.2,Solyc09g075010.3
GO:0048364	root development	biological_process	0.49069	1	4	1162	66	21470	Solyc02g090600.1,Solyc12g017400.2,Solyc04g076860.3,Solyc09g075010.3
GO:0005385	zinc ion transmembrane transporter activity	molecular_function	0.49255	1	1	1162	12	21470	Solyc07g043230.3
GO:0006829	zinc ion transport	biological_process	0.49255	1	1	1162	12	21470	Solyc07g043230.3
GO:0071577	zinc ion transmembrane transport	biological_process	0.49255	1	1	1162	12	21470	Solyc07g043230.3
GO:0004356	glutamate-ammonia ligase activity	molecular_function	0.49315	1	1	1162	12	21470	Solyc11g011390.2
GO:0016211	ammonia ligase activity	molecular_function	0.49315	1	1	1162	12	21470	Solyc11g011390.2
GO:0072523	purine-containing compound catabolic process	biological_process	0.49395	1	1	1162	12	21470	Solyc12g098500.2
GO:0031935	regulation of chromatin silencing	biological_process	0.4958	1	1	1162	13	21470	Solyc09g066100.3
GO:0016846	carbon-sulfur lyase activity	molecular_function	0.49744	1	2	1162	29	21470	Solyc06g071640.3,Solyc10g012370.3
GO:0019239	deaminase activity	molecular_function	0.49864	1	1	1162	12	21470	Solyc10g006290.3
GO:0016884	carbon-nitrogen ligase activity, with glutamine as amido-N-donor	molecular_function	0.49887	1	1	1162	12	21470	Solyc04g055200.3
GO:0010167	response to nitrate	biological_process	0.49969	1	1	1162	12	21470	Solyc09g075040.3
GO:0080030	methyl indole-3-acetate esterase activity	molecular_function	0.49996	1	1	1162	13	21470	Solyc05g012180.3
GO:0080031	methyl salicylate esterase activity	molecular_function	0.49996	1	1	1162	13	21470	Solyc05g012180.3
GO:0080032	methyl jasmonate esterase activity	molecular_function	0.49996	1	1	1162	13	21470	Solyc05g012180.3
GO:0000781	chromosome, telomeric region	cellular_component	0.50306	1	1	1162	12	21470	Solyc07g018300.3
GO:0016701	oxidoreductase activity, acting on single donors with incorporation of molecular oxygen	molecular_function	0.50326	1	4	1162	69	21470	Solyc02g067440.3,Solyc08g029000.3,Solyc03g122340.3,Solyc01g099200.3
GO:0016872	intramolecular lyase activity	molecular_function	0.50357	1	1	1162	12	21470	Solyc12g098640.2
GO:0007029	endoplasmic reticulum organization	biological_process	0.50464	1	1	1162	12	21470	Solyc10g017810.2
GO:0046246	terpene biosynthetic process	biological_process	0.50507	1	1	1162	12	21470	Solyc01g101180.3
GO:0015711	organic anion transport	biological_process	0.50526	1	7	1162	121	21470	Solyc08g008420.3,Solyc11g010500.1,Solyc04g077050.3,Solyc02g069420.3,Solyc07g014730.3,Solyc01g111980.3,Solyc06g060110.3
GO:0019867	outer membrane	cellular_component	0.50541	1	3	1162	49	21470	Solyc06g082800.3,Solyc06g008120.1,Solyc07g049690.3
GO:0008146	sulfotransferase activity	molecular_function	0.5057	1	2	1162	33	21470	Solyc03g093620.1,Solyc11g067320.1
GO:0009692	ethylene metabolic process	biological_process	0.50606	1	1	1162	12	21470	Solyc07g049550.3
GO:0009693	ethylene biosynthetic process	biological_process	0.50606	1	1	1162	12	21470	Solyc07g049550.3
GO:0043449	cellular alkene metabolic process	biological_process	0.50606	1	1	1162	12	21470	Solyc07g049550.3
GO:0043450	alkene biosynthetic process	biological_process	0.50606	1	1	1162	12	21470	Solyc07g049550.3
GO:1900673	olefin metabolic process	biological_process	0.50606	1	1	1162	12	21470	Solyc07g049550.3
GO:1900674	olefin biosynthetic process	biological_process	0.50606	1	1	1162	12	21470	Solyc07g049550.3
GO:0005665	RNA polymerase II, core complex	cellular_component	0.50769	1	1	1162	13	21470	Solyc09g010500.3
GO:0006879	cellular iron ion homeostasis	biological_process	0.50777	1	1	1162	13	21470	Solyc01g087150.3
GO:0009311	oligosaccharide metabolic process	biological_process	0.50867	1	4	1162	65	21470	Solyc03g007290.3,Solyc06g060600.2,Solyc12g009300.2,Solyc09g074270.3
GO:0009733	response to auxin	biological_process	0.50897	1	10	1162	195	21470	Solyc01g068410.3,Solyc03g082520.1,Solyc04g081270.1,Solyc07g014620.1,Solyc02g037530.3,Solyc07g042470.3,Solyc04g056620.2,Solyc04g081250.1,Solyc07g006900.2,Solyc10g018340.1
GO:0044183	protein folding chaperone	molecular_function	0.5092	1	1	1162	12	21470	Solyc08g082820.3
GO:0008757	S-adenosylmethionine-dependent methyltransferase activity	molecular_function	0.51002	1	9	1162	158	21470	Solyc07g032240.3,Solyc11g010110.2,Solyc11g012760.2,Solyc02g077520.3,Solyc11g020810.2,Solyc03g025270.3,Solyc03g026120.3,Solyc02g079415.1,Solyc02g087640.3
GO:0016744	transferase activity, transferring aldehyde or ketonic groups	molecular_function	0.51079	1	1	1162	12	21470	Solyc00g006800.3
GO:0005978	glycogen biosynthetic process	biological_process	0.5108	1	1	1162	12	21470	Solyc01g109790.3
GO:0004565	beta-galactosidase activity	molecular_function	0.51098	1	1	1162	12	21470	Solyc06g062580.3
GO:0009734	auxin-activated signaling pathway	biological_process	0.51194	1	4	1162	66	21470	Solyc01g068410.3,Solyc02g037530.3,Solyc04g056620.2,Solyc07g006900.2
GO:0022604	regulation of cell morphogenesis	biological_process	0.51549	1	1	1162	13	21470	Solyc03g115000.3
GO:0051783	regulation of nuclear division	biological_process	0.51555	1	3	1162	51	21470	Solyc02g086450.1,Solyc02g092980.3,Solyc10g080400.2
GO:2000024	regulation of leaf development	biological_process	0.51738	1	1	1162	14	21470	Solyc02g090600.1
GO:0046700	heterocycle catabolic process	biological_process	0.51797	1	8	1162	143	21470	Solyc01g100030.3,Solyc12g098500.2,Solyc11g005370.2,Solyc09g009640.3,Solyc06g074030.1,Solyc09g091420.3,Solyc07g006570.3,Solyc01g097970.3
GO:0044270	cellular nitrogen compound catabolic process	biological_process	0.51798	1	8	1162	143	21470	Solyc01g097970.3,Solyc07g006570.3,Solyc09g091420.3,Solyc06g074030.1,Solyc09g009640.3,Solyc11g005370.2,Solyc12g098500.2,Solyc01g100030.3
GO:0055067	monovalent inorganic cation homeostasis	biological_process	0.51818	1	2	1162	30	21470	Solyc08g078880.3,Solyc01g057770.3
GO:0032781	positive regulation of ATPase activity	biological_process	0.5187	1	1	1162	13	21470	Solyc07g018300.3
GO:0031399	regulation of protein modification process	biological_process	0.51908	1	10	1162	179	21470	Solyc07g005380.3,Solyc03g119040.3,Solyc12g096960.2,Solyc01g111170.3,Solyc09g090970.3,Solyc01g089850.3,Solyc02g092980.3,Solyc10g080400.2,Solyc09g091000.3,Solyc04g071310.3
GO:0070008	serine-type exopeptidase activity	molecular_function	0.51976	1	3	1162	49	21470	Solyc05g050780.3,Solyc02g014830.3,Solyc04g082120.3
GO:1901658	glycosyl compound catabolic process	biological_process	0.52029	1	1	1162	13	21470	Solyc12g098500.2
GO:0055082	cellular chemical homeostasis	biological_process	0.52087	1	4	1162	68	21470	Solyc03g121070.3,Solyc01g057770.3,Solyc09g014610.3,Solyc01g087150.3
GO:0002790	peptide secretion	biological_process	0.52143	1	1	1162	13	21470	Solyc11g073050.2
GO:0009306	protein secretion	biological_process	0.52143	1	1	1162	13	21470	Solyc11g073050.2
GO:0035592	establishment of protein localization to extracellular region	biological_process	0.52143	1	1	1162	13	21470	Solyc11g073050.2
GO:0071692	protein localization to extracellular region	biological_process	0.52143	1	1	1162	13	21470	Solyc11g073050.2
GO:0016880	acid-ammonia (or amide) ligase activity	molecular_function	0.52249	1	1	1162	13	21470	Solyc11g011390.2
GO:0010029	regulation of seed germination	biological_process	0.5226	1	1	1162	13	21470	Solyc07g049550.3
GO:1900140	regulation of seedling development	biological_process	0.5226	1	1	1162	13	21470	Solyc07g049550.3
GO:0052866	phosphatidylinositol phosphate phosphatase activity	molecular_function	0.52388	1	1	1162	13	21470	Solyc01g005090.3
GO:0071365	cellular response to auxin stimulus	biological_process	0.52421	1	4	1162	67	21470	Solyc07g006900.2,Solyc04g056620.2,Solyc02g037530.3,Solyc01g068410.3
GO:0010026	trichome differentiation	biological_process	0.5245	1	1	1162	13	21470	Solyc08g005050.3
GO:0000291	nuclear-transcribed mRNA catabolic process, exonucleolytic	biological_process	0.52487	1	1	1162	13	21470	Solyc06g074030.1
GO:0072595	maintenance of protein localization in organelle	biological_process	0.52512	1	1	1162	13	21470	Solyc09g091900.3
GO:0098803	respiratory chain complex	cellular_component	0.52817	1	3	1162	57	21470	Solyc12g036790.2,Solyc11g071790.2,Solyc11g068400.2
GO:0071428	rRNA-containing ribonucleoprotein complex export from nucleus	biological_process	0.5282	1	1	1162	13	21470	Solyc06g072120.3
GO:0003333	amino acid transmembrane transport	biological_process	0.52857	1	3	1162	51	21470	Solyc04g077050.3,Solyc01g111980.3,Solyc06g060110.3
GO:0035673	oligopeptide transmembrane transporter activity	molecular_function	0.52912	1	2	1162	31	21470	Solyc04g005070.3,Solyc05g006920.3
GO:0019220	regulation of phosphate metabolic process	biological_process	0.52973	1	9	1162	163	21470	Solyc02g092980.3,Solyc09g091000.3,Solyc04g071310.3,Solyc07g005380.3,Solyc03g119040.3,Solyc12g096960.2,Solyc01g111170.3,Solyc01g089850.3,Solyc09g090970.3
GO:0051174	regulation of phosphorus metabolic process	biological_process	0.52973	1	9	1162	163	21470	Solyc04g071310.3,Solyc09g091000.3,Solyc02g092980.3,Solyc01g089850.3,Solyc09g090970.3,Solyc01g111170.3,Solyc12g096960.2,Solyc03g119040.3,Solyc07g005380.3
GO:0050897	cobalt ion binding	molecular_function	0.52976	1	1	1162	13	21470	Solyc08g065490.3
GO:0005102	signaling receptor binding	molecular_function	0.53147	1	2	1162	34	21470	Solyc02g090600.1,Solyc01g109110.3
GO:0030258	lipid modification	biological_process	0.53242	1	4	1162	68	21470	Solyc12g011160.2,Solyc06g005750.3,Solyc01g005090.3,Solyc08g068390.3
GO:0098562	cytoplasmic side of membrane	cellular_component	0.53377	1	1	1162	13	21470	Solyc01g109110.3
GO:0016597	amino acid binding	molecular_function	0.53436	1	1	1162	13	21470	Solyc08g065490.3
GO:0000724	double-strand break repair via homologous recombination	biological_process	0.53499	1	2	1162	32	21470	Solyc08g077990.3,Solyc07g018300.3
GO:0009145	purine nucleoside triphosphate biosynthetic process	biological_process	0.53513	1	3	1162	54	21470	Solyc01g089970.3,Solyc08g082430.3,Solyc12g008730.2
GO:0009205	purine ribonucleoside triphosphate metabolic process	biological_process	0.53513	1	3	1162	54	21470	Solyc01g089970.3,Solyc12g008730.2,Solyc08g082430.3
GO:0009206	purine ribonucleoside triphosphate biosynthetic process	biological_process	0.53513	1	3	1162	54	21470	Solyc08g082430.3,Solyc12g008730.2,Solyc01g089970.3
GO:0016780	phosphotransferase activity, for other substituted phosphate groups	molecular_function	0.53524	1	1	1162	13	21470	Solyc02g070560.3
GO:0004396	hexokinase activity	molecular_function	0.53544	1	1	1162	13	21470	Solyc03g121070.3
GO:0008865	fructokinase activity	molecular_function	0.53544	1	1	1162	13	21470	Solyc03g121070.3
GO:1900618	regulation of shoot system morphogenesis	biological_process	0.53562	1	1	1162	15	21470	Solyc02g090600.1
GO:0030145	manganese ion binding	molecular_function	0.53566	1	2	1162	34	21470	Solyc11g006730.1,Solyc09g090010.3
GO:0010027	thylakoid membrane organization	biological_process	0.53569	1	1	1162	13	21470	Solyc02g094420.3
GO:0046351	disaccharide biosynthetic process	biological_process	0.53614	1	2	1162	31	21470	Solyc06g060600.2,Solyc03g007290.3
GO:0016645	oxidoreductase activity, acting on the CH-NH group of donors	molecular_function	0.53725	1	2	1162	32	21470	Solyc01g094280.3,Solyc08g061920.2
GO:0016742	hydroxymethyl-, formyl- and related transferase activity	molecular_function	0.53796	1	1	1162	13	21470	Solyc08g065490.3
GO:0071900	regulation of protein serine/threonine kinase activity	biological_process	0.53814	1	3	1162	50	21470	Solyc04g071310.3,Solyc01g089850.3,Solyc02g092980.3
GO:0016109	tetraterpenoid biosynthetic process	biological_process	0.53826	1	1	1162	13	21470	Solyc03g031860.3
GO:0016117	carotenoid biosynthetic process	biological_process	0.53826	1	1	1162	13	21470	Solyc03g031860.3
GO:0051704	multi-organism process	biological_process	0.53835	1	7	1162	124	21470	Solyc09g075920.1,Solyc07g055690.2,Solyc07g063700.2,Solyc04g077330.3,Solyc04g077270.3,Solyc10g006720.3,Solyc02g079570.3
GO:0008080	N-acetyltransferase activity	molecular_function	0.53846	1	4	1162	71	21470	Solyc08g068710.1,Solyc08g068690.1,Solyc08g068770.2,Solyc09g082230.1
GO:0018107	peptidyl-threonine phosphorylation	biological_process	0.5392	1	1	1162	13	21470	Solyc08g077990.3
GO:0018210	peptidyl-threonine modification	biological_process	0.5392	1	1	1162	13	21470	Solyc08g077990.3
GO:0005744	TIM23 mitochondrial import inner membrane translocase complex	cellular_component	0.53932	1	1	1162	14	21470	Solyc08g081430.3
GO:0051604	protein maturation	biological_process	0.54081	1	4	1162	71	21470	Solyc01g098780.3,Solyc12g006540.2,Solyc02g082080.1,Solyc03g005740.2
GO:0009124	nucleoside monophosphate biosynthetic process	biological_process	0.5414	1	2	1162	32	21470	Solyc01g097970.3,Solyc01g100030.3
GO:0090305	nucleic acid phosphodiester bond hydrolysis	biological_process	0.54222	1	4	1162	74	21470	Solyc04g074910.3,Solyc04g054510.3,Solyc06g072120.3,Solyc01g066840.3
GO:0019005	SCF ubiquitin ligase complex	cellular_component	0.54228	1	2	1162	32	21470	Solyc08g060810.3,Solyc12g009560.2
GO:0009664	plant-type cell wall organization	biological_process	0.5448	1	5	1162	89	21470	Solyc12g089380.2,Solyc10g084780.2,Solyc03g026120.3,Solyc06g049050.3,Solyc04g008230.3
GO:0009144	purine nucleoside triphosphate metabolic process	biological_process	0.54634	1	3	1162	55	21470	Solyc12g008730.2,Solyc08g082430.3,Solyc01g089970.3
GO:0005984	disaccharide metabolic process	biological_process	0.54791	1	3	1162	50	21470	Solyc12g009300.2,Solyc03g007290.3,Solyc06g060600.2
GO:0045910	negative regulation of DNA recombination	biological_process	0.54917	1	1	1162	15	21470	Solyc09g066100.3
GO:0051260	protein homooligomerization	biological_process	0.54953	1	1	1162	14	21470	Solyc08g081230.1
GO:0017038	protein import	biological_process	0.55035	1	4	1162	70	21470	Solyc06g082800.3,Solyc01g098230.3,Solyc08g081430.3,Solyc09g091180.3
GO:0005773	vacuole	cellular_component	0.55039	1	14	1162	253	21470	Solyc10g055810.2,Solyc02g082080.1,Solyc07g041900.3,Solyc02g094470.3,Solyc10g084120.2,Solyc01g111170.3,Solyc08g079080.3,Solyc02g014830.3,Solyc06g011350.3,Solyc06g062580.3,Solyc06g069470.3,Solyc06g051010.1,Solyc02g093960.3,Solyc03g026120.3
GO:0005048	signal sequence binding	molecular_function	0.55088	1	2	1162	33	21470	Solyc11g068980.2,Solyc09g091900.3
GO:0019748	secondary metabolic process	biological_process	0.5511	1	4	1162	70	21470	Solyc00g006800.3,Solyc10g078240.2,Solyc05g050780.3,Solyc10g078220.2
GO:0051259	protein complex oligomerization	biological_process	0.55136	1	2	1162	35	21470	Solyc08g062340.3,Solyc08g081230.1
GO:1905268	negative regulation of chromatin organization	biological_process	0.55256	1	1	1162	15	21470	Solyc09g066100.3
GO:0000956	nuclear-transcribed mRNA catabolic process	biological_process	0.55276	1	3	1162	53	21470	Solyc06g074030.1,Solyc09g009640.3,Solyc11g005370.2
GO:0090698	post-embryonic plant morphogenesis	biological_process	0.55335	1	1	1162	14	21470	Solyc09g074270.3
GO:0140053	mitochondrial gene expression	biological_process	0.5535	1	2	1162	35	21470	Solyc12g011270.2,Solyc04g014390.3
GO:0005199	structural constituent of cell wall	molecular_function	0.55377	1	1	1162	15	21470	Solyc02g078100.3
GO:0006857	oligopeptide transport	biological_process	0.55403	1	2	1162	32	21470	Solyc05g006920.3,Solyc05g006010.3
GO:0008238	exopeptidase activity	molecular_function	0.55436	1	4	1162	70	21470	Solyc05g009790.2,Solyc04g082120.3,Solyc05g050780.3,Solyc02g014830.3
GO:0010038	response to metal ion	biological_process	0.55472	1	4	1162	70	21470	Solyc00g006800.3,Solyc07g049550.3,Solyc01g087150.3,Solyc07g026650.3
GO:0045239	tricarboxylic acid cycle enzyme complex	cellular_component	0.55711	1	1	1162	14	21470	Solyc05g056480.3
GO:0006265	DNA topological change	biological_process	0.55788	1	1	1162	14	21470	Solyc07g018300.3
GO:0009123	nucleoside monophosphate metabolic process	biological_process	0.5588	1	2	1162	33	21470	Solyc01g097970.3,Solyc01g100030.3
GO:0042162	telomeric DNA binding	molecular_function	0.55923	1	1	1162	14	21470	Solyc07g018300.3
GO:0098552	side of membrane	cellular_component	0.55938	1	1	1162	14	21470	Solyc01g109110.3
GO:0022603	regulation of anatomical structure morphogenesis	biological_process	0.55967	1	2	1162	35	21470	Solyc03g115000.3,Solyc02g090600.1
GO:0006544	glycine metabolic process	biological_process	0.5597	1	1	1162	14	21470	Solyc08g065490.3
GO:0009071	serine family amino acid catabolic process	biological_process	0.56033	1	1	1162	14	21470	Solyc08g065490.3
GO:0009165	nucleotide biosynthetic process	biological_process	0.56047	1	8	1162	148	21470	Solyc05g005160.3,Solyc01g100030.3,Solyc01g088480.3,Solyc01g097970.3,Solyc01g089970.3,Solyc08g082430.3,Solyc12g008730.2,Solyc08g077300.3
GO:0098590	plasma membrane region	cellular_component	0.56073	1	1	1162	14	21470	Solyc06g065850.2
GO:0009668	plastid membrane organization	biological_process	0.56101	1	1	1162	14	21470	Solyc02g094420.3
GO:0043547	positive regulation of GTPase activity	biological_process	0.56234	1	1	1162	14	21470	Solyc02g087300.1
GO:0006085	acetyl-CoA biosynthetic process	biological_process	0.56241	1	1	1162	14	21470	Solyc05g005160.3
GO:0016160	amylase activity	molecular_function	0.56252	1	1	1162	14	21470	Solyc09g091030.3
GO:0005089	Rho guanyl-nucleotide exchange factor activity	molecular_function	0.56358	1	1	1162	14	21470	Solyc12g096220.2
GO:0043462	regulation of ATPase activity	biological_process	0.56558	1	1	1162	15	21470	Solyc07g018300.3
GO:0005384	manganese ion transmembrane transporter activity	molecular_function	0.56806	1	1	1162	16	21470	Solyc05g054730.3
GO:0000725	recombinational repair	biological_process	0.56964	1	2	1162	34	21470	Solyc08g077990.3,Solyc07g018300.3
GO:0016868	intramolecular transferase activity, phosphotransferases	molecular_function	0.57023	1	1	1162	15	21470	Solyc05g046340.2
GO:0009072	aromatic amino acid family metabolic process	biological_process	0.57309	1	4	1162	72	21470	Solyc07g007590.1,Solyc09g011870.2,Solyc03g111850.3,Solyc11g072520.2
GO:0007568	aging	biological_process	0.57378	1	2	1162	34	21470	Solyc07g049550.3,Solyc08g005610.3
GO:0008235	metalloexopeptidase activity	molecular_function	0.57571	1	1	1162	15	21470	Solyc05g009790.2
GO:0031023	microtubule organizing center organization	biological_process	0.57586	1	1	1162	16	21470	Solyc03g098050.3
GO:0009199	ribonucleoside triphosphate metabolic process	biological_process	0.57637	1	3	1162	57	21470	Solyc12g008730.2,Solyc08g082430.3,Solyc01g089970.3
GO:0009201	ribonucleoside triphosphate biosynthetic process	biological_process	0.57637	1	3	1162	57	21470	Solyc01g089970.3,Solyc12g008730.2,Solyc08g082430.3
GO:0004532	exoribonuclease activity	molecular_function	0.57724	1	1	1162	15	21470	Solyc06g074030.1
GO:0016896	exoribonuclease activity, producing 5-phosphomonoesters	molecular_function	0.57724	1	1	1162	15	21470	Solyc06g074030.1
GO:0071695	anatomical structure maturation	biological_process	0.57748	1	2	1162	34	21470	Solyc07g049550.3,Solyc08g005610.3
GO:0016759	cellulose synthase activity	molecular_function	0.57904	1	2	1162	35	21470	Solyc07g043390.3,Solyc07g043395.1
GO:0016760	cellulose synthase (UDP-forming) activity	molecular_function	0.57904	1	2	1162	35	21470	Solyc07g043390.3,Solyc07g043395.1
GO:0009832	plant-type cell wall biogenesis	biological_process	0.57905	1	4	1162	74	21470	Solyc05g012070.3,Solyc02g089170.3,Solyc03g019750.3,Solyc02g065740.3
GO:0006801	superoxide metabolic process	biological_process	0.57996	1	1	1162	15	21470	Solyc06g048410.3
GO:0042435	indole-containing compound biosynthetic process	biological_process	0.58006	1	1	1162	15	21470	Solyc03g111850.3
GO:1901137	carbohydrate derivative biosynthetic process	biological_process	0.58089	1	17	1162	316	21470	Solyc07g044960.1,Solyc08g078640.2,Solyc01g100030.3,Solyc01g089970.3,Solyc08g076460.3,Solyc06g005490.3,Solyc08g080140.3,Solyc05g046340.2,Solyc05g046330.3,Solyc12g062940.2,Solyc05g005160.3,Solyc04g082670.3,Solyc01g097970.3,Solyc07g018200.1,Solyc12g008730.2,Solyc08g082430.3,Solyc02g093430.3
GO:0005216	ion channel activity	molecular_function	0.58163	1	6	1162	110	21470	Solyc01g095770.3,Solyc02g077290.2,Solyc05g050350.2,Solyc04g078860.3,Solyc09g014610.3,Solyc11g011500.2
GO:0016741	transferase activity, transferring one-carbon groups	molecular_function	0.58415	1	18	1162	337	21470	Solyc11g012760.2,Solyc07g032240.3,Solyc03g026030.1,Solyc04g040180.3,Solyc08g076360.3,Solyc02g093230.3,Solyc03g026120.3,Solyc02g087640.3,Solyc02g079415.1,Solyc11g020810.2,Solyc03g025270.3,Solyc02g077520.3,Solyc11g010110.2,Solyc04g058180.3,Solyc10g052600.1,Solyc08g065490.3,Solyc05g050000.3,Solyc01g111830.3
GO:0008168	methyltransferase activity	molecular_function	0.58511	1	17	1162	319	21470	Solyc02g093230.3,Solyc08g076360.3,Solyc11g012760.2,Solyc04g040180.3,Solyc03g026030.1,Solyc07g032240.3,Solyc03g025270.3,Solyc11g020810.2,Solyc02g087640.3,Solyc02g079415.1,Solyc03g026120.3,Solyc04g058180.3,Solyc02g077520.3,Solyc11g010110.2,Solyc01g111830.3,Solyc10g052600.1,Solyc05g050000.3
GO:0006986	response to unfolded protein	biological_process	0.58639	1	1	1162	15	21470	Solyc08g082820.3
GO:0034620	cellular response to unfolded protein	biological_process	0.58639	1	1	1162	15	21470	Solyc08g082820.3
GO:0055072	iron ion homeostasis	biological_process	0.58699	1	1	1162	16	21470	Solyc01g087150.3
GO:0061024	membrane organization	biological_process	0.58713	1	6	1162	111	21470	Solyc02g087300.1,Solyc10g086510.2,Solyc02g094420.3,Solyc01g006950.3,Solyc10g017810.2,Solyc11g068980.2
GO:0006278	RNA-dependent DNA biosynthetic process	biological_process	0.58896	1	1	1162	16	21470	Solyc07g018300.3
GO:0019887	protein kinase regulator activity	molecular_function	0.59001	1	3	1162	54	21470	Solyc11g066480.2,Solyc04g071310.3,Solyc02g092980.3
GO:0016108	tetraterpenoid metabolic process	biological_process	0.59012	1	1	1162	15	21470	Solyc03g031860.3
GO:0016116	carotenoid metabolic process	biological_process	0.59012	1	1	1162	15	21470	Solyc03g031860.3
GO:0005249	voltage-gated potassium channel activity	molecular_function	0.59098	1	1	1162	15	21470	Solyc11g011500.2
GO:1901293	nucleoside phosphate biosynthetic process	biological_process	0.59181	1	8	1162	152	21470	Solyc01g100030.3,Solyc05g005160.3,Solyc01g088480.3,Solyc01g097970.3,Solyc01g089970.3,Solyc12g008730.2,Solyc08g082430.3,Solyc08g077300.3
GO:0003697	single-stranded DNA binding	molecular_function	0.59497	1	2	1162	35	21470	Solyc10g086210.2,Solyc07g018300.3
GO:0051053	negative regulation of DNA metabolic process	biological_process	0.59512	1	1	1162	17	21470	Solyc09g066100.3
GO:0030126	COPI vesicle coat	cellular_component	0.59746	1	1	1162	16	21470	Solyc12g044910.2
GO:0030137	COPI-coated vesicle	cellular_component	0.59746	1	1	1162	16	21470	Solyc12g044910.2
GO:0030663	COPI-coated vesicle membrane	cellular_component	0.59746	1	1	1162	16	21470	Solyc12g044910.2
GO:0009787	regulation of abscisic acid-activated signaling pathway	biological_process	0.59923	1	1	1162	16	21470	Solyc06g060230.3
GO:1901419	regulation of response to alcohol	biological_process	0.59923	1	1	1162	16	21470	Solyc06g060230.3
GO:1905957	regulation of cellular response to alcohol	biological_process	0.59923	1	1	1162	16	21470	Solyc06g060230.3
GO:0072657	protein localization to membrane	biological_process	0.60116	1	4	1162	77	21470	Solyc10g017810.2,Solyc11g068980.2,Solyc06g065850.2,Solyc10g086510.2
GO:0140103	catalytic activity, acting on a glycoprotein	molecular_function	0.60187	1	1	1162	16	21470	Solyc02g093430.3
GO:0006006	glucose metabolic process	biological_process	0.6019	1	2	1162	35	21470	Solyc06g005490.3,Solyc04g076880.3
GO:0009142	nucleoside triphosphate biosynthetic process	biological_process	0.60237	1	3	1162	59	21470	Solyc12g008730.2,Solyc08g082430.3,Solyc01g089970.3
GO:1901657	glycosyl compound metabolic process	biological_process	0.60258	1	4	1162	75	21470	Solyc08g082430.3,Solyc11g012760.2,Solyc12g098500.2,Solyc01g089970.3
GO:0060968	regulation of gene silencing	biological_process	0.60281	1	1	1162	17	21470	Solyc09g066100.3
GO:0030261	chromosome condensation	biological_process	0.60289	1	1	1162	17	21470	Solyc09g066100.3
GO:0012501	programmed cell death	biological_process	0.60303	1	2	1162	36	21470	Solyc09g075040.3,Solyc01g005220.3
GO:0006778	porphyrin-containing compound metabolic process	biological_process	0.60349	1	3	1162	55	21470	Solyc04g015750.3,Solyc02g062610.3,Solyc05g055760.3
GO:0035384	thioester biosynthetic process	biological_process	0.60358	1	1	1162	16	21470	Solyc05g005160.3
GO:0071616	acyl-CoA biosynthetic process	biological_process	0.60358	1	1	1162	16	21470	Solyc05g005160.3
GO:0098797	plasma membrane protein complex	cellular_component	0.60549	1	2	1162	37	21470	Solyc01g109110.3,Solyc07g006900.2
GO:0016604	nuclear body	cellular_component	0.60636	1	1	1162	16	21470	Solyc03g025270.3
GO:0048585	negative regulation of response to stimulus	biological_process	0.60664	1	2	1162	36	21470	Solyc09g075010.3,Solyc06g060230.3
GO:0004364	glutathione transferase activity	molecular_function	0.60704	1	1	1162	17	21470	Solyc09g063150.3
GO:0019899	enzyme binding	molecular_function	0.6071	1	13	1162	243	21470	Solyc01g096290.3,Solyc08g008590.3,Solyc01g098900.3,Solyc12g098940.2,Solyc12g099030.2,Solyc02g092980.3,Solyc08g083120.3,Solyc01g089850.3,Solyc06g060230.3,Solyc01g067120.3,Solyc12g096220.2,Solyc08g016670.3,Solyc03g119040.3
GO:0045839	negative regulation of mitotic nuclear division	biological_process	0.60785	1	1	1162	19	21470	Solyc02g086450.1
GO:0090696	post-embryonic plant organ development	biological_process	0.6079	1	1	1162	16	21470	Solyc09g074270.3
GO:0009081	branched-chain amino acid metabolic process	biological_process	0.6083	1	2	1162	36	21470	Solyc05g056480.3,Solyc02g022930.3
GO:0021700	developmental maturation	biological_process	0.6085	1	2	1162	36	21470	Solyc08g005610.3,Solyc07g049550.3
GO:0030570	pectate lyase activity	molecular_function	0.60869	1	1	1162	16	21470	Solyc09g061890.3
GO:0030641	regulation of cellular pH	biological_process	0.60878	1	1	1162	16	21470	Solyc01g057770.3
GO:0051453	regulation of intracellular pH	biological_process	0.60878	1	1	1162	16	21470	Solyc01g057770.3
GO:0042214	terpene metabolic process	biological_process	0.60989	1	1	1162	16	21470	Solyc01g101180.3
GO:0048589	developmental growth	biological_process	0.61047	1	3	1162	56	21470	Solyc09g075010.3,Solyc12g096570.1,Solyc03g115000.3
GO:0031146	SCF-dependent proteasomal ubiquitin-dependent protein catabolic process	biological_process	0.61056	1	2	1162	36	21470	Solyc12g009560.2,Solyc08g060810.3
GO:0005544	calcium-dependent phospholipid binding	molecular_function	0.61129	1	1	1162	17	21470	Solyc01g097550.3
GO:0019252	starch biosynthetic process	biological_process	0.61214	1	1	1162	16	21470	Solyc01g109790.3
GO:0003860	3-hydroxyisobutyryl-CoA hydrolase activity	molecular_function	0.61241	1	1	1162	17	21470	Solyc12g011160.2
GO:0009628	response to abiotic stimulus	biological_process	0.61379	1	24	1162	454	21470	Solyc08g079530.3,Solyc10g084120.2,Solyc04g076860.3,Solyc02g094470.3,Solyc07g049550.3,Solyc09g075820.3,Solyc06g011350.3,Solyc04g016000.3,Solyc05g047690.3,Solyc01g111170.3,Solyc01g065700.3,Solyc10g079880.2,Solyc08g061130.3,Solyc09g075010.3,Solyc08g062340.3,Solyc02g084240.3,Solyc06g005170.3,Solyc08g005610.3,Solyc01g095140.3,Solyc06g073180.3,Solyc07g055710.3,Solyc01g100850.3,Solyc01g095150.3,Solyc04g…
GO:0006360	transcription by RNA polymerase I	biological_process	0.6139	1	1	1162	17	21470	Solyc09g010500.3
GO:0015925	galactosidase activity	molecular_function	0.61455	1	1	1162	16	21470	Solyc06g062580.3
GO:0010941	regulation of cell death	biological_process	0.61514	1	1	1162	17	21470	Solyc07g063090.1
GO:0003680	AT DNA binding	molecular_function	0.61828	1	2	1162	39	21470	Solyc08g007560.2,Solyc06g060500.1
GO:0050662	obsolete coenzyme binding	molecular_function	0.61853	1	2	1162	37	21470	Solyc02g038740.3,Solyc06g074670.3
GO:0006020	inositol metabolic process	biological_process	0.61959	1	1	1162	17	21470	Solyc03g097410.1
GO:0010017	red or far-red light signaling pathway	biological_process	0.61969	1	1	1162	17	21470	Solyc08g061130.3
GO:0071489	cellular response to red or far red light	biological_process	0.61969	1	1	1162	17	21470	Solyc08g061130.3
GO:0031570	DNA integrity checkpoint	biological_process	0.6215	1	1	1162	17	21470	Solyc07g018300.3
GO:0000018	regulation of DNA recombination	biological_process	0.62303	1	1	1162	18	21470	Solyc09g066100.3
GO:0006779	porphyrin-containing compound biosynthetic process	biological_process	0.62357	1	2	1162	37	21470	Solyc05g055760.3,Solyc04g015750.3
GO:0006558	L-phenylalanine metabolic process	biological_process	0.62499	1	1	1162	17	21470	Solyc11g072520.2
GO:1902221	erythrose 4-phosphate/phosphoenolpyruvate family amino acid metabolic process	biological_process	0.62499	1	1	1162	17	21470	Solyc11g072520.2
GO:0016832	aldehyde-lyase activity	molecular_function	0.62506	1	1	1162	17	21470	Solyc10g083570.2
GO:0000152	nuclear ubiquitin ligase complex	cellular_component	0.6258	1	1	1162	17	21470	Novel00361
GO:0004713	protein tyrosine kinase activity	molecular_function	0.62613	1	1	1162	17	21470	Solyc09g090210.3
GO:0016410	N-acyltransferase activity	molecular_function	0.62625	1	4	1162	79	21470	Solyc08g068710.1,Solyc08g068690.1,Solyc09g082230.1,Solyc08g068770.2
GO:0009772	photosynthetic electron transport in photosystem II	biological_process	0.62671	1	1	1162	22	21470	Solyc01g048590.2
GO:0004650	polygalacturonase activity	molecular_function	0.62732	1	3	1162	57	21470	Solyc05g005170.3,Solyc05g050000.3,Solyc04g008230.3
GO:0032270	positive regulation of cellular protein metabolic process	biological_process	0.62805	1	6	1162	117	21470	Solyc04g005510.3,Solyc03g119040.3,Solyc01g011000.3,Solyc01g010580.3,Solyc01g010540.3,Solyc04g071310.3
GO:0046839	phospholipid dephosphorylation	biological_process	0.62931	1	1	1162	17	21470	Solyc01g005090.3
GO:0046856	phosphatidylinositol dephosphorylation	biological_process	0.62931	1	1	1162	17	21470	Solyc01g005090.3
GO:0070069	cytochrome complex	cellular_component	0.62942	1	1	1162	20	21470	Solyc11g068400.2
GO:0030004	cellular monovalent inorganic cation homeostasis	biological_process	0.62943	1	1	1162	17	21470	Solyc01g057770.3
GO:0051784	negative regulation of nuclear division	biological_process	0.63055	1	1	1162	20	21470	Solyc02g086450.1
GO:0006865	amino acid transport	biological_process	0.6311	1	3	1162	59	21470	Solyc04g077050.3,Solyc01g111980.3,Solyc06g060110.3
GO:0016837	carbon-oxygen lyase activity, acting on polysaccharides	molecular_function	0.63134	1	1	1162	17	21470	Solyc09g061890.3
GO:0031503	protein-containing complex localization	biological_process	0.63148	1	2	1162	38	21470	Solyc06g072120.3,Solyc02g087300.1
GO:0030488	tRNA methylation	biological_process	0.63196	1	1	1162	17	21470	Solyc04g081360.3
GO:0007131	reciprocal meiotic recombination	biological_process	0.63198	1	1	1162	17	21470	Solyc07g018300.3
GO:0035825	homologous recombination	biological_process	0.63198	1	1	1162	17	21470	Solyc07g018300.3
GO:0042393	histone binding	molecular_function	0.6325	1	2	1162	37	21470	Solyc09g005360.3,Solyc06g051420.3
GO:0015740	C4-dicarboxylate transport	biological_process	0.63268	1	1	1162	17	21470	Solyc11g010500.1
GO:0015743	malate transport	biological_process	0.63268	1	1	1162	17	21470	Solyc11g010500.1
GO:0090114	COPII-coated vesicle budding	biological_process	0.63353	1	1	1162	18	21470	Solyc02g087300.1
GO:0043087	regulation of GTPase activity	biological_process	0.63398	1	1	1162	17	21470	Solyc02g087300.1
GO:0015295	solute:proton symporter activity	molecular_function	0.63538	1	3	1162	57	21470	Solyc05g006920.3,Solyc04g005070.3,Solyc09g075820.3
GO:0015491	cation:cation antiporter activity	molecular_function	0.63573	1	1	1162	17	21470	Solyc05g054730.3
GO:0006873	cellular ion homeostasis	biological_process	0.63599	1	3	1162	59	21470	Solyc01g057770.3,Solyc09g014610.3,Solyc01g087150.3
GO:0016763	transferase activity, transferring pentosyl groups	molecular_function	0.6369	1	2	1162	38	21470	Solyc05g005280.3,Solyc01g009470.2
GO:0140110	transcription regulator activity	molecular_function	0.63784	1	44	1162	853	21470	Solyc05g009790.2,Solyc04g072900.1,Solyc08g007230.2,Solyc06g070990.3,Solyc05g052050.1,Solyc08g061130.3,Solyc07g053450.3,Solyc11g045680.2,Solyc03g116890.3,Solyc08g078180.1,Solyc10g007970.2,Solyc11g010240.2,Solyc01g106177.1,Solyc09g066350.1,Solyc12g056590.2,Solyc02g032950.3,Solyc09g089930.2,Solyc11g010710.2,Solyc06g066370.3,Solyc09g014990.3,Solyc02g080890.3,Solyc05g054400.3,Solyc08g005050.3,Solyc03g…
GO:0051049	regulation of transport	biological_process	0.63812	1	3	1162	60	21470	Solyc11g011500.2,Solyc11g073050.2,Solyc09g075010.3
GO:0032507	maintenance of protein location in cell	biological_process	0.63866	1	1	1162	18	21470	Solyc09g091900.3
GO:0045185	maintenance of protein location	biological_process	0.63866	1	1	1162	18	21470	Solyc09g091900.3
GO:0000978	RNA polymerase II cis-regulatory region sequence-specific DNA binding	molecular_function	0.63951	1	2	1162	39	21470	Solyc04g016000.3,Solyc07g055710.3
GO:0034220	ion transmembrane transport	biological_process	0.63963	1	17	1162	336	21470	Solyc04g054730.3,Solyc03g097840.3,Solyc02g094470.3,Solyc12g008730.2,Solyc03g117480.3,Solyc06g060110.3,Solyc02g077290.2,Solyc04g077050.3,Solyc01g100390.3,Solyc07g043230.3,Solyc04g078860.3,Solyc08g008420.3,Solyc07g014680.3,Solyc02g082080.1,Solyc11g011500.2,Solyc11g010500.1,Solyc01g111980.3
GO:0043624	cellular protein complex disassembly	biological_process	0.63971	1	2	1162	40	21470	Solyc04g005510.3,Solyc01g011000.3
GO:0009965	leaf morphogenesis	biological_process	0.64024	1	1	1162	19	21470	Solyc02g090600.1
GO:0000288	nuclear-transcribed mRNA catabolic process, deadenylation-dependent decay	biological_process	0.64097	1	1	1162	18	21470	Solyc06g074030.1
GO:0140326	ATPase-coupled intramembrane lipid transporter activity	molecular_function	0.64174	1	1	1162	18	21470	Solyc02g069420.3
GO:0022406	membrane docking	biological_process	0.6447	1	2	1162	39	21470	Solyc01g006950.3,Solyc11g073050.2
GO:0048278	vesicle docking	biological_process	0.6447	1	2	1162	39	21470	Solyc01g006950.3,Solyc11g073050.2
GO:0140056	organelle localization by membrane tethering	biological_process	0.6447	1	2	1162	39	21470	Solyc11g073050.2,Solyc01g006950.3
GO:0008375	acetylglucosaminyltransferase activity	molecular_function	0.64507	1	2	1162	39	21470	Solyc12g055960.1,Solyc02g093430.3
GO:0045263	proton-transporting ATP synthase complex, coupling factor F(o)	cellular_component	0.64617	1	1	1162	21	21470	Solyc12g008730.2
GO:0000096	sulfur amino acid metabolic process	biological_process	0.64712	1	2	1162	39	21470	Solyc10g012370.3,Solyc02g082850.3
GO:0019901	protein kinase binding	molecular_function	0.64858	1	3	1162	59	21470	Solyc02g092980.3,Solyc03g119040.3,Solyc01g089850.3
GO:0000049	tRNA binding	molecular_function	0.64871	1	1	1162	18	21470	Solyc11g012760.2
GO:0016413	O-acetyltransferase activity	molecular_function	0.64911	1	2	1162	39	21470	Solyc02g089710.3,Solyc02g082850.3
GO:0043596	nuclear replication fork	cellular_component	0.64951	1	1	1162	18	21470	Solyc07g018300.3
GO:0009411	response to UV	biological_process	0.65104	1	1	1162	18	21470	Solyc08g079530.3
GO:0016571	histone methylation	biological_process	0.65148	1	2	1162	39	21470	Solyc07g032240.3,Solyc03g025270.3
GO:0009707	chloroplast outer membrane	cellular_component	0.65167	1	1	1162	18	21470	Solyc07g049690.3
GO:0015075	ion transmembrane transporter activity	molecular_function	0.65201	1	30	1162	574	21470	Solyc05g051400.3,Solyc05g006920.3,Solyc06g060110.3,Solyc02g077290.2,Solyc01g095770.3,Solyc04g077050.3,Solyc08g081810.3,Solyc05g054730.3,Solyc09g075820.3,Solyc12g008730.2,Solyc03g117480.3,Solyc01g057770.3,Solyc01g079150.3,Solyc08g078880.3,Solyc04g054730.3,Solyc01g111980.3,Solyc06g084140.3,Solyc11g011500.2,Solyc11g010500.1,Solyc03g116900.3,Solyc07g014680.3,Solyc05g050350.2,Solyc02g082080.1,Solyc07g…
GO:0000041	transition metal ion transport	biological_process	0.65227	1	2	1162	43	21470	Solyc07g043230.3,Solyc02g082080.1
GO:0005088	Ras guanyl-nucleotide exchange factor activity	molecular_function	0.65286	1	1	1162	18	21470	Solyc12g096220.2
GO:0000165	MAPK cascade	biological_process	0.65314	1	1	1162	18	21470	Solyc06g005170.3
GO:0005666	RNA polymerase III complex	cellular_component	0.65401	1	1	1162	19	21470	Solyc09g010500.3
GO:0005887	integral component of plasma membrane	cellular_component	0.65428	1	4	1162	80	21470	Solyc09g075820.3,Solyc04g054730.3,Solyc04g014490.1,Solyc01g057770.3
GO:0030127	COPII vesicle coat	cellular_component	0.65514	1	1	1162	19	21470	Solyc02g087300.1
GO:0050801	ion homeostasis	biological_process	0.65531	1	4	1162	80	21470	Solyc01g057770.3,Solyc08g078880.3,Solyc09g014610.3,Solyc01g087150.3
GO:0009678	pyrophosphate hydrolysis-driven proton transmembrane transporter activity	molecular_function	0.65769	1	2	1162	40	21470	Solyc01g100390.3,Solyc03g117480.3
GO:0016407	acetyltransferase activity	molecular_function	0.65792	1	6	1162	121	21470	Solyc09g082230.1,Solyc08g068770.2,Solyc02g082850.3,Solyc02g089710.3,Solyc08g068710.1,Solyc08g068690.1
GO:0034762	regulation of transmembrane transport	biological_process	0.65823	1	1	1162	20	21470	Solyc11g011500.2
GO:0034765	regulation of ion transmembrane transport	biological_process	0.65823	1	1	1162	20	21470	Solyc11g011500.2
GO:0051247	positive regulation of protein metabolic process	biological_process	0.65836	1	6	1162	121	21470	Solyc01g010540.3,Solyc04g071310.3,Solyc01g011000.3,Solyc04g005510.3,Solyc03g119040.3,Solyc01g010580.3
GO:0030015	CCR4-NOT core complex	cellular_component	0.65943	1	1	1162	20	21470	Solyc06g074030.1
GO:0090150	establishment of protein localization to membrane	biological_process	0.66052	1	3	1162	63	21470	Solyc10g086510.2,Solyc11g068980.2,Solyc10g017810.2
GO:0006098	pentose-phosphate shunt	biological_process	0.6624	1	1	1162	19	21470	Solyc00g006800.3
GO:0140303	intramembrane lipid transporter activity	molecular_function	0.66248	1	1	1162	19	21470	Solyc02g069420.3
GO:0090407	organophosphate biosynthetic process	biological_process	0.66426	1	13	1162	256	21470	Solyc08g077300.3,Solyc08g082430.3,Solyc12g008730.2,Solyc12g015860.2,Solyc01g097970.3,Solyc01g088480.3,Solyc01g089970.3,Solyc01g100030.3,Solyc05g005160.3,Solyc08g080170.3,Solyc11g007020.2,Solyc05g055760.3,Solyc06g005490.3
GO:0005778	peroxisomal membrane	cellular_component	0.66584	1	1	1162	19	21470	Solyc02g038740.3
GO:0031903	microbody membrane	cellular_component	0.66584	1	1	1162	19	21470	Solyc02g038740.3
GO:0030244	cellulose biosynthetic process	biological_process	0.66586	1	2	1162	41	21470	Solyc07g043395.1,Solyc07g043390.3
GO:0002833	positive regulation of response to biotic stimulus	biological_process	0.66617	1	1	1162	19	21470	Solyc04g054690.3
GO:0035556	intracellular signal transduction	biological_process	0.66652	1	17	1162	333	21470	Solyc12g088820.2,Solyc11g073050.2,Solyc06g005170.3,Solyc09g075420.3,Solyc10g077010.2,Solyc06g073830.1,Solyc03g095510.3,Solyc01g067900.3,Solyc03g098050.3,Solyc02g087300.1,Solyc11g065660.2,Solyc01g096820.3,Solyc11g072240.2,Solyc02g083850.3,Solyc02g068680.1,Solyc01g008950.3,Solyc10g005030.3
GO:0098687	chromosomal region	cellular_component	0.66855	1	2	1162	40	21470	Solyc07g018300.3,Solyc01g080600.3
GO:0033013	tetrapyrrole metabolic process	biological_process	0.66994	1	3	1162	61	21470	Solyc05g055760.3,Solyc02g062610.3,Solyc04g015750.3
GO:0000904	cell morphogenesis involved in differentiation	biological_process	0.6702	1	1	1162	19	21470	Solyc08g005050.3
GO:0016814	hydrolase activity, acting on carbon-nitrogen (but not peptide) bonds, in cyclic amidines	molecular_function	0.67039	1	1	1162	19	21470	Solyc01g094280.3
GO:0016668	oxidoreductase activity, acting on a sulfur group of donors, NAD(P) as acceptor	molecular_function	0.67062	1	1	1162	20	21470	Solyc01g100360.3
GO:0009527	plastid outer membrane	cellular_component	0.67184	1	1	1162	19	21470	Solyc07g049690.3
GO:0043254	regulation of protein-containing complex assembly	biological_process	0.67282	1	2	1162	42	21470	Solyc05g018570.3,Solyc03g123730.3
GO:0007127	meiosis I	biological_process	0.67337	1	1	1162	19	21470	Solyc07g018300.3
GO:0008094	DNA-dependent ATPase activity	molecular_function	0.67344	1	3	1162	61	21470	Solyc09g008630.3,Solyc01g079507.1,Solyc02g082180.3
GO:0006835	dicarboxylic acid transport	biological_process	0.67392	1	1	1162	19	21470	Solyc11g010500.1
GO:0022843	voltage-gated cation channel activity	molecular_function	0.67421	1	1	1162	19	21470	Solyc11g011500.2
GO:0017048	Rho GTPase binding	molecular_function	0.67516	1	1	1162	19	21470	Solyc12g096220.2
GO:0007186	G protein-coupled receptor signaling pathway	biological_process	0.67532	1	1	1162	19	21470	Solyc01g109110.3
GO:0009690	cytokinin metabolic process	biological_process	0.67544	1	1	1162	20	21470	Solyc08g061920.2
GO:0005977	glycogen metabolic process	biological_process	0.67764	1	1	1162	19	21470	Solyc01g109790.3
GO:0006112	energy reserve metabolic process	biological_process	0.67764	1	1	1162	19	21470	Solyc01g109790.3
GO:0004525	ribonuclease III activity	molecular_function	0.67871	1	2	1162	48	21470	Solyc11g008520.2,Solyc05g041920.3
GO:0032296	double-stranded RNA-specific ribonuclease activity	molecular_function	0.67871	1	2	1162	48	21470	Solyc05g041920.3,Solyc11g008520.2
GO:0046174	polyol catabolic process	biological_process	0.679	1	1	1162	20	21470	Solyc06g005490.3
GO:0046916	cellular transition metal ion homeostasis	biological_process	0.67997	1	1	1162	21	21470	Solyc01g087150.3
GO:0015294	solute:cation symporter activity	molecular_function	0.67998	1	3	1162	61	21470	Solyc04g005070.3,Solyc09g075820.3,Solyc05g006920.3
GO:0045156	electron transporter, transferring electrons within the cyclic electron transport pathway of photosynthesis activity	molecular_function	0.68034	1	1	1162	25	21470	Solyc01g048590.2
GO:0019751	polyol metabolic process	biological_process	0.68058	1	2	1162	42	21470	Solyc03g097410.1,Solyc06g005490.3
GO:0009723	response to ethylene	biological_process	0.68269	1	2	1162	41	21470	Solyc01g087150.3,Solyc07g049550.3
GO:0004177	aminopeptidase activity	molecular_function	0.68413	1	1	1162	20	21470	Solyc05g009790.2
GO:0046983	protein dimerization activity	molecular_function	0.68449	1	34	1162	706	21470	Solyc11g007930.2,Solyc01g080600.3,Solyc06g005390.1,Solyc11g028175.1,Solyc03g005227.1,Solyc01g074010.3,Solyc04g011390.1,Solyc10g006510.3,Solyc01g086820.3,Solyc07g055690.2,Solyc08g005050.3,Solyc09g065755.1,Solyc11g072860.2,Solyc01g067340.2,Solyc06g075960.1,Solyc11g073250.2,Solyc04g015060.2,Solyc11g010240.2,Solyc01g073970.3,Solyc04g078800.3,Solyc02g077520.3,Solyc02g038690.1,Solyc12g035225.1,Solyc05g…
GO:0032103	positive regulation of response to external stimulus	biological_process	0.68468	1	1	1162	20	21470	Solyc04g054690.3
GO:0004185	serine-type carboxypeptidase activity	molecular_function	0.68627	1	2	1162	42	21470	Solyc05g050780.3,Solyc02g014830.3
GO:0015299	solute:proton antiporter activity	molecular_function	0.68771	1	2	1162	41	21470	Solyc08g078880.3,Solyc08g081810.3
GO:0005244	voltage-gated ion channel activity	molecular_function	0.68883	1	2	1162	41	21470	Solyc11g011500.2,Solyc09g014610.3
GO:0022832	voltage-gated channel activity	molecular_function	0.68883	1	2	1162	41	21470	Solyc11g011500.2,Solyc09g014610.3
GO:0030545	receptor regulator activity	molecular_function	0.68907	1	1	1162	23	21470	Solyc02g090600.1
GO:0030546	signaling receptor activator activity	molecular_function	0.68907	1	1	1162	23	21470	Solyc02g090600.1
[truncated: 678 more rows]

## Sheet: Table S3 (Tom+Po_v_Tom_CK_DW)
Table S3. Summary of GO term enrichment analysis in tomato genes up- and downregulated in tomato seedling roots with and without culturing with P. oligandrum GAQ1.
GO_accession	Description	Term_type	Over_represented_pValue	Corrected_pValue	DEG_item	DEG_list	Bg_item	Bg_list	Gene_names
GO:0016491	oxidoreductase activity	molecular_function	1.515e-13	1.1631e-09	149	1003	1825	21470	Solyc06g076330.3,Solyc11g056670.2,Novel00251,Solyc06g084820.2,Solyc02g081190.3,Solyc03g115560.3,Solyc01g009370.2,Solyc07g054870.3,Solyc04g007400.3,Solyc02g071490.3,Solyc03g095310.3,Solyc05g013440.3,Solyc10g076660.2,Solyc09g008913.1,Solyc04g071780.3,Solyc11g006270.2,Solyc07g042460.2,Solyc06g050530.3,Solyc09g010000.3,Solyc08g014000.3,Solyc01g087290.3,Solyc06g068690.3,Solyc09g014240.3,Solyc04g056540…
GO:0055114	oxidation-reduction process	biological_process	3.7723e-11	1.448e-07	136	1003	1688	21470	Solyc10g008110.3,Solyc03g006810.3,Solyc05g054365.1,Solyc10g007600.3,Solyc07g052660.1,Solyc08g006760.3,Solyc11g010990.2,Solyc02g070580.1,Solyc02g083810.3,Solyc11g010400.2,Solyc03g119060.3,Solyc08g006430.3,Solyc02g065190.3,Solyc07g017610.3,Solyc06g054520.1,Solyc06g084380.3,Solyc04g016330.3,Solyc02g062463.1,Solyc05g009960.3,Solyc07g005390.3,Solyc11g039570.2,Solyc03g093270.3,Solyc04g078290.3,Solyc05g…
GO:0003824	catalytic activity	molecular_function	1.1951e-09	3.0582e-06	532	1003	8667	21470	Solyc04g081670.3,Solyc06g076020.3,Solyc00g011890.3,Solyc01g099630.3,Solyc12g098850.2,Solyc02g030170.3,Solyc05g010420.2,Solyc03g116910.3,Solyc06g007960.3,Solyc06g083910.3,Solyc10g007290.3,Solyc01g094990.2,Solyc03g111880.3,Solyc04g014510.3,Solyc10g007500.3,Solyc05g047680.3,Solyc12g098810.2,Solyc01g111630.3,Solyc03g080180.3,Solyc05g007940.3,Solyc09g007910.3,Solyc06g048790.1,Solyc03g118760.3,Solyc11g…
GO:0016020	membrane	cellular_component	7.8438e-08	0.00015054	318	1003	5377	21470	Solyc04g079900.3,Solyc07g064870.3,Solyc06g073570.3,Solyc04g064530.1,Solyc03g117550.1,Solyc09g074820.3,Solyc01g079370.3,Solyc04g071650.3,Solyc10g077040.2,Solyc03g115690.1,Solyc04g015270.3,Solyc10g083880.2,Solyc11g018535.1,Solyc08g076830.1,Solyc01g094700.3,Solyc04g015740.3,Solyc02g091840.3,Solyc03g113340.3,Solyc05g013450.3,Solyc08g074390.3,Solyc02g088230.3,Solyc01g007130.3,Solyc06g054070.3,Solyc08g…
GO:0005576	extracellular region	cellular_component	6.3478e-07	0.00097465	39	1003	380	21470	Solyc02g082090.3,Solyc01g111230.3,Solyc03g025600.3,Solyc03g006810.3,Solyc11g066270.2,Solyc02g085120.3,Solyc02g093580.3,Solyc06g050530.3,Solyc06g076330.3,Solyc05g052360.2,Solyc07g006710.2,Solyc08g082250.3,Solyc05g007940.3,Solyc08g007770.3,Solyc12g017870.2,Solyc08g080060.3,Solyc02g014300.2,Solyc12g007270.2,Solyc07g049460.3,Solyc09g008320.3,Solyc01g087850.2,Solyc03g006140.3,Solyc03g083870.3,Solyc01g…
GO:0005618	cell wall	cellular_component	8.9908e-07	0.00098604	29	1003	218	21470	Solyc04g080530.3,Solyc11g066270.2,Solyc03g025600.3,Solyc06g034360.2,Solyc03g006810.3,Solyc03g083870.3,Solyc01g104950.3,Solyc02g082090.3,Solyc07g007550.3,Solyc12g008840.2,Solyc08g074390.3,Solyc01g102380.3,Solyc05g006500.3,Solyc01g102900.3,Solyc05g055320.3,Solyc05g046290.3,Solyc06g009190.3,Solyc09g008320.3,Solyc09g092170.2,Solyc08g078670.2,Solyc03g019890.3,Solyc02g080530.3,Solyc02g014300.2,Solyc12g…
GO:0030312	external encapsulating structure	cellular_component	8.9908e-07	0.00098604	29	1003	218	21470	Solyc01g102900.3,Solyc05g046290.3,Solyc05g055320.3,Solyc12g007270.2,Solyc02g080530.3,Solyc09g092170.2,Solyc03g019890.3,Solyc08g078670.2,Solyc02g014300.2,Solyc12g017870.2,Solyc09g008320.3,Solyc06g009190.3,Solyc01g099630.3,Solyc07g043240.3,Solyc01g081050.3,Solyc03g083360.3,Solyc06g034360.2,Solyc03g006810.3,Solyc03g025600.3,Solyc11g066270.2,Solyc04g080530.3,Solyc07g007550.3,Solyc12g008840.2,Solyc02g…
GO:0071944	cell periphery	cellular_component	4.4962e-06	0.0027691	98	1003	1214	21470	Solyc09g098070.3,Solyc05g024340.1,Solyc02g080100.1,Solyc05g055320.3,Solyc06g075360.3,Solyc05g052760.3,Solyc09g092170.2,Solyc06g072550.3,Solyc01g081050.3,Solyc03g083360.3,Solyc07g043240.3,Solyc04g082490.3,Solyc05g005740.3,Solyc06g034360.2,Solyc04g040210.3,Solyc03g005450.3,Solyc05g013880.1,Solyc01g104950.3,Solyc03g083870.3,Solyc12g008840.2,Solyc07g053890.3,Solyc11g070130.2,Solyc05g056370.3,Solyc12g…
GO:0046271	phenylpropanoid catabolic process	biological_process	4.7297e-06	0.0027691	8	1003	18	21470	Solyc07g049460.3,Solyc06g050530.3,Solyc02g062650.3,Solyc06g082260.3,Solyc02g085120.3,Solyc05g052360.2,Solyc06g076330.3,Solyc09g014240.3
GO:0046274	lignin catabolic process	biological_process	4.7297e-06	0.0027691	8	1003	18	21470	Solyc06g050530.3,Solyc07g049460.3,Solyc06g082260.3,Solyc02g062650.3,Solyc05g052360.2,Solyc02g085120.3,Solyc09g014240.3,Solyc06g076330.3
GO:0052716	hydroquinone:oxygen oxidoreductase activity	molecular_function	4.7297e-06	0.0027691	8	1003	18	21470	Solyc06g082260.3,Solyc02g062650.3,Solyc07g049460.3,Solyc06g050530.3,Solyc06g076330.3,Solyc09g014240.3,Solyc02g085120.3,Solyc05g052360.2
GO:0009808	lignin metabolic process	biological_process	4.7636e-06	0.0027691	10	1003	32	21470	Solyc06g050530.3,Solyc03g117600.3,Solyc07g049460.3,Solyc06g082260.3,Solyc01g009370.2,Solyc02g062650.3,Solyc05g052360.2,Solyc02g085120.3,Solyc09g014240.3,Solyc06g076330.3
GO:0009698	phenylpropanoid metabolic process	biological_process	4.9802e-06	0.0027691	12	1003	44	21470	Solyc03g117600.3,Solyc07g049460.3,Solyc01g080200.3,Solyc06g050530.3,Solyc02g062650.3,Solyc01g009370.2,Solyc06g082260.3,Solyc09g007910.3,Solyc02g085120.3,Solyc05g052360.2,Solyc06g076330.3,Solyc09g014240.3
GO:0044262	cellular carbohydrate metabolic process	biological_process	5.0498e-06	0.0027691	35	1003	275	21470	Solyc11g017010.2,Solyc04g025940.3,Solyc04g054480.3,Solyc07g042520.3,Solyc05g005080.3,Solyc05g051850.3,Solyc01g104950.3,Solyc03g005450.3,Solyc04g081440.3,Solyc01g081050.3,Solyc01g099630.3,Solyc01g087210.3,Solyc05g046290.3,Solyc10g008300.3,Solyc06g072380.3,Solyc07g056260.3,Solyc05g005750.3,Solyc06g062430.3,Solyc01g073750.3,Solyc11g066270.2,Solyc03g083960.3,Solyc08g082670.3,Solyc07g064870.3,Solyc08g…
GO:0048046	apoplast	cellular_component	9.1366e-06	0.0046761	17	1003	110	21470	Solyc06g050530.3,Solyc01g102380.3,Solyc06g082260.3,Solyc02g085120.3,Solyc11g066270.2,Solyc01g111230.3,Solyc07g062530.3,Solyc07g049460.3,Solyc09g008320.3,Solyc12g007270.2,Solyc01g081050.3,Solyc01g099630.3,Solyc02g062650.3,Solyc05g052360.2,Solyc06g076330.3,Solyc09g014240.3,Solyc05g046290.3
GO:0005506	iron ion binding	molecular_function	1.0105e-05	0.0046778	40	1003	403	21470	Solyc07g055970.1,Solyc03g007960.3,Solyc01g108210.3,Solyc04g078290.3,Solyc06g035760.3,Solyc03g111880.3,Solyc10g039210.3,Solyc05g047680.3,Solyc06g082530.2,Solyc03g083440.3,Solyc01g008650.3,Solyc11g071620.2,Solyc11g065930.2,Solyc02g014730.3,Solyc04g078360.2,Solyc05g052470.3,Solyc04g011940.2,Solyc04g008260.3,Solyc01g088170.3,Solyc09g098030.3,Solyc04g063245.1,Solyc02g070580.1,Solyc09g008910.2,Solyc04g…
GO:0005976	polysaccharide metabolic process	biological_process	1.0359e-05	0.0046778	35	1003	283	21470	Solyc01g087210.3,Solyc05g046290.3,Solyc10g008300.3,Solyc01g081050.3,Solyc03g083360.3,Solyc07g043240.3,Solyc01g099630.3,Solyc03g083870.3,Solyc01g104950.3,Solyc03g005450.3,Solyc06g034360.2,Solyc04g054480.3,Solyc08g007130.3,Solyc01g067660.3,Solyc05g005080.3,Solyc08g005280.2,Solyc01g058270.3,Solyc04g071650.3,Solyc02g014220.3,Solyc10g074920.2,Solyc08g082670.3,Solyc07g064870.3,Solyc08g082250.3,Solyc08g…
GO:0046906	tetrapyrrole binding	molecular_function	1.1049e-05	0.0047124	47	1003	553	21470	Solyc10g006230.3,Solyc05g047680.3,Solyc06g082530.2,Solyc05g050890.2,Solyc10g039210.3,Solyc06g035760.3,Solyc03g111880.3,Solyc04g078290.3,Solyc01g067870.3,Solyc01g108210.3,Solyc07g055970.1,Solyc11g039570.2,Solyc09g098030.3,Solyc05g055320.3,Solyc02g087090.3,Solyc11g007220.2,Solyc01g009400.3,Solyc04g011940.2,Solyc04g078360.2,Solyc03g005760.1,Solyc02g014730.3,Solyc02g080530.3,Solyc06g063360.3,Solyc01g…
GO:0080183	response to photooxidative stress	biological_process	1.3969e-05	0.005644	4	1003	5	21470	Solyc10g008150.1,Solyc10g005180.3,Solyc10g005190.1,Solyc02g082150.1
GO:0031224	intrinsic component of membrane	cellular_component	1.4799e-05	0.0056806	234	1003	4063	21470	Solyc02g078250.3,Solyc02g070580.1,Solyc06g082270.2,Solyc04g064630.3,Solyc07g065790.2,Solyc12g014420.2,Solyc04g007250.1,Solyc02g092140.1,Solyc04g015160.3,Solyc07g009130.3,Solyc10g054840.2,Solyc09g031920.1,Solyc04g008110.3,Solyc07g052660.1,Solyc02g071080.2,Solyc10g049280.2,Solyc04g080530.3,Solyc12g056200.2,Solyc09g014520.3,Solyc05g006430.2,Solyc02g065190.3,Solyc07g017610.3,Solyc09g010470.3,Solyc11g…
GO:0019748	secondary metabolic process	biological_process	1.6121e-05	0.0058935	14	1003	70	21470	Solyc03g117600.3,Solyc07g049460.3,Solyc06g050530.3,Solyc01g080200.3,Solyc06g073570.3,Solyc06g082260.3,Solyc01g009370.2,Solyc02g062650.3,Solyc10g039210.3,Solyc09g007910.3,Solyc02g085120.3,Solyc05g052360.2,Solyc06g076330.3,Solyc09g014240.3
GO:0000272	polysaccharide catabolic process	biological_process	2.6908e-05	0.0093896	17	1003	101	21470	Solyc08g007130.3,Solyc02g093580.3,Solyc05g005080.3,Solyc01g067660.3,Solyc03g083870.3,Solyc01g104950.3,Solyc06g034360.2,Solyc04g080530.3,Solyc07g043240.3,Solyc08g082250.3,Solyc03g083360.3,Solyc07g064870.3,Solyc02g014300.2,Solyc06g009190.3,Solyc02g014220.3,Solyc10g074920.2,Solyc10g008300.3
GO:0016021	integral component of membrane	cellular_component	4.0509e-05	0.013521	228	1003	4002	21470	Solyc01g067300.3,Solyc01g058270.3,Solyc06g054660.1,Solyc06g048790.1,Solyc06g076800.3,Solyc10g017510.3,Solyc05g005870.3,Solyc10g051200.2,Solyc11g018530.2,Solyc11g066820.2,Solyc05g013460.3,Solyc04g055120.3,Solyc10g005180.3,Solyc12g009680.2,Solyc12g008340.2,Solyc09g005970.1,Solyc02g089690.3,Solyc01g073720.2,Solyc12g088190.2,Solyc01g094910.3,Solyc06g071100.3,Solyc05g046120.3,Solyc01g087210.3,Solyc12g…
GO:0044275	cellular carbohydrate catabolic process	biological_process	5.2743e-05	0.016871	10	1003	41	21470	Solyc06g072380.3,Solyc05g005080.3,Solyc07g064870.3,Solyc08g082250.3,Solyc10g008300.3,Solyc12g008640.2,Solyc10g074920.2,Solyc04g081440.3,Solyc06g062430.3,Solyc02g014220.3
GO:0015211	purine nucleoside transmembrane transporter activity	molecular_function	6.1162e-05	0.018782	7	1003	26	21470	Solyc01g088550.3,Solyc02g071080.2,Solyc07g005660.3,Solyc06g035420.1,Solyc04g074880.3,Solyc02g071090.3,Solyc12g087870.2
GO:0020037	heme binding	molecular_function	6.4292e-05	0.018984	43	1003	510	21470	Solyc01g008650.3,Solyc02g080530.3,Solyc02g014730.3,Solyc04g078360.2,Solyc04g011940.2,Solyc01g009400.3,Solyc02g087090.3,Solyc11g007220.2,Solyc09g098030.3,Solyc05g055320.3,Solyc07g055970.1,Solyc11g039570.2,Solyc01g108210.3,Solyc01g067870.3,Solyc04g078290.3,Solyc03g111880.3,Solyc06g035760.3,Solyc05g050890.2,Solyc10g039210.3,Solyc06g082530.2,Solyc05g047680.3,Solyc02g065190.3,Solyc12g017870.2,Solyc08g…
GO:0051213	dioxygenase activity	molecular_function	8.3447e-05	0.023727	17	1003	132	21470	Solyc03g080190.3,Solyc10g076660.2,Solyc12g042980.2,Solyc02g070080.3,Solyc05g009960.3,Solyc11g072310.2,Solyc06g051360.3,Solyc08g014000.3,Solyc06g069900.3,Solyc06g083910.3,Solyc11g072200.2,Solyc03g119060.3,Solyc02g081190.3,Solyc12g006370.2,Solyc11g045520.2,Solyc06g060070.3,Solyc12g005940.2
GO:0016682	oxidoreductase activity, acting on diphenols and related substances as donors, oxygen as acceptor	molecular_function	0.00020369	0.055722	8	1003	29	21470	Solyc02g085120.3,Solyc05g052360.2,Solyc06g076330.3,Solyc09g014240.3,Solyc07g049460.3,Solyc06g050530.3,Solyc02g062650.3,Solyc06g082260.3
GO:0044264	cellular polysaccharide metabolic process	biological_process	0.00021698	0.055722	23	1003	180	21470	Solyc10g074920.2,Solyc10g008300.3,Solyc02g014220.3,Solyc05g046290.3,Solyc04g071650.3,Solyc01g058270.3,Solyc08g005280.2,Solyc01g087210.3,Solyc12g007270.2,Solyc09g008320.3,Solyc01g099630.3,Solyc08g061100.3,Solyc08g082250.3,Solyc07g064870.3,Solyc08g082670.3,Solyc01g081050.3,Solyc03g005450.3,Solyc11g066270.2,Solyc01g073750.3,Solyc01g104950.3,Solyc07g056260.3,Solyc05g005080.3,Solyc04g054480.3
GO:0051273	beta-glucan metabolic process	biological_process	0.00021775	0.055722	13	1003	65	21470	Solyc08g082250.3,Solyc08g061100.3,Solyc08g082670.3,Solyc04g054480.3,Solyc07g064870.3,Solyc05g005080.3,Solyc07g056260.3,Solyc01g073750.3,Solyc02g014220.3,Solyc01g087210.3,Solyc08g005280.2,Solyc04g071650.3,Solyc03g005450.3
GO:0006073	cellular glucan metabolic process	biological_process	0.00022641	0.056069	20	1003	142	21470	Solyc05g046290.3,Solyc02g014220.3,Solyc08g005280.2,Solyc01g058270.3,Solyc01g087210.3,Solyc04g071650.3,Solyc12g007270.2,Solyc09g008320.3,Solyc08g082250.3,Solyc01g099630.3,Solyc08g061100.3,Solyc08g082670.3,Solyc01g081050.3,Solyc07g064870.3,Solyc03g005450.3,Solyc11g066270.2,Solyc01g073750.3,Solyc05g005080.3,Solyc07g056260.3,Solyc04g054480.3
GO:0005975	carbohydrate metabolic process	biological_process	0.00027725	0.066514	71	1003	859	21470	Solyc04g025440.3,Solyc01g010390.3,Solyc08g066810.3,Solyc01g073750.3,Solyc07g065980.3,Solyc03g083960.3,Solyc11g066270.2,Solyc08g061100.3,Solyc08g082250.3,Solyc08g082670.3,Solyc12g007270.2,Solyc02g014300.2,Solyc09g008320.3,Solyc06g009190.3,Solyc11g012190.2,Solyc01g058270.3,Solyc08g005280.2,Solyc10g074920.2,Solyc02g091510.3,Solyc12g008640.2,Solyc04g054480.3,Solyc11g017010.2,Solyc05g005080.3,Solyc08g…
GO:0016052	carbohydrate catabolic process	biological_process	0.00030031	0.069862	22	1003	184	21470	Solyc06g009190.3,Solyc02g014300.2,Solyc07g064870.3,Solyc03g083360.3,Solyc08g082250.3,Solyc07g043240.3,Solyc12g008640.2,Solyc10g008300.3,Solyc10g074920.2,Solyc02g014220.3,Solyc09g008130.3,Solyc01g067660.3,Solyc06g072380.3,Solyc05g005080.3,Solyc08g007130.3,Solyc02g093580.3,Solyc04g080530.3,Solyc06g034360.2,Solyc04g081440.3,Solyc06g062430.3,Solyc01g104950.3,Solyc03g083870.3
GO:0030243	cellulose metabolic process	biological_process	0.0003216	0.072607	11	1003	55	21470	Solyc08g082250.3,Solyc08g061100.3,Solyc08g082670.3,Solyc07g064870.3,Solyc04g054480.3,Solyc05g005080.3,Solyc02g014220.3,Solyc08g005280.2,Solyc01g087210.3,Solyc04g071650.3,Solyc03g005450.3
GO:0044042	glucan metabolic process	biological_process	0.00033102	0.072607	20	1003	146	21470	Solyc01g073750.3,Solyc03g005450.3,Solyc11g066270.2,Solyc04g054480.3,Solyc05g005080.3,Solyc07g056260.3,Solyc05g046290.3,Solyc02g014220.3,Solyc01g058270.3,Solyc01g087210.3,Solyc08g005280.2,Solyc04g071650.3,Solyc08g082250.3,Solyc01g099630.3,Solyc08g061100.3,Solyc08g082670.3,Solyc01g081050.3,Solyc07g064870.3,Solyc12g007270.2,Solyc09g008320.3
GO:0005337	nucleoside transmembrane transporter activity	molecular_function	0.00040449	0.084146	7	1003	32	21470	Solyc04g074880.3,Solyc02g071090.3,Solyc06g035420.1,Solyc12g087870.2,Solyc01g088550.3,Solyc02g071080.2,Solyc07g005660.3
GO:0006629	lipid metabolic process	biological_process	0.00040555	0.084146	57	1003	683	21470	Solyc11g056670.2,Solyc07g051850.3,Solyc06g048790.1,Solyc12g006860.2,Solyc06g072390.3,Solyc06g065540.3,Solyc06g054520.1,Solyc08g014580.3,Solyc02g080880.3,Solyc01g105880.3,Solyc10g008110.3,Solyc03g032020.3,Solyc03g005320.3,Solyc08g067260.3,Solyc01g111260.2,Solyc03g121470.3,Solyc10g009240.3,Solyc02g090930.3,Solyc02g077430.3,Solyc04g079210.3,Solyc01g007100.3,Solyc08g014000.3,Solyc10g078530.2,Solyc11g…
GO:0071555	cell wall organization	biological_process	0.00043907	0.088704	26	1003	253	21470	Solyc05g046290.3,Novel00065,Solyc04g071650.3,Solyc01g087210.3,Solyc08g005280.2,Solyc01g099630.3,Solyc08g061100.3,Solyc07g043240.3,Solyc02g065770.3,Solyc01g081050.3,Solyc03g083360.3,Solyc08g007770.3,Solyc08g080060.3,Solyc02g014300.2,Solyc01g087850.2,Solyc09g008320.3,Solyc06g009190.3,Solyc03g083870.3,Solyc06g034360.2,Solyc04g071080.1,Solyc03g005450.3,Solyc03g025600.3,Solyc04g080530.3,Solyc11g066270…
GO:0009056	catabolic process	biological_process	0.00045251	0.089075	80	1003	1099	21470	Solyc03g111730.3,Solyc05g055320.3,Solyc12g010670.1,Solyc10g008300.3,Solyc10g080690.2,Solyc01g108160.3,Solyc04g009960.3,Solyc03g083360.3,Solyc07g043240.3,Solyc02g062650.3,Solyc05g052760.3,Solyc03g083870.3,Solyc01g104950.3,Solyc02g078020.3,Solyc03g006140.3,Solyc08g066800.3,Solyc02g089620.3,Solyc04g081440.3,Solyc06g034360.2,Solyc07g005530.3,Solyc01g111890.3,Solyc01g067870.3,Solyc08g007130.3,Solyc06g…
GO:0018298	protein-chromophore linkage	biological_process	0.00048546	0.093172	8	1003	48	21470	Solyc10g006230.3,Solyc09g090100.3,Solyc11g072710.2,Solyc05g007020.3,Solyc06g063360.3,Solyc09g014520.3,Solyc03g005760.1,Solyc10g044670.2
GO:0046527	glucosyltransferase activity	molecular_function	0.00060247	0.10991	19	1003	145	21470	Solyc01g073750.3,Solyc02g066960.3,Solyc11g066270.2,Solyc03g005450.3,Solyc08g006410.3,Solyc07g042520.3,Solyc07g056260.3,Solyc01g087210.3,Solyc08g005280.2,Solyc04g071650.3,Solyc05g046290.3,Solyc01g081050.3,Solyc08g082670.3,Solyc01g088650.3,Solyc01g099630.3,Solyc08g061100.3,Solyc09g092480.2,Solyc09g008320.3,Solyc12g007270.2
GO:0016757	transferase activity, transferring glycosyl groups	molecular_function	0.00062272	0.10991	47	1003	534	21470	Solyc02g092840.1,Solyc05g046290.3,Solyc01g087210.3,Solyc11g061980.1,Solyc01g086640.2,Solyc01g099630.3,Solyc01g088650.3,Solyc01g081050.3,Solyc03g118930.2,Solyc06g068770.3,Solyc12g042600.2,Solyc05g010710.2,Solyc03g005450.3,Solyc08g080930.1,Solyc05g052870.3,Solyc06g073320.3,Solyc07g042520.3,Solyc08g006410.3,Solyc11g007770.2,Solyc01g094990.2,Solyc12g056260.1,Solyc08g074740.3,Solyc04g079050.2,Solyc04g…
GO:0004553	hydrolase activity, hydrolyzing O-glycosyl compounds	molecular_function	0.00062353	0.10991	35	1003	367	21470	Solyc12g007270.2,Solyc03g019890.3,Solyc09g008320.3,Solyc04g077190.3,Solyc08g082250.3,Solyc07g064870.3,Solyc10g081120.2,Solyc10g074920.2,Solyc03g083910.3,Solyc02g014220.3,Solyc11g012190.2,Solyc12g019220.2,Solyc08g066810.3,Solyc08g074390.3,Solyc12g014420.2,Solyc04g025440.3,Solyc01g010390.3,Solyc11g066270.2,Solyc07g007550.3,Solyc10g045240.2,Solyc09g092170.2,Solyc04g080260.3,Solyc01g099630.3,Solyc10g…
GO:0009505	plant-type cell wall	cellular_component	0.00068334	0.10991	12	1003	79	21470	Solyc01g104950.3,Solyc05g055320.3,Solyc07g007550.3,Solyc02g082090.3,Solyc03g006810.3,Solyc03g025600.3,Solyc08g074390.3,Solyc08g078670.2,Solyc09g092170.2,Solyc03g019890.3,Solyc02g080530.3,Solyc12g017870.2
GO:0016679	oxidoreductase activity, acting on diphenols and related substances as donors	molecular_function	0.00068604	0.10991	8	1003	37	21470	Solyc07g049460.3,Solyc06g050530.3,Solyc02g062650.3,Solyc06g082260.3,Solyc02g085120.3,Solyc05g052360.2,Solyc06g076330.3,Solyc09g014240.3
GO:0080030	methyl indole-3-acetate esterase activity	molecular_function	0.00068719	0.10991	4	1003	13	21470	Solyc07g054880.3,Solyc01g108740.3,Solyc03g044790.3,Solyc03g070380.3
GO:0080031	methyl salicylate esterase activity	molecular_function	0.00068719	0.10991	4	1003	13	21470	Solyc07g054880.3,Solyc01g108740.3,Solyc03g070380.3,Solyc03g044790.3
GO:0080032	methyl jasmonate esterase activity	molecular_function	0.00068719	0.10991	4	1003	13	21470	Solyc07g054880.3,Solyc01g108740.3,Solyc03g044790.3,Solyc03g070380.3
GO:0071554	cell wall organization or biogenesis	biological_process	0.00076677	0.12013	31	1003	345	21470	Solyc07g043240.3,Solyc01g099630.3,Solyc08g061100.3,Solyc02g065770.3,Solyc01g081050.3,Solyc03g083360.3,Solyc08g007770.3,Solyc08g080060.3,Solyc02g014300.2,Solyc01g087850.2,Solyc06g009190.3,Solyc09g008320.3,Novel00065,Solyc05g046290.3,Solyc01g058270.3,Solyc01g087210.3,Solyc08g005280.2,Solyc04g071650.3,Solyc10g074920.2,Solyc10g008300.3,Solyc04g015270.3,Solyc04g054480.3,Solyc12g098810.2,Solyc03g083870…
GO:0016798	hydrolase activity, acting on glycosyl bonds	molecular_function	0.00078303	0.12023	37	1003	403	21470	Solyc12g019220.2,Solyc02g014220.3,Solyc11g012190.2,Solyc10g074920.2,Solyc03g083910.3,Solyc07g064870.3,Solyc10g081120.2,Solyc08g082250.3,Solyc04g077190.3,Solyc09g008320.3,Solyc12g007270.2,Solyc03g019890.3,Solyc07g007550.3,Solyc10g045240.2,Solyc11g066270.2,Solyc01g010390.3,Solyc04g025440.3,Solyc12g014420.2,Solyc08g066810.3,Solyc08g074390.3,Solyc04g056540.3,Solyc05g046290.3,Solyc10g008300.3,Solyc01g…
GO:0006979	response to oxidative stress	biological_process	0.00080274	0.12084	22	1003	237	21470	Solyc01g067870.3,Solyc05g050890.2,Solyc02g093600.3,Solyc11g039570.2,Solyc10g008150.1,Solyc02g082150.1,Solyc01g097440.3,Solyc02g082090.3,Solyc10g005190.1,Solyc03g006810.3,Solyc11g045520.2,Solyc12g005940.2,Solyc10g005180.3,Solyc02g080530.3,Solyc12g017870.2,Solyc03g119060.3,Solyc05g055320.3,Solyc02g087090.3,Solyc11g007220.2,Solyc05g052470.3,Solyc02g081190.3,Solyc01g009400.3
GO:0016638	oxidoreductase activity, acting on the CH-NH2 group of donors	molecular_function	0.00082146	0.12128	7	1003	28	21470	Solyc08g014330.3,Solyc06g033860.2,Solyc03g063560.3,Solyc02g081190.3,Solyc12g005940.2,Solyc03g083440.3,Solyc05g013440.3
GO:0009833	plant-type primary cell wall biogenesis	biological_process	0.00086543	0.12512	6	1003	21	21470	Solyc03g005450.3,Solyc01g087210.3,Solyc08g005280.2,Solyc04g054480.3,Solyc04g071650.3,Solyc08g061100.3
GO:1901575	organic substance catabolic process	biological_process	0.0008801	0.12512	70	1003	955	21470	Solyc07g049460.3,Solyc06g009190.3,Solyc09g008320.3,Solyc02g014300.2,Solyc08g078670.2,Solyc08g082250.3,Solyc05g007940.3,Solyc12g008640.2,Solyc09g007910.3,Solyc10g074920.2,Solyc06g076330.3,Solyc02g089630.3,Solyc06g050530.3,Solyc01g095370.3,Solyc10g085130.2,Solyc02g085120.3,Solyc03g122270.3,Solyc01g097440.3,Solyc02g094400.3,Solyc12g096630.2,Solyc02g078210.3,Solyc12g095910.2,Solyc10g084760.2,Solyc01g…
GO:0045229	external encapsulating structure organization	biological_process	0.0009069	0.12659	26	1003	264	21470	Solyc01g087850.2,Solyc09g008320.3,Solyc06g009190.3,Solyc02g014300.2,Solyc08g080060.3,Solyc01g081050.3,Solyc02g065770.3,Solyc03g083360.3,Solyc08g007770.3,Solyc01g099630.3,Solyc08g061100.3,Solyc07g043240.3,Solyc04g071650.3,Solyc01g087210.3,Solyc08g005280.2,Solyc05g046290.3,Novel00065,Solyc04g054480.3,Solyc04g015270.3,Solyc11g066270.2,Solyc04g080530.3,Solyc04g071080.1,Solyc06g034360.2,Solyc03g005450…
GO:0009535	chloroplast thylakoid membrane	cellular_component	0.0011171	0.15046	16	1003	182	21470	Solyc10g005190.1,Solyc02g082150.1,Solyc10g006230.3,Solyc10g086570.3,Solyc10g077040.2,Solyc06g054260.1,Solyc02g065400.3,Solyc06g082940.3,Solyc03g005760.1,Solyc08g007770.3,Solyc10g005180.3,Solyc07g044860.3,Solyc06g063360.3,Solyc11g006970.2,Solyc09g014520.3,Solyc02g080540.1
GO:0055035	plastid thylakoid membrane	cellular_component	0.0011171	0.15046	16	1003	182	21470	Solyc10g005180.3,Solyc07g044860.3,Solyc11g006970.2,Solyc06g063360.3,Solyc02g080540.1,Solyc09g014520.3,Solyc03g005760.1,Solyc08g007770.3,Solyc02g065400.3,Solyc06g082940.3,Solyc10g077040.2,Solyc06g054260.1,Solyc10g006230.3,Solyc10g086570.3,Solyc10g005190.1,Solyc02g082150.1
GO:0044248	cellular catabolic process	biological_process	0.0011431	0.1513	61	1003	825	21470	Solyc10g008300.3,Solyc04g009960.3,Solyc10g084760.2,Solyc01g009400.3,Solyc01g108160.3,Solyc11g007220.2,Solyc05g055320.3,Solyc03g111730.3,Solyc07g044710.2,Solyc12g010670.1,Solyc09g014240.3,Solyc01g111020.3,Solyc12g096630.2,Solyc02g094400.3,Solyc02g078210.3,Solyc02g080530.3,Solyc12g095910.2,Solyc02g062650.3,Solyc02g089620.3,Solyc04g015680.3,Solyc04g081440.3,Solyc04g049010.3,Solyc01g104950.3,Solyc03g…
GO:0016705	oxidoreductase activity, acting on paired donors, with incorporation or reduction of molecular oxygen	molecular_function	0.001184	0.15406	34	1003	411	21470	Solyc10g077040.2,Solyc10g087010.2,Solyc06g076800.3,Solyc06g084820.2,Solyc12g006860.2,Solyc03g115560.3,Solyc10g017510.3,Solyc11g056670.2,Solyc10g007930.3,Solyc07g006890.1,Solyc06g073570.3,Solyc01g009370.2,Solyc02g065190.3,Solyc08g076257.1,Solyc03g095310.3,Solyc09g008913.1,Solyc04g063245.1,Solyc11g072310.2,Solyc04g071780.3,Solyc02g070580.1,Solyc09g008910.2,Solyc09g098030.3,Solyc04g078360.2,Solyc04g…
GO:1901361	organic cyclic compound catabolic process	biological_process	0.0012108	0.1549	19	1003	174	21470	Solyc05g052360.2,Solyc09g007910.3,Solyc01g111020.3,Solyc09g014240.3,Solyc06g076330.3,Solyc12g096630.2,Solyc07g049460.3,Solyc02g062650.3,Solyc05g007940.3,Solyc04g049010.3,Solyc03g122270.3,Solyc02g089620.3,Solyc02g085120.3,Solyc06g083130.3,Solyc02g078020.3,Solyc06g050530.3,Solyc02g089630.3,Solyc06g082260.3,Solyc01g109080.3
GO:0034762	regulation of transmembrane transport	biological_process	0.001251	0.1549	5	1003	20	21470	Solyc05g051220.3,Solyc01g104030.3,Solyc02g078210.3,Solyc07g006600.1,Solyc08g068850.3
GO:0034765	regulation of ion transmembrane transport	biological_process	0.001251	0.1549	5	1003	20	21470	Solyc08g068850.3,Solyc05g051220.3,Solyc07g006600.1,Solyc02g078210.3,Solyc01g104030.3
[truncated: 2,442 more rows]
