# Supplementary material for: Biological Control of a Root-Knot Nematode Meloidogyne incognita Infection of Tomato (Solanum lycopersicum L.) by the Oomycete Biocontrol Agent Pythium oligandrum
Source: J Fungi (Basel). 2024 Apr 2;10(4):265. doi: 10.3390/jof10040265 (PMC11051105; doi:10.3390/jof10040265)
Supplement: Supplementary file 1 [file jof-10-00265-s001.zip › Table S4.xls]

## Sheet: Table S4 (GAQ1vsControl_UP)
Table S4. Summary of KEGG pathway enrichment analysis in tomato genes up- and downregulated in tomato seedling roots with and without culturing with P. oligandrum GAQ1.
#Term	Database	ID	Input number	Background number	P-Value	Corrected P-Value	Input	KEGG_ID/KO	Entrez_ID	Hyperlink
Ribosome	KEGG PATHWAY	sly03010	153	365	3.34173e-46	3.37515e-44	Solyc06g053820.3|Solyc06g073300.1|Solyc03g044000.1|Solyc06g009210.3|Solyc05g054580.3|Solyc04g005680.3|Solyc06g071720.1|Solyc12g098940.2|Solyc08g075700.3|Solyc06g074430.3|Solyc03g119380.2|Solyc04g008810.3|Solyc06g071880.3|Solyc08g075720.2|Solyc10g084310.2|Solyc01g056940.2|Solyc04g026100.1|Solyc03g096360.3|Solyc11g072260.2|Solyc06g083780.3|Solyc03g083290.3|Solyc06g066660.3|Solyc02g070330.3|Solyc08g…	sly:101254699|sly:101251893|sly:101267290|sly:101261236|sly:101261521|sly:101257063|sly:101268580|sly:101248858|sly:101264241|sly:101249089|sly:101260032|sly:101248302|sly:112940069|sly:101267044|sly:101252449|sly:101256912|sly:101264114|sly:101265413|sly:101245893|sly:101245201|sly:101247070|sly:101248112|sly:101250951|sly:101264703|sly:101256286|sly:101259584|sly:101258378|sly:101248302|sly:101…	| | | | | | | | | | | | | | | | | | | | | | | | | | | | | | | | | | | | | | | | | | | | | | | | | | | | | | | | | | | | | | | | | | | | | | | | | | | | | | | | | | | | | | | | | | | | | | | | | | | | | | | | | | | | | | | | | | | | | | | | | | | | | | | | | | | | | | | | | | | | | | | | | | | | | | | | |	http://www.genome.jp/kegg-bin/show_pathway?sly03010/sly:101254078%09red/sly:544079%09red/sly:101266720%09red/sly:101254763%09red/sly:104644735%09red/sly:101246658%09red/sly:101258840%09red/sly:101251893%09red/sly:101260522%09red/sly:101258992%09red/sly:101249479%09red/sly:101264811%09red/sly:101258008%09red/sly:101268144%09red/sly:101247355%09red/sly:101255809%09red/sly:101260518%09red/sly:101256…
Amino sugar and nucleotide sugar metabolism	KEGG PATHWAY	sly00520	28	134	0.00021609	0.0109126	Solyc07g043550.3|Solyc02g082920.3|Solyc02g082930.3|Solyc05g046340.2|Solyc02g089170.3|Solyc09g075120.3|Solyc02g065740.3|Solyc08g082440.3|Solyc02g061770.3|Solyc07g005090.3|Solyc10g055820.2|Solyc01g066710.3|Solyc08g080140.3|Solyc03g121070.3|Solyc01g091200.3|Solyc02g069580.3|Solyc07g005100.3|Solyc05g012070.3|Solyc03g019750.3|Solyc05g050130.3|Solyc02g088690.3|Solyc10g055810.2|Solyc06g074670.3|Solyc04g…	sly:101253205|sly:544149|sly:544147|sly:101264724|sly:101251942|sly:101246662|sly:101252141|sly:101254509|sly:544146|sly:101257483|sly:101266770|sly:101256624|sly:101249670|sly:543779|sly:101249858|sly:101267862|sly:101257783|sly:543938|sly:101257145|sly:101253788|sly:101263958|sly:544148|sly:101245851|sly:101256086|sly:101267358|sly:101256624|sly:544283|sly:101262269|	| | | | | | | | | | | | | | | | | | | | | | | | | | | |	http://www.genome.jp/kegg-bin/show_pathway?sly00520/sly:543938%09red/sly:101254509%09red/sly:101249858%09red/sly:544283%09red/sly:101264724%09red/sly:101257783%09red/sly:101253788%09red/sly:101262269%09red/sly:101245851%09red/sly:544148%09red/sly:544149%09red/sly:543779%09red/sly:101257483%09red/sly:101263958%09red/sly:544146%09red/sly:544147%09red/sly:101267358%09red/sly:101253205%09red/sly:1012…
Steroid biosynthesis	KEGG PATHWAY	sly00100	12	38	0.000762715	0.0256781	Solyc02g069490.3|Solyc02g086180.3|Solyc06g082980.3|Solyc02g081730.3|Solyc02g068070.3|Solyc06g074090.3|Solyc01g111830.3|Solyc01g110290.3|Solyc01g091320.3|Solyc12g098640.2|Solyc09g009040.3|Solyc06g005750.3	sly:101244831|sly:101264777|sly:101259646|sly:101256443|sly:101249884|sly:101256596|sly:101247376|sly:100316899|sly:104649012|sly:100301930|sly:100750253|sly:101258266|	| | | | | | | | | | | |	http://www.genome.jp/kegg-bin/show_pathway?sly00100/sly:100316899%09red/sly:104649012%09red/sly:101256443%09red/sly:101244831%09red/sly:101256596%09red/sly:100750253%09red/sly:101249884%09red/sly:101247376%09red/sly:101264777%09red/sly:101258266%09red/sly:101259646%09red/sly:100301930%09red
Proteasome	KEGG PATHWAY	sly03050	12	51	0.00603713	0.152437	Solyc12g009140.2|Solyc01g111450.3|Solyc04g079200.3|Solyc02g089820.3|Solyc03g123730.3|Solyc11g069150.2|Solyc07g055080.3|Solyc02g081700.1|Solyc07g016200.3|Solyc05g018570.3|Solyc10g081130.2|Solyc04g080590.3	sly:101250370|sly:544128|sly:101259629|sly:101258917|sly:101268371|sly:101251952|sly:101247839|sly:101257034|sly:101256394|sly:101245359|sly:101253544|sly:101266633|	| | | | | | | | | | | |	http://www.genome.jp/kegg-bin/show_pathway?sly03050/sly:101256394%09red/sly:544128%09red/sly:101266633%09red/sly:101259629%09red/sly:101245359%09red/sly:101253544%09red/sly:101258917%09red/sly:101257034%09red/sly:101250370%09red/sly:101247839%09red/sly:101251952%09red/sly:101268371%09red
Phenylpropanoid biosynthesis	KEGG PATHWAY	sly00940	33	222	0.00952754	0.18449	Solyc10g076220.2|Solyc03g080150.3|Solyc11g018800.2|Solyc11g071640.2|Solyc04g071900.3|Solyc11g018777.1|Solyc06g073760.3|Solyc11g008720.2|Solyc02g092580.3|Solyc02g064970.3|Solyc07g017880.3|Solyc01g108320.3|Solyc07g008360.2|Solyc10g078220.2|Solyc01g101050.3|Solyc08g069040.3|Solyc05g050870.3|Solyc01g015080.3|Solyc10g078240.2|Solyc11g066640.1|Solyc08g013930.3|Solyc05g052280.3|Solyc07g008380.2|Solyc02g…	sly:101268440|sly:101252368|sly:101246783|sly:101256554|sly:101253377|sly:112940330|sly:101266643|sly:101251735|sly:101257228|sly:101267376|sly:101264739|sly:101244233|sly:101251197|sly:101261765|sly:101249969|sly:101247048|sly:101267810|sly:101260463|sly:101262367|sly:101267379|sly:101246453|sly:101264425|sly:104648251|sly:101265977|sly:101244376|sly:101265606|sly:100191127|sly:101248236|sly:544…	| | | | | | | | | | | | | | | | | | | | | | | | | | | | | | | | |	http://www.genome.jp/kegg-bin/show_pathway?sly00940/sly:101266643%09red/sly:101265606%09red/sly:101268440%09red/sly:101252368%09red/sly:101245257%09red/sly:101260463%09red/sly:101262367%09red/sly:544084%09red/sly:104648251%09red/sly:101246223%09red/sly:101253377%09red/sly:101246783%09red/sly:101249969%09red/sly:544293%09red/sly:112940330%09red/sly:101247048%09red/sly:101244233%09red/sly:101267376…
Butanoate metabolism	KEGG PATHWAY	sly00650	8	30	0.0128407	0.18449	Solyc08g014610.3|Solyc04g025530.3|Solyc08g080170.3|Solyc07g045350.3|Solyc01g005000.3|Solyc11g011920.2|Solyc05g054050.3|Solyc05g017760.3	sly:101258391|sly:101259235|sly:101249394|sly:101262830|sly:100147723|sly:100147722|sly:101251185|sly:101260435|	| | | | | | | |	http://www.genome.jp/kegg-bin/show_pathway?sly00650/sly:101262830%09red/sly:101258391%09red/sly:101249394%09red/sly:101251185%09red/sly:100147723%09red/sly:100147722%09red/sly:101259235%09red/sly:101260435%09red
Isoquinoline alkaloid biosynthesis	KEGG PATHWAY	sly00950	8	30	0.0128407	0.18449	Solyc10g007110.3|Solyc08g074680.2|Solyc09g075920.1|Solyc12g088000.2|Solyc08g074690.3|Solyc02g078650.3|Solyc07g032740.3|Solyc09g075930.2	sly:101264863|sly:101258774|sly:101254423|sly:101252470|sly:101261257|sly:101263372|sly:101244012|sly:101254423|	| | | | | | | |	http://www.genome.jp/kegg-bin/show_pathway?sly00950/sly:101264863%09red/sly:101252470%09red/sly:101244012%09red/sly:101261257%09red/sly:101263372%09red/sly:101258774%09red/sly:101254423%09red
Taurine and hypotaurine metabolism	KEGG PATHWAY	sly00430	5	13	0.0146131	0.18449	Solyc01g005000.3|Solyc11g011920.2|Solyc04g025530.3|Solyc05g054050.3|Solyc02g067440.3	sly:100147723|sly:100147722|sly:101259235|sly:101251185|sly:101264995|	| | | | |	http://www.genome.jp/kegg-bin/show_pathway?sly00430/sly:101251185%09red/sly:101264995%09red/sly:100147723%09red/sly:100147722%09red/sly:101259235%09red
MAPK signaling pathway - plant	KEGG PATHWAY	sly04016	27	185	0.0214657	0.240892	Solyc01g089970.3|Solyc02g082920.3|Solyc02g082930.3|Solyc00g174340.2|Solyc06g005170.3|Solyc10g077010.2|Novel00029|Solyc08g060810.3|Solyc01g106630.2|Solyc01g008950.3|Solyc03g117980.3|Solyc02g061770.3|Solyc02g088090.1|Solyc10g055820.2|Solyc09g089930.2|Solyc12g009560.2|Solyc11g072240.2|Solyc03g006080.3|Solyc06g066370.3|Solyc12g094620.2|Solyc09g007020.2|Solyc09g014990.3|Solyc08g082430.3|Solyc10g055810…	sly:544095|sly:544149|sly:544147|sly:544123|sly:543880|sly:101243958|sly:544083|sly:778235|sly:100191111|sly:101256315|sly:543603|sly:544146|sly:101251639|sly:101266770|sly:543712|sly:778234|sly:101243958|sly:101248077|sly:101255501|sly:543990|sly:101266151|sly:101268787|sly:104648939|sly:544148|sly:543984|sly:101261048|sly:101267358|	| | | | | | | | | | | | | | | | | | | | | | | | | | |	http://www.genome.jp/kegg-bin/show_pathway?sly04016/sly:543603%09red/sly:543880%09red/sly:778235%09red/sly:100191111%09red/sly:778234%09red/sly:101256315%09red/sly:101268787%09red/sly:544083%09red/sly:544148%09red/sly:544149%09red/sly:544146%09red/sly:544147%09red/sly:101267358%09red/sly:543712%09red/sly:101266151%09red/sly:544123%09red/sly:101243958%09red/sly:101261048%09red/sly:101266770%09red/…
Plant-pathogen interaction	KEGG PATHWAY	sly04626	27	189	0.0266026	0.268686	Solyc07g008620.1|Solyc05g052050.1|Solyc00g174340.2|Solyc11g065660.2|Solyc10g077010.2|Solyc01g096820.3|Novel00029|Solyc10g074740.1|Solyc04g081570.3|Solyc01g106630.2|Solyc01g008950.3|Solyc02g083850.3|Solyc02g088090.1|Solyc06g073830.1|Solyc11g072240.2|Solyc03g006080.3|Solyc06g066370.3|Solyc03g117980.3|Solyc05g050350.2|Solyc09g059430.3|Solyc09g007020.2|Solyc09g014990.3|Solyc01g098410.3|Solyc03g098050…	sly:543900|sly:544041|sly:544123|sly:101247097|sly:101243958|sly:101249495|sly:544083|sly:101256817|sly:101265819|sly:100191111|sly:101256315|sly:101260391|sly:101251639|sly:101265138|sly:101243958|sly:101248077|sly:101255501|sly:543603|sly:101244669|sly:101248708|sly:101266151|sly:101268787|sly:100736486|sly:543984|sly:543942|sly:101250219|sly:101251558|	| | | | | | | | | | | | | | | | | | | | | | | | | | |	http://www.genome.jp/kegg-bin/show_pathway?sly04626/sly:543603%09red/sly:101251558%09red/sly:101268787%09red/sly:101250219%09red/sly:101265138%09red/sly:543900%09red/sly:100191111%09red/sly:101256315%09red/sly:543942%09red/sly:101244669%09red/sly:100736486%09red/sly:101256817%09red/sly:101266151%09red/sly:101247097%09red/sly:544041%09red/sly:544123%09red/sly:101249495%09red/sly:101243958%09red/sl…
alpha-Linolenic acid metabolism	KEGG PATHWAY	sly00592	10	53	0.0382067	0.350807	Solyc01g103390.3|Solyc09g061840.3|Solyc06g059740.3|Solyc10g007960.1|Solyc07g049690.3|Solyc08g068390.3|Solyc02g087070.3|Solyc09g059040.3|Solyc03g122340.3|Solyc07g014730.3	sly:543762|sly:101262853|sly:544074|sly:101247264|sly:543642|sly:101261255|sly:543895|sly:101243822|sly:544009|sly:101252788|	| | | | | | | | | |	http://www.genome.jp/kegg-bin/show_pathway?sly00592/sly:544074%09red/sly:101261255%09red/sly:544009%09red/sly:101262853%09red/sly:101247264%09red/sly:101243822%09red/sly:101252788%09red/sly:543642%09red/sly:543895%09red/sly:543762%09red
Tropane, piperidine and pyridine alkaloid biosynthesis	KEGG PATHWAY	sly00960	7	34	0.0547595	0.460893	Solyc10g007110.3|Solyc09g075920.1|Solyc06g083470.3|Solyc04g054950.3|Solyc12g088000.2|Solyc07g032740.3|Solyc09g075930.2	sly:101264863|sly:101254423|sly:101247232|sly:101263402|sly:101252470|sly:101244012|sly:101254423|	| | | | | | |	http://www.genome.jp/kegg-bin/show_pathway?sly00960/sly:101264863%09red/sly:101252470%09red/sly:101244012%09red/sly:101263402%09red/sly:101254423%09red/sly:101247232%09red
Tyrosine metabolism	KEGG PATHWAY	sly00350	9	52	0.070436	0.541097	Solyc10g007110.3|Solyc06g059740.3|Solyc08g074680.2|Solyc09g075920.1|Solyc12g088000.2|Solyc08g074690.3|Solyc02g078650.3|Solyc07g032740.3|Solyc09g075930.2	sly:101264863|sly:544074|sly:101258774|sly:101254423|sly:101252470|sly:101261257|sly:101263372|sly:101244012|sly:101254423|	| | | | | | | | |	http://www.genome.jp/kegg-bin/show_pathway?sly00350/sly:101264863%09red/sly:101252470%09red/sly:101244012%09red/sly:101261257%09red/sly:544074%09red/sly:101263372%09red/sly:101258774%09red/sly:101254423%09red
Synthesis and degradation of ketone bodies	KEGG PATHWAY	sly00072	3	9	0.0750035	0.541097	Solyc08g080170.3|Solyc07g045350.3|Solyc05g017760.3	sly:101249394|sly:101262830|sly:101260435|	| | |	http://www.genome.jp/kegg-bin/show_pathway?sly00072/sly:101249394%09red/sly:101260435%09red/sly:101262830%09red
Propanoate metabolism	KEGG PATHWAY	sly00640	8	50	0.114992	0.725887	Solyc05g056480.3|Solyc08g007420.3|Solyc01g100360.3|Solyc07g045350.3|Solyc02g022930.3|Solyc05g056295.1|Solyc12g011160.2|Solyc05g017760.3	sly:101267118|sly:101263923|sly:101245293|sly:101262830|sly:101265687|sly:543869|sly:101263879|sly:101260435|	| | | | | | | |	http://www.genome.jp/kegg-bin/show_pathway?sly00640/sly:101267118%09red/sly:101265687%09red/sly:101262830%09red/sly:101245293%09red/sly:101263923%09red/sly:101260435%09red/sly:101263879%09red/sly:543869%09red
Phenylalanine, tyrosine and tryptophan biosynthesis	KEGG PATHWAY	sly00400	8	50	0.114992	0.725887	Solyc02g094420.3|Solyc10g007110.3|Solyc11g072520.2|Solyc07g007590.1|Solyc09g011870.2|Solyc12g088000.2|Solyc03g111850.3|Solyc07g032740.3	sly:101260492|sly:101264863|sly:101251252|sly:101259263|sly:101259361|sly:101252470|sly:101250390|sly:101244012|	| | | | | | | |	http://www.genome.jp/kegg-bin/show_pathway?sly00400/sly:101264863%09red/sly:101252470%09red/sly:101244012%09red/sly:101250390%09red/sly:101260492%09red/sly:101259361%09red/sly:101251252%09red/sly:101259263%09red
Linoleic acid metabolism	KEGG PATHWAY	sly00591	4	19	0.125353	0.744745	Solyc08g029000.3|Solyc07g014730.3|Solyc01g099200.3|Solyc03g122340.3	sly:101263535|sly:101252788|sly:101266174|sly:544009|	| | | |	http://www.genome.jp/kegg-bin/show_pathway?sly00591/sly:101252788%09red/sly:544009%09red/sly:101263535%09red/sly:101266174%09red
Alanine, aspartate and glutamate metabolism	KEGG PATHWAY	sly00250	8	55	0.162035	0.909198	Solyc08g014610.3|Solyc04g055200.3|Solyc04g025530.3|Solyc10g078540.2|Solyc01g005000.3|Solyc11g011920.2|Solyc07g032740.3|Solyc05g054050.3	sly:101258391|sly:101259236|sly:101259235|sly:544015|sly:100147723|sly:100147722|sly:101244012|sly:101251185|	| | | | | | | |	http://www.genome.jp/kegg-bin/show_pathway?sly00250/sly:544015%09red/sly:101244012%09red/sly:101258391%09red/sly:101251185%09red/sly:100147723%09red/sly:100147722%09red/sly:101259235%09red/sly:101259236%09red
Cyanoamino acid metabolism	KEGG PATHWAY	sly00460	7	48	0.181805	0.966438	Solyc08g065490.3|Solyc01g074040.2|Solyc06g073760.3|Solyc11g008720.2|Solyc10g012370.3|Solyc12g040640.2|Solyc11g071640.2	sly:101263138|sly:100191127|sly:101266643|sly:101251735|sly:101253940|sly:101246223|sly:101256554|	| | | | | | |	http://www.genome.jp/kegg-bin/show_pathway?sly00460/sly:101251735%09red/sly:101263138%09red/sly:101256554%09red/sly:101246223%09red/sly:101266643%09red/sly:100191127%09red/sly:101253940%09red
Phenylalanine metabolism	KEGG PATHWAY	sly00360	8	59	0.20511	0.999999	Solyc10g007110.3|Solyc09g075920.1|Solyc08g068640.3|Solyc08g068680.3|Solyc12g088000.2|Solyc08g068600.3|Solyc07g032740.3|Solyc09g075930.2	sly:101264863|sly:101254423|sly:778255|sly:778254|sly:101252470|sly:101264847|sly:101244012|sly:101254423|	| | | | | | | |	http://www.genome.jp/kegg-bin/show_pathway?sly00360/sly:101264863%09red/sly:101264847%09red/sly:101252470%09red/sly:101244012%09red/sly:778255%09red/sly:778254%09red/sly:101254423%09red
Starch and sucrose metabolism	KEGG PATHWAY	sly00500	17	147	0.226632	0.999999	Solyc11g040340.2|Solyc03g007290.3|Solyc09g075360.3|Solyc09g010210.3|Solyc01g074040.2|Solyc06g073760.3|Solyc11g008720.2|Solyc08g079080.3|Solyc09g091030.3|Solyc08g005000.3|Solyc12g040640.2|Solyc03g121070.3|Solyc12g009300.2|Solyc11g071640.2|Solyc01g109790.3|Solyc12g055970.2|Solyc06g060600.2	sly:544125|sly:101250960|sly:543999|sly:543996|sly:100191127|sly:101266643|sly:101251735|sly:778304|sly:100736451|sly:101259862|sly:101246223|sly:543779|sly:543961|sly:101256554|sly:544283|sly:101247302|sly:101255111|	| | | | | | | | | | | | | | | | |	http://www.genome.jp/kegg-bin/show_pathway?sly00500/sly:100736451%09red/sly:101259862%09red/sly:101266643%09red/sly:543779%09red/sly:544283%09red/sly:101251735%09red/sly:101256554%09red/sly:544125%09red/sly:101246223%09red/sly:543961%09red/sly:101255111%09red/sly:778304%09red/sly:543996%09red/sly:101250960%09red/sly:100191127%09red/sly:543999%09red/sly:101247302%09red
beta-Alanine metabolism	KEGG PATHWAY	sly00410	8	63	0.252141	0.999999	Solyc04g025530.3|Solyc09g075920.1|Solyc01g005000.3|Solyc02g022930.3|Solyc11g011920.2|Solyc12g011160.2|Solyc05g054050.3|Solyc09g075930.2	sly:101259235|sly:101254423|sly:100147723|sly:101265687|sly:100147722|sly:101263879|sly:101251185|sly:101254423|	| | | | | | | |	http://www.genome.jp/kegg-bin/show_pathway?sly00410/sly:101265687%09red/sly:101251185%09red/sly:100147723%09red/sly:100147722%09red/sly:101259235%09red/sly:101263879%09red/sly:101254423%09red
Sesquiterpenoid and triterpenoid biosynthesis	KEGG PATHWAY	sly00909	4	27	0.266235	0.999999	Solyc01g110290.3|Solyc07g052120.3|Solyc01g101210.3|Solyc04g083140.2	sly:100316899|sly:101251305|sly:101264374|sly:101251277|	| | | |	http://www.genome.jp/kegg-bin/show_pathway?sly00909/sly:100316899%09red/sly:101251277%09red/sly:101251305%09red/sly:101264374%09red
Valine, leucine and isoleucine degradation	KEGG PATHWAY	sly00280	8	66	0.28943	0.999999	Solyc05g056480.3|Solyc09g061840.3|Solyc08g080170.3|Solyc01g100360.3|Solyc02g022930.3|Solyc07g045350.3|Solyc12g011160.2|Solyc05g017760.3	sly:101267118|sly:101262853|sly:101249394|sly:101245293|sly:101265687|sly:101262830|sly:101263879|sly:101260435|	| | | | | | | |	http://www.genome.jp/kegg-bin/show_pathway?sly00280/sly:101267118%09red/sly:101265687%09red/sly:101262830%09red/sly:101245293%09red/sly:101249394%09red/sly:101262853%09red/sly:101260435%09red/sly:101263879%09red
Ubiquinone and other terpenoid-quinone biosynthesis	KEGG PATHWAY	sly00130	6	47	0.291757	0.999999	Solyc07g008360.2|Solyc10g007110.3|Solyc08g076360.3|Solyc03g031440.3|Solyc12g088000.2|Solyc02g079750.3	sly:101251197|sly:101264863|sly:778248|sly:101245803|sly:101252470|sly:101245803|	| | | | | |	http://www.genome.jp/kegg-bin/show_pathway?sly00130/sly:101264863%09red/sly:101251197%09red/sly:101252470%09red/sly:778248%09red/sly:101245803%09red
Tryptophan metabolism	KEGG PATHWAY	sly00380	6	47	0.291757	0.999999	Solyc09g074430.3|Solyc12g094620.2|Solyc01g100360.3|Solyc07g045350.3|Solyc06g071640.3|Solyc05g017760.3	sly:101261658|sly:543990|sly:101245293|sly:101262830|sly:101253797|sly:101260435|	| | | | | |	http://www.genome.jp/kegg-bin/show_pathway?sly00380/sly:101262830%09red/sly:101245293%09red/sly:101261658%09red/sly:101260435%09red/sly:101253797%09red/sly:543990%09red
Terpenoid backbone biosynthesis	KEGG PATHWAY	sly00900	7	58	0.311904	0.999999	Solyc05g055760.3|Solyc08g080170.3|Solyc12g015860.2|Solyc07g045350.3|Solyc02g038740.3|Solyc11g007020.2|Solyc05g017760.3	sly:100134905|sly:101249394|sly:543552|sly:101262830|sly:101265292|sly:100134900|sly:101260435|	| | | | | | |	http://www.genome.jp/kegg-bin/show_pathway?sly00900/sly:100134905%09red/sly:543552%09red/sly:101262830%09red/sly:101249394%09red/sly:100134900%09red/sly:101260435%09red/sly:101265292%09red
Protein processing in endoplasmic reticulum	KEGG PATHWAY	sly04141	23	226	0.36465	0.999999	Solyc11g069690.2|Solyc01g111650.3|Solyc01g079610.3|Solyc06g060290.3|Solyc04g081570.3|Solyc01g067125.1|Solyc06g072018.1|Solyc08g076460.3|Solyc01g067120.3|Solyc08g082820.3|Solyc04g082670.3|Solyc05g046330.3|Solyc04g048900.3|Solyc02g087300.1|Solyc08g062340.3|Solyc01g100370.3|Solyc02g094440.3|Solyc05g056385.1|Solyc07g049450.3|Solyc07g043560.3|Solyc03g118040.3|Solyc03g095840.3|Solyc01g100320.3	sly:101265199|sly:101268040|sly:101246562|sly:101262222|sly:101265819|sly:101249294|sly:101243898|sly:543753|sly:101249294|sly:543957|sly:101264927|sly:101265028|sly:101262304|sly:101265789|sly:543572|sly:101246093|sly:101259897|sly:101244079|sly:101266349|sly:101252901|sly:778323|sly:101257451|sly:101244123|	| | | | | | | | | | | | | | | | | | | | | | |	http://www.genome.jp/kegg-bin/show_pathway?sly04141/sly:101266349%09red/sly:101262304%09red/sly:101262222%09red/sly:101264927%09red/sly:101246562%09red/sly:101244079%09red/sly:101265199%09red/sly:543753%09red/sly:101252901%09red/sly:101265028%09red/sly:101268040%09red/sly:101243898%09red/sly:101257451%09red/sly:101265789%09red/sly:778323%09red/sly:101244123%09red/sly:543957%09red/sly:101246093%09…
Biosynthesis of secondary metabolites	KEGG PATHWAY	sly01110	120	1252	0.368967	0.999999	Solyc01g089970.3|Solyc02g093230.3|Solyc08g076360.3|Solyc10g085550.2|Solyc11g018800.2|Solyc02g079750.3|Solyc11g071640.2|Solyc01g101210.3|Solyc05g052280.3|Solyc04g025530.3|Solyc02g077240.3|Solyc04g054950.3|Solyc12g088000.2|Solyc02g092580.3|Solyc02g038740.3|Solyc10g076510.2|Solyc10g083570.2|Solyc11g066640.1|Solyc07g014730.3|Solyc07g008380.2|Solyc02g069690.1|Solyc12g100270.2|Solyc01g105070.3|Solyc01g…	sly:544095|sly:101265977|sly:778248|sly:101247482|sly:101246783|sly:101245803|sly:101256554|sly:101264374|sly:101264425|sly:101259235|sly:101246495|sly:101263402|sly:101252470|sly:101257228|sly:101265292|sly:101247173|sly:101262466|sly:101267379|sly:101252788|sly:104648251|sly:101265606|sly:101268663|sly:544293|sly:544084|sly:100134900|sly:101268440|sly:101265630|sly:101253958|sly:101261255|sly:1…	| | | | | | | | | | | | | | | | | | | | | | | | | | | | | | | | | | | | | | | | | | | | | | | | | | | | | | | | | | | | | | | | | | | | | | | | | | | | | | | | | | | | | | | | | | | | | | | | | | | | | | | | | | | | | | | | | | | | | | | |	http://www.genome.jp/kegg-bin/show_pathway?sly01110/sly:544074%09red/sly:544285%09red/sly:544283%09red/sly:101268440%09red/sly:101264724%09red/sly:100147723%09red/sly:100147722%09red/sly:101266643%09red/sly:101243822%09red/sly:101250390%09red/sly:100750253%09red/sly:101244176%09red/sly:101259236%09red/sly:543779%09red/sly:101251252%09red/sly:101247232%09red/sly:101246783%09red/sly:101263402%09red…
Pyrimidine metabolism	KEGG PATHWAY	sly00240	7	63	0.382639	0.999999	Solyc01g089970.3|Solyc01g088480.3|Solyc08g077300.3|Solyc01g097970.3|Solyc01g100030.3|Solyc10g083430.2|Solyc08g082430.3	sly:544095|sly:101243930|sly:101259471|sly:101256925|sly:544274|sly:101259795|sly:104648939|	| | | | | | |	http://www.genome.jp/kegg-bin/show_pathway?sly00240/sly:544274%09red/sly:544095%09red/sly:101259795%09red/sly:101243930%09red/sly:101256925%09red/sly:104648939%09red/sly:101259471%09red
Stilbenoid, diarylheptanoid and gingerol biosynthesis	KEGG PATHWAY	sly00945	5	43	0.385288	0.999999	Solyc02g093230.3|Solyc10g078220.2|Solyc10g078240.2|Solyc11g066640.1|Solyc07g008380.2	sly:101265977|sly:101261765|sly:101262367|sly:101267379|sly:104648251|	| | | | |	http://www.genome.jp/kegg-bin/show_pathway?sly00945/sly:101262367%09red/sly:104648251%09red/sly:101267379%09red/sly:101265977%09red/sly:101261765%09red
Protein export	KEGG PATHWAY	sly03060	5	45	0.419868	0.999999	Solyc03g005740.2|Solyc01g098780.3|Solyc06g072018.1|Solyc08g082820.3|Solyc12g006540.2	sly:101243763|sly:101260768|sly:101243898|sly:543957|sly:101262891|	| | | | |	http://www.genome.jp/kegg-bin/show_pathway?sly03060/sly:101243898%09red/sly:101243763%09red/sly:543957%09red/sly:101260768%09red/sly:101262891%09red
Arachidonic acid metabolism	KEGG PATHWAY	sly00590	2	15	0.429084	0.999999	Solyc07g014730.3|Solyc04g081740.3	sly:101252788|sly:101268179|	| |	http://www.genome.jp/kegg-bin/show_pathway?sly00590/sly:101268179%09red/sly:101252788%09red
Biosynthesis of unsaturated fatty acids	KEGG PATHWAY	sly01040	3	26	0.450921	0.999999	Solyc09g061840.3|Solyc03g058430.2|Solyc04g040130.1	sly:101262853|sly:101250481|sly:112941338|	| | |	http://www.genome.jp/kegg-bin/show_pathway?sly01040/sly:101262853%09red/sly:112941338%09red/sly:101250481%09red
Zeatin biosynthesis	KEGG PATHWAY	sly00908	7	69	0.467872	0.999999	Solyc11g066680.2|Solyc12g009930.2|Solyc08g061920.2|Solyc07g043480.1|Solyc04g016230.3|Solyc05g053400.2|Solyc05g053120.1	sly:101268547|sly:101265706|sly:101244307|sly:101254402|sly:101262709|sly:101248301|sly:101248301|	| | | | | | |	http://www.genome.jp/kegg-bin/show_pathway?sly00908/sly:101268547%09red/sly:101254402%09red/sly:101248301%09red/sly:101265706%09red/sly:101244307%09red/sly:101262709%09red
Monoterpenoid biosynthesis	KEGG PATHWAY	sly00902	2	17	0.487437	0.999999	Solyc01g094237.1|Solyc10g017570.3	sly:101263847|sly:101251042|	| |	http://www.genome.jp/kegg-bin/show_pathway?sly00902/sly:101251042%09red/sly:101263847%09red
Glycolysis / Gluconeogenesis	KEGG PATHWAY	sly00010	13	135	0.489568	0.999999	Solyc08g077180.3|Solyc06g059740.3|Solyc03g121070.3|Solyc02g077240.3|Solyc08g007420.3|Solyc01g100360.3|Solyc10g085550.2|Solyc10g085555.1|Solyc10g083570.2|Solyc06g005490.3|Solyc04g076880.3|Solyc10g076510.2|Solyc09g009020.3	sly:101263236|sly:544074|sly:543779|sly:101246495|sly:101263923|sly:101245293|sly:101247482|sly:101247482|sly:101262466|sly:101253902|sly:543812|sly:101247173|sly:544068|	| | | | | | | | | | | | |	http://www.genome.jp/kegg-bin/show_pathway?sly00010/sly:544068%09red/sly:101245293%09red/sly:101247482%09red/sly:543779%09red/sly:101263236%09red/sly:101253902%09red/sly:543812%09red/sly:544074%09red/sly:101246495%09red/sly:101263923%09red/sly:101262466%09red/sly:101247173%09red
Fatty acid metabolism	KEGG PATHWAY	sly01212	8	83	0.511604	0.999999	Solyc09g061840.3|Solyc04g040130.1|Solyc05g056295.1|Solyc01g006980.3|Solyc08g068390.3|Solyc07g045350.3|Solyc03g058430.2|Solyc05g017760.3	sly:101262853|sly:112941338|sly:543869|sly:101249116|sly:101261255|sly:101262830|sly:101250481|sly:101260435|	| | | | | | | |	http://www.genome.jp/kegg-bin/show_pathway?sly01212/sly:101250481%09red/sly:101262830%09red/sly:101261255%09red/sly:101262853%09red/sly:101249116%09red/sly:101260435%09red/sly:112941338%09red/sly:543869%09red
Cysteine and methionine metabolism	KEGG PATHWAY	sly00270	11	117	0.527494	0.999999	Solyc07g026650.3|Solyc10g007110.3|Solyc03g115990.2|Solyc08g007420.3|Solyc02g082850.3|Solyc10g012370.3|Solyc12g088000.2|Solyc07g049550.3|Solyc12g098500.2|Solyc10g049890.2|Solyc07g032740.3	sly:543800|sly:101264863|sly:101258932|sly:101263923|sly:101253958|sly:101253940|sly:101252470|sly:544285|sly:101259420|sly:101254848|sly:101244012|	| | | | | | | | | | |	http://www.genome.jp/kegg-bin/show_pathway?sly00270/sly:101264863%09red/sly:101252470%09red/sly:101244012%09red/sly:101258932%09red/sly:544285%09red/sly:101254848%09red/sly:101253958%09red/sly:101259420%09red/sly:101263923%09red/sly:543800%09red/sly:101253940%09red
RNA degradation	KEGG PATHWAY	sly03018	11	119	0.548796	0.999999	Solyc01g100850.3|Solyc01g095480.3|Solyc09g072970.3|Solyc10g085550.2|Solyc06g074030.1|Solyc10g085555.1|Solyc06g005860.2|Solyc11g005370.2|Solyc09g091180.3|Solyc09g009640.3|Solyc09g009020.3	sly:101256419|sly:101250449|sly:104649355|sly:101247482|sly:101258270|sly:101247482|sly:101260939|sly:101264277|sly:101250927|sly:101258986|sly:544068|	| | | | | | | | | | |	http://www.genome.jp/kegg-bin/show_pathway?sly03018/sly:101250927%09red/sly:101247482%09red/sly:544068%09red/sly:104649355%09red/sly:101258270%09red/sly:101258986%09red/sly:101256419%09red/sly:101260939%09red/sly:101264277%09red/sly:101250449%09red
Pyruvate metabolism	KEGG PATHWAY	sly00620	9	97	0.54901	0.999999	Solyc08g007420.3|Solyc05g050120.3|Solyc04g076880.3|Solyc08g077180.3|Solyc07g045350.3|Solyc05g056295.1|Solyc01g100360.3|Solyc03g115990.2|Solyc05g017760.3	sly:101263923|sly:543522|sly:543812|sly:101263236|sly:101262830|sly:543869|sly:101245293|sly:101258932|sly:101260435|	| | | | | | | | |	http://www.genome.jp/kegg-bin/show_pathway?sly00620/sly:543522%09red/sly:101262830%09red/sly:101245293%09red/sly:101258932%09red/sly:543812%09red/sly:101260435%09red/sly:101263923%09red/sly:101263236%09red/sly:543869%09red
N-Glycan biosynthesis	KEGG PATHWAY	sly00510	4	44	0.58954	0.999999	Solyc05g046330.3|Solyc08g076460.3|Solyc04g082670.3|Solyc02g093430.3	sly:101265028|sly:543753|sly:101264927|sly:101260885|	| | | |	http://www.genome.jp/kegg-bin/show_pathway?sly00510/sly:101265028%09red/sly:101260885%09red/sly:543753%09red/sly:101264927%09red
Flavonoid biosynthesis	KEGG PATHWAY	sly00941	5	56	0.598432	0.999999	Solyc02g093230.3|Solyc10g078220.2|Solyc10g078240.2|Solyc11g066640.1|Solyc07g008380.2	sly:101265977|sly:101261765|sly:101262367|sly:101267379|sly:104648251|	| | | | |	http://www.genome.jp/kegg-bin/show_pathway?sly00941/sly:101262367%09red/sly:104648251%09red/sly:101267379%09red/sly:101265977%09red/sly:101261765%09red
Nicotinate and nicotinamide metabolism	KEGG PATHWAY	sly00760	2	22	0.61579	0.999999	Solyc10g083430.2|Solyc06g075080.3	sly:101259795|sly:101263821|	| |	http://www.genome.jp/kegg-bin/show_pathway?sly00760/sly:101259795%09red/sly:101263821%09red
Citrate cycle (TCA cycle)	KEGG PATHWAY	sly00020	5	58	0.627487	0.999999	Solyc12g099260.2|Solyc01g100360.3|Solyc05g005160.3|Solyc03g115990.2|Solyc04g076880.3	sly:101267503|sly:101245293|sly:101246135|sly:101258932|sly:543812|	| | | | |	http://www.genome.jp/kegg-bin/show_pathway?sly00020/sly:101246135%09red/sly:543812%09red/sly:101258932%09red/sly:101267503%09red/sly:101245293%09red
Fatty acid degradation	KEGG PATHWAY	sly00071	5	60	0.655234	0.999999	Solyc07g045350.3|Solyc08g068390.3|Solyc06g059740.3|Solyc09g061840.3|Solyc05g017760.3	sly:101262830|sly:101261255|sly:544074|sly:101262853|sly:101260435|	| | | | |	http://www.genome.jp/kegg-bin/show_pathway?sly00071/sly:544074%09red/sly:101261255%09red/sly:101262853%09red/sly:101260435%09red/sly:101262830%09red
Plant hormone signal transduction	KEGG PATHWAY	sly04075	26	300	0.658736	0.999999	Solyc07g042170.3|Solyc03g093080.3|Solyc12g009220.2|Solyc04g081270.1|Solyc03g093130.3|Novel00029|Solyc03g093120.3|Solyc08g060810.3|Solyc01g106630.2|Solyc03g082520.1|Solyc01g096070.3|Solyc07g042470.3|Solyc09g089930.2|Solyc08g007230.2|Solyc12g009560.2|Solyc04g051510.1|Solyc09g074270.3|Solyc12g049400.2|Solyc02g092980.3|Solyc04g081250.1|Solyc09g007020.2|Solyc08g078180.1|Solyc08g005050.3|Solyc00g174340…	sly:101247936|sly:101258345|sly:100134911|sly:101258256|sly:543914|sly:544083|sly:101258632|sly:778235|sly:100191111|sly:101055592|sly:101255336|sly:101268587|sly:543712|sly:101256610|sly:778234|sly:101261320|sly:100736493|sly:101263193|sly:543748|sly:101257659|sly:101266151|sly:101267832|sly:101261048|sly:544123|sly:101247368|sly:101250316|	| | | | | | | | | | | | | | | | | | | | | | | | | |	http://www.genome.jp/kegg-bin/show_pathway?sly04075/sly:101250316%09red/sly:101267832%09red/sly:778235%09red/sly:101261048%09red/sly:100191111%09red/sly:778234%09red/sly:544083%09red/sly:101258345%09red/sly:100134911%09red/sly:101255336%09red/sly:101256610%09red/sly:543712%09red/sly:101266151%09red/sly:544123%09red/sly:101257659%09red/sly:101247936%09red/sly:543914%09red/sly:101258632%09red/sly:1…
Biosynthesis of secondary metabolites - unclassified	KEGG PATHWAY	sly00999	2	24	0.659748	0.999999	Solyc02g093230.3|Solyc07g008360.2	sly:101265977|sly:101251197|	| |	http://www.genome.jp/kegg-bin/show_pathway?sly00999/sly:101251197%09red/sly:101265977%09red
Spliceosome	KEGG PATHWAY	sly03040	16	188	0.665476	0.999999	Solyc09g092080.3|Solyc05g055260.3|Solyc06g084310.3|Solyc03g093680.3|Solyc08g069080.3|Solyc09g072970.3|Solyc09g011420.3|Solyc06g066060.3|Solyc03g033600.3|Solyc09g009640.3|Solyc11g005370.2|Solyc11g011130.2|Solyc01g091750.3|Solyc02g088790.3|Solyc10g081180.2|Solyc02g084020.3	sly:101267649|sly:101245652|sly:101248611|sly:101268456|sly:101247946|sly:104649355|sly:101267649|sly:101261336|sly:101247792|sly:101258986|sly:101264277|sly:101256343|sly:101263057|sly:101261381|sly:101254436|sly:101256541|	| | | | | | | | | | | | | | | |	http://www.genome.jp/kegg-bin/show_pathway?sly03040/sly:101263057%09red/sly:104649355%09red/sly:101267649%09red/sly:101261381%09red/sly:101254436%09red/sly:101245652%09red/sly:101268456%09red/sly:101247792%09red/sly:101256541%09red/sly:101261336%09red/sly:101248611%09red/sly:101256343%09red/sly:101247946%09red/sly:101258986%09red/sly:101264277%09red
Phosphatidylinositol signaling system	KEGG PATHWAY	sly04070	6	74	0.682198	0.999999	Solyc03g097410.1|Solyc01g008950.3|Solyc02g088090.1|Solyc11g072240.2|Solyc10g077010.2|Solyc03g098050.3	sly:101262094|sly:101256315|sly:101251639|sly:101243958|sly:101243958|sly:543984|	| | | | | |	http://www.genome.jp/kegg-bin/show_pathway?sly04070/sly:101262094%09red/sly:101243958%09red/sly:543984%09red/sly:101256315%09red/sly:101251639%09red
DNA replication	KEGG PATHWAY	sly03030	4	50	0.682806	0.999999	Solyc09g009900.3|Solyc07g018300.3|Solyc02g082180.3|Solyc01g079507.1	sly:101252714|sly:101244966|sly:101244828|sly:101243636|	| | | |	http://www.genome.jp/kegg-bin/show_pathway?sly03030/sly:101252714%09red/sly:101244966%09red/sly:101243636%09red/sly:101244828%09red
Carbon metabolism	KEGG PATHWAY	sly01200	24	283	0.692945	0.999999	Solyc08g065490.3|Solyc10g085550.2|Solyc02g082850.3|Solyc10g049890.2|Solyc07g032740.3|Solyc05g017760.3|Solyc12g011160.2|Solyc04g076880.3|Solyc10g012370.3|Solyc03g121070.3|Solyc03g115990.2|Solyc09g009020.3|Solyc12g094620.2|Solyc10g085555.1|Solyc05g056295.1|Solyc10g083570.2|Solyc06g005490.3|Solyc00g006800.3|Solyc10g078540.2|Solyc05g050120.3|Solyc07g045350.3|Solyc02g022930.3|Solyc08g077180.3|Solyc01g…	sly:101263138|sly:101247482|sly:101253958|sly:101254848|sly:101244012|sly:101260435|sly:101263879|sly:543812|sly:101253940|sly:543779|sly:101258932|sly:544068|sly:543990|sly:101247482|sly:543869|sly:101262466|sly:101253902|sly:543623|sly:544015|sly:543522|sly:101262830|sly:101265687|sly:101263236|sly:101245293|	| | | | | | | | | | | | | | | | | | | | | | | |	http://www.genome.jp/kegg-bin/show_pathway?sly01200/sly:544015%09red/sly:101245293%09red/sly:543623%09red/sly:101247482%09red/sly:101253902%09red/sly:101263236%09red/sly:101253940%09red/sly:543869%09red/sly:101265687%09red/sly:101244012%09red/sly:101258932%09red/sly:543779%09red/sly:101263879%09red/sly:101262466%09red/sly:543990%09red/sly:543522%09red/sly:101263138%09red/sly:101262830%09red/sly:5…
RNA transport	KEGG PATHWAY	sly03013	14	169	0.695851	0.999999	Solyc01g088370.3|Solyc03g093680.3|Solyc06g066060.3|Solyc08g077700.3|Solyc01g095410.3|Solyc06g009970.3|Solyc05g047690.3|Solyc11g011130.2|Solyc02g087300.1|Solyc08g074790.3|Solyc10g079880.2|Solyc11g013440.2|Solyc03g095840.3|Solyc01g104685.1	sly:101267059|sly:101268456|sly:101261336|sly:101256616|sly:101248917|sly:101244084|sly:101260232|sly:101256343|sly:101265789|sly:101263343|sly:101265974|sly:101255947|sly:101257451|sly:778291|	| | | | | | | | | | | | | |	http://www.genome.jp/kegg-bin/show_pathway?sly03013/sly:778291%09red/sly:101260232%09red/sly:101248917%09red/sly:101265789%09red/sly:101265974%09red/sly:101268456%09red/sly:101263343%09red/sly:101257451%09red/sly:101261336%09red/sly:101255947%09red/sly:101256343%09red/sly:101244084%09red/sly:101267059%09red/sly:101256616%09red
Biosynthesis of amino acids	KEGG PATHWAY	sly01230	20	238	0.696456	0.999999	Solyc04g055200.3|Solyc02g094420.3|Solyc10g007110.3|Solyc07g032740.3|Solyc11g072520.2|Solyc07g007590.1|Solyc02g082850.3|Solyc10g085550.2|Solyc08g065490.3|Solyc09g011870.2|Solyc10g012370.3|Solyc12g088000.2|Solyc03g111850.3|Solyc10g049890.2|Solyc10g083570.2|Solyc06g005490.3|Solyc08g077180.3|Solyc00g006800.3|Solyc10g085555.1|Solyc09g009020.3	sly:101259236|sly:101260492|sly:101264863|sly:101244012|sly:101251252|sly:101259263|sly:101253958|sly:101247482|sly:101263138|sly:101259361|sly:101253940|sly:101252470|sly:101250390|sly:101254848|sly:101262466|sly:101253902|sly:101263236|sly:543623|sly:101247482|sly:544068|	| | | | | | | | | | | | | | | | | | | |	http://www.genome.jp/kegg-bin/show_pathway?sly01230/sly:101264863%09red/sly:101260492%09red/sly:544068%09red/sly:101263138%09red/sly:101252470%09red/sly:101244012%09red/sly:543623%09red/sly:101247482%09red/sly:101250390%09red/sly:101251252%09red/sly:101254848%09red/sly:101253902%09red/sly:101259361%09red/sly:101259236%09red/sly:101253958%09red/sly:101259263%09red/sly:101262466%09red/sly:101263236…
Other types of O-glycan biosynthesis	KEGG PATHWAY	sly00514	1	13	0.710914	0.999999	Solyc04g080080.3	sly:101253890|	|	http://www.genome.jp/kegg-bin/show_pathway?sly00514/sly:101253890%09red
Glyoxylate and dicarboxylate metabolism	KEGG PATHWAY	sly00630	6	77	0.716266	0.999999	Solyc08g065490.3|Solyc12g094620.2|Solyc01g100360.3|Solyc07g045350.3|Solyc03g115990.2|Solyc05g017760.3	sly:101263138|sly:543990|sly:101245293|sly:101262830|sly:101258932|sly:101260435|	| | | | | |	http://www.genome.jp/kegg-bin/show_pathway?sly00630/sly:101263138%09red/sly:101262830%09red/sly:101245293%09red/sly:101258932%09red/sly:101260435%09red/sly:543990%09red
Glycine, serine and threonine metabolism	KEGG PATHWAY	sly00260	5	67	0.741478	0.999999	Solyc01g100360.3|Solyc08g065490.3|Solyc10g049890.2|Solyc09g075920.1|Solyc09g075930.2	sly:101245293|sly:101263138|sly:101254848|sly:101254423|sly:101254423|	| | | | |	http://www.genome.jp/kegg-bin/show_pathway?sly00260/sly:101263138%09red/sly:101254848%09red/sly:101245293%09red/sly:101254423%09red
Carbon fixation in photosynthetic organisms	KEGG PATHWAY	sly00710	6	80	0.747728	0.999999	Solyc07g032740.3|Solyc05g050120.3|Solyc10g083570.2|Solyc06g005490.3|Solyc04g076880.3|Solyc03g115990.2	sly:101244012|sly:543522|sly:101262466|sly:101253902|sly:543812|sly:101258932|	| | | | | |	http://www.genome.jp/kegg-bin/show_pathway?sly00710/sly:543522%09red/sly:101244012%09red/sly:101258932%09red/sly:101253902%09red/sly:543812%09red/sly:101262466%09red
Brassinosteroid biosynthesis	KEGG PATHWAY	sly00905	1	16	0.778459	0.999999	Solyc10g086500.1	sly:543801|	|	http://www.genome.jp/kegg-bin/show_pathway?sly00905/sly:543801%09red
Lysine degradation	KEGG PATHWAY	sly00310	3	45	0.785327	0.999999	Solyc01g100360.3|Solyc07g045350.3|Solyc05g017760.3	sly:101245293|sly:101262830|sly:101260435|	| | |	http://www.genome.jp/kegg-bin/show_pathway?sly00310/sly:101262830%09red/sly:101260435%09red/sly:101245293%09red
Ascorbate and aldarate metabolism	KEGG PATHWAY	sly00053	4	59	0.792887	0.999999	Solyc06g060260.3|Solyc11g062440.2|Solyc06g005150.3|Solyc02g088690.3	sly:101262528|sly:101258916|sly:778224|sly:101263958|	| | | |	http://www.genome.jp/kegg-bin/show_pathway?sly00053/sly:778224%09red/sly:101263958%09red/sly:101262528%09red/sly:101258916%09red
Ribosome biogenesis in eukaryotes	KEGG PATHWAY	sly03008	6	86	0.802893	0.999999	Solyc09g092080.3|Solyc09g011420.3|Solyc03g025270.3|Solyc09g083080.3|Solyc02g081810.3|Solyc01g104685.1	sly:101267649|sly:101267649|sly:101261490|sly:101263757|sly:101255259|sly:778291|	| | | | | |	http://www.genome.jp/kegg-bin/show_pathway?sly03008/sly:778291%09red/sly:101255259%09red/sly:101261490%09red/sly:101267649%09red/sly:101263757%09red
Cutin, suberine and wax biosynthesis	KEGG PATHWAY	sly00073	2	33	0.809453	0.999999	Solyc01g088400.3|Solyc12g100270.2	sly:101267934|sly:101268663|	| |	http://www.genome.jp/kegg-bin/show_pathway?sly00073/sly:101268663%09red/sly:101267934%09red
Glycosaminoglycan degradation	KEGG PATHWAY	sly00531	1	18	0.81448	0.999999	Solyc10g085225.1	sly:101256537|	|	http://www.genome.jp/kegg-bin/show_pathway?sly00531/sly:101256537%09red
Nitrogen metabolism	KEGG PATHWAY	sly00910	2	34	0.821831	0.999999	Solyc11g013810.2|Solyc10g078540.2	sly:100736473|sly:544015|	| |	http://www.genome.jp/kegg-bin/show_pathway?sly00910/sly:544015%09red/sly:100736473%09red
One carbon pool by folate	KEGG PATHWAY	sly00670	1	19	0.830232	0.999999	Solyc08g065490.3	sly:101263138|	|	http://www.genome.jp/kegg-bin/show_pathway?sly00670/sly:101263138%09red
Sulfur metabolism	KEGG PATHWAY	sly00920	2	36	0.84444	0.999999	Solyc10g012370.3|Solyc02g082850.3	sly:101253940|sly:101253958|	| |	http://www.genome.jp/kegg-bin/show_pathway?sly00920/sly:101253958%09red/sly:101253940%09red
Arginine biosynthesis	KEGG PATHWAY	sly00220	2	38	0.864412	0.999999	Solyc07g032740.3|Solyc10g078540.2	sly:101244012|sly:544015|	| |	http://www.genome.jp/kegg-bin/show_pathway?sly00220/sly:544015%09red/sly:101244012%09red
Carotenoid biosynthesis	KEGG PATHWAY	sly00906	2	38	0.864412	0.999999	Solyc08g005610.3|Solyc03g031860.3	sly:101249565|sly:543988|	| |	http://www.genome.jp/kegg-bin/show_pathway?sly00906/sly:101249565%09red/sly:543988%09red
Mismatch repair	KEGG PATHWAY	sly03430	2	40	0.882007	0.999999	Solyc09g009900.3|Solyc07g018300.3	sly:101252714|sly:101244966|	| |	http://www.genome.jp/kegg-bin/show_pathway?sly03430/sly:101252714%09red/sly:101244966%09red
Galactose metabolism	KEGG PATHWAY	sly00052	3	57	0.89369	0.999999	Solyc08g079080.3|Solyc08g082440.3|Solyc03g121070.3	sly:778304|sly:101254509|sly:543779|	| | |	http://www.genome.jp/kegg-bin/show_pathway?sly00052/sly:543779%09red/sly:101254509%09red/sly:778304%09red
Base excision repair	KEGG PATHWAY	sly03410	2	42	0.897468	0.999999	Solyc01g009470.2|Solyc02g082120.3	sly:101246372|sly:101246304|	| |	http://www.genome.jp/kegg-bin/show_pathway?sly03410/sly:101246304%09red/sly:101246372%09red
Thiamine metabolism	KEGG PATHWAY	sly00730	1	25	0.900328	0.999999	Solyc03g111200.3	sly:101265630|	|	http://www.genome.jp/kegg-bin/show_pathway?sly00730/sly:101265630%09red
Folate biosynthesis	KEGG PATHWAY	sly00790	1	25	0.900328	0.999999	Solyc05g012080.3	sly:101263512|	|	http://www.genome.jp/kegg-bin/show_pathway?sly00790/sly:101263512%09red
Fructose and mannose metabolism	KEGG PATHWAY	sly00051	4	73	0.901089	0.999999	Solyc03g121070.3|Solyc10g083570.2|Solyc06g005490.3|Solyc05g046340.2	sly:543779|sly:101262466|sly:101253902|sly:101264724|	| | | |	http://www.genome.jp/kegg-bin/show_pathway?sly00051/sly:101253902%09red/sly:101264724%09red/sly:101262466%09red/sly:543779%09red
Glycosylphosphatidylinositol (GPI)-anchor biosynthesis	KEGG PATHWAY	sly00563	1	26	0.908795	0.999999	Novel00009	sly:101250230|	|	http://www.genome.jp/kegg-bin/show_pathway?sly00563/sly:101250230%09red
Nucleotide excision repair	KEGG PATHWAY	sly03420	3	60	0.911649	0.999999	Solyc09g009900.3|Solyc10g006700.1|Solyc07g018300.3	sly:101252714|sly:101248520|sly:101244966|	| | |	http://www.genome.jp/kegg-bin/show_pathway?sly03420/sly:101248520%09red/sly:101252714%09red/sly:101244966%09red
Phagosome	KEGG PATHWAY	sly04145	5	90	0.913956	0.999999	Solyc10g085020.2|Solyc06g072018.1|Solyc03g118040.3|Solyc01g100370.3|Solyc04g048900.3	sly:101253952|sly:101243898|sly:778323|sly:101246093|sly:101262304|	| | | | |	http://www.genome.jp/kegg-bin/show_pathway?sly04145/sly:101243898%09red/sly:778323%09red/sly:101262304%09red/sly:101246093%09red/sly:101253952%09red
Circadian rhythm - plant	KEGG PATHWAY	sly04712	2	46	0.922887	0.999999	Solyc10g005030.3|Solyc08g061130.3	sly:101262866|sly:543733|	| |	http://www.genome.jp/kegg-bin/show_pathway?sly04712/sly:543733%09red/sly:101262866%09red
Ether lipid metabolism	KEGG PATHWAY	sly00565	1	30	0.936062	0.999999	Solyc07g014730.3	sly:101252788|	|	http://www.genome.jp/kegg-bin/show_pathway?sly00565/sly:101252788%09red
Purine metabolism	KEGG PATHWAY	sly00230	5	97	0.940731	0.999999	Solyc01g089970.3|Solyc08g082430.3|Solyc08g077180.3|Solyc03g111200.3|Solyc09g091420.3	sly:544095|sly:104648939|sly:101263236|sly:101265630|sly:101254338|	| | | | |	http://www.genome.jp/kegg-bin/show_pathway?sly00230/sly:101254338%09red/sly:104648939%09red/sly:544095%09red/sly:101265630%09red/sly:101263236%09red
Fatty acid biosynthesis	KEGG PATHWAY	sly00061	2	51	0.946347	0.999999	Solyc01g006980.3|Solyc05g056295.1	sly:101249116|sly:543869|	| |	http://www.genome.jp/kegg-bin/show_pathway?sly00061/sly:101249116%09red/sly:543869%09red
Pentose phosphate pathway	KEGG PATHWAY	sly00030	2	57	0.965568	0.999999	Solyc00g006800.3|Solyc10g083570.2	sly:543623|sly:101262466|	| |	http://www.genome.jp/kegg-bin/show_pathway?sly00030/sly:101262466%09red/sly:543623%09red
Pentose and glucuronate interconversions	KEGG PATHWAY	sly00040	7	137	0.965928	0.999999	Solyc09g075330.3|Solyc09g075350.3|Solyc03g111690.3|Solyc01g099960.3|Solyc03g083840.3|Solyc02g088690.3|Solyc09g061890.3	sly:101266973|sly:101266668|sly:101254471|sly:101260576|sly:101248083|sly:101263958|sly:101263458|	| | | | | | |	http://www.genome.jp/kegg-bin/show_pathway?sly00040/sly:101260576%09red/sly:101266973%09red/sly:101263458%09red/sly:101254471%09red/sly:101263958%09red/sly:101266668%09red/sly:101248083%09red
Peroxisome	KEGG PATHWAY	sly04146	4	93	0.969473	0.999999	Solyc06g048410.3|Solyc09g061840.3|Solyc06g075080.3|Solyc12g094620.2	sly:544259|sly:101262853|sly:101263821|sly:543990|	| | | |	http://www.genome.jp/kegg-bin/show_pathway?sly04146/sly:101262853%09red/sly:544259%09red/sly:543990%09red/sly:101263821%09red
SNARE interactions in vesicular transport	KEGG PATHWAY	sly04130	1	39	0.97126	0.999999	Solyc01g006950.3	sly:101262338|	|	http://www.genome.jp/kegg-bin/show_pathway?sly04130/sly:101262338%09red
RNA polymerase	KEGG PATHWAY	sly03020	1	42	0.977987	0.999999	Solyc09g010500.3	sly:101259186|	|	http://www.genome.jp/kegg-bin/show_pathway?sly03020/sly:101259186%09red
Homologous recombination	KEGG PATHWAY	sly03440	2	64	0.979675	0.999999	Solyc09g009900.3|Solyc07g018300.3	sly:101252714|sly:101244966|	| |	http://www.genome.jp/kegg-bin/show_pathway?sly03440/sly:101252714%09red/sly:101244966%09red
Glutathione metabolism	KEGG PATHWAY	sly00480	5	117	0.981045	0.999999	Solyc09g063150.3|Solyc06g005150.3|Solyc06g060260.3|Solyc09g011570.3|Solyc09g011590.3	sly:101266972|sly:778224|sly:101262528|sly:101266443|sly:100134894|	| | | | |	http://www.genome.jp/kegg-bin/show_pathway?sly00480/sly:778224%09red/sly:101266443%09red/sly:101262528%09red/sly:101266972%09red/sly:100134894%09red
Arginine and proline metabolism	KEGG PATHWAY	sly00330	2	66	0.982545	0.999999	Solyc02g067530.3|Solyc07g032740.3	sly:101262682|sly:101244012|	| |	http://www.genome.jp/kegg-bin/show_pathway?sly00330/sly:101244012%09red/sly:101262682%09red
Porphyrin and chlorophyll metabolism	KEGG PATHWAY	sly00860	1	50	0.989193	0.999999	Solyc04g015750.3	sly:101244176|	|	http://www.genome.jp/kegg-bin/show_pathway?sly00860/sly:101244176%09red
Metabolic pathways	KEGG PATHWAY	sly01100	198	2483	0.990484	0.999999	Solyc01g089970.3|Novel00009|Solyc02g082920.3|Solyc02g067440.3|Solyc10g055820.2|Solyc01g048590.2|Solyc08g076360.3|Solyc10g085550.2|Solyc11g018800.2|Solyc09g010210.3|Solyc02g079750.3|Solyc11g071640.2|Solyc05g012080.3|Solyc05g052280.3|Solyc12g036790.2|Solyc01g088480.3|Solyc02g065740.3|Solyc04g025530.3|Solyc02g077240.3|Solyc05g056480.3|Solyc04g054950.3|Solyc12g088000.2|Solyc01g066710.3|Solyc12g009300…	sly:544095|sly:101250230|sly:544149|sly:101264995|sly:101266770|sly:3950408|sly:778248|sly:101247482|sly:101246783|sly:543996|sly:101245803|sly:101256554|sly:101263512|sly:101264425|sly:101259414|sly:101243930|sly:101252141|sly:101259235|sly:101246495|sly:101267118|sly:101263402|sly:101252470|sly:101256624|sly:543961|sly:101249858|sly:101257228|sly:101263458|sly:101265292|sly:101247173|sly:101267…	| | | | | | | | | | | | | | | | | | | | | | | | | | | | | | | | | | | | | | | | | | | | | | | | | | | | | | | | | | | | | | | | | | | | | | | | | | | | | | | | | | | | | | | | | | | | | | | | | | | | | | | | | | | | | | | | | | | | | | | | | | | | | | | | | | | | | | | | | | | | | | | | | | | | | | | | | | | | | | | | | | | | | | | | | | | | | | | | | | | | | | | | | | | | | | | | | | | | | |	http://www.genome.jp/kegg-bin/show_pathway?sly01100/sly:101250481%09red/sly:101266443%09red/sly:101259862%09red/sly:101258916%09red/sly:101262094%09red/sly:544285%09red/sly:544283%09red/sly:101268440%09red/sly:101264724%09red/sly:543961%09red/sly:101257783%09red/sly:100147723%09red/sly:100147722%09red/sly:101266643%09red/sly:101250390%09red/sly:100750253%09red/sly:101244176%09red/sly:544074%09red…
Inositol phosphate metabolism	KEGG PATHWAY	sly00562	2	75	0.991272	0.999999	Solyc03g097410.1|Solyc06g005490.3	sly:101262094|sly:101253902|	| |	http://www.genome.jp/kegg-bin/show_pathway?sly00562/sly:101253902%09red/sly:101262094%09red
mRNA surveillance pathway	KEGG PATHWAY	sly03015	5	130	0.991399	0.999999	Solyc06g066060.3|Solyc05g047690.3|Solyc03g093680.3|Solyc11g011130.2|Solyc11g009090.2	sly:101261336|sly:101260232|sly:101268456|sly:101256343|sly:101260498|	| | | | |	http://www.genome.jp/kegg-bin/show_pathway?sly03015/sly:101268456%09red/sly:101260232%09red/sly:101260498%09red/sly:101256343%09red/sly:101261336%09red
Glycerophospholipid metabolism	KEGG PATHWAY	sly00564	3	105	0.995872	0.999999	Solyc07g014730.3|Solyc06g069470.3|Solyc01g009870.3	sly:101252788|sly:101261241|sly:101264545|	| | |	http://www.genome.jp/kegg-bin/show_pathway?sly00564/sly:101261241%09red/sly:101252788%09red/sly:101264545%09red
Ubiquitin mediated proteolysis	KEGG PATHWAY	sly04120	5	146	0.996885	0.999999	Solyc01g067125.1|Solyc01g067120.3|Solyc02g069880.3|Solyc11g065190.2|Solyc01g111650.3	sly:101249294|sly:101249294|sly:101260503|sly:101266186|sly:101268040|	| | | | |	http://www.genome.jp/kegg-bin/show_pathway?sly04120/sly:101266186%09red/sly:101268040%09red/sly:101260503%09red/sly:101249294%09red
2-Oxocarboxylic acid metabolism	KEGG PATHWAY	sly01210	1	65	0.997156	0.999999	Solyc07g032740.3	sly:101244012|	|	http://www.genome.jp/kegg-bin/show_pathway?sly01210/sly:101244012%09red
Photosynthesis	KEGG PATHWAY	sly00195	1	84	0.999477	0.999999	Solyc01g048590.2	sly:3950408|	|	http://www.genome.jp/kegg-bin/show_pathway?sly00195/sly:3950408%09red
Glycerolipid metabolism	KEGG PATHWAY	sly00561	1	86	0.999563	0.999999	Solyc04g010250.3	sly:101266812|	|	http://www.genome.jp/kegg-bin/show_pathway?sly00561/sly:101266812%09red
Oxidative phosphorylation	KEGG PATHWAY	sly00190	3	155	0.999905	0.999999	Solyc12g008730.2|Solyc11g068400.2|Solyc12g036790.2	sly:101265616|sly:101258330|sly:101259414|	| | |	http://www.genome.jp/kegg-bin/show_pathway?sly00190/sly:101258330%09red/sly:101265616%09red/sly:101259414%09red
Endocytosis	KEGG PATHWAY	sly04144	2	188	0.999999	0.999999	Solyc11g073050.2|Solyc05g005190.3	sly:543575|sly:101247318|	| |	http://www.genome.jp/kegg-bin/show_pathway?sly04144/sly:543575%09red/sly:101247318%09red

## Sheet: Table S4 (Tom+Po_v_Tom_CK_DW)
Table S4. Summary of KEGG pathway enrichment analysis in tomato genes up- and downregulated in tomato seedling roots with and without culturing with P. oligandrum GAQ1.
#Term	Database	ID	Input number	Background number	P-Value	Corrected P-Value	Input	KEGG_ID/KO	Entrez_ID	Hyperlink
beta-Alanine metabolism	KEGG PATHWAY	sly00410	11	63	0.00253985	0.233178	Solyc01g106080.3|Solyc07g044730.3|Solyc05g013440.3|Solyc07g044720.2|Solyc06g054520.1|Solyc08g014330.3|Solyc03g114150.3|Solyc07g044710.2|Solyc03g122310.3|Solyc12g006370.2|Solyc10g008110.3	sly:101268723|sly:101244204|sly:101266123|sly:101244504|sly:101256187|sly:101254319|sly:101250104|sly:101250524|sly:101252968|sly:101260014|sly:101243641|	| | | | | | | | | | |	http://www.genome.jp/kegg-bin/show_pathway?sly00410/sly:101243641%09red/sly:101244504%09red/sly:101268723%09red/sly:101252968%09red/sly:101250524%09red/sly:101254319%09red/sly:101250104%09red/sly:101260014%09red/sly:101266123%09red/sly:101244204%09red/sly:101256187%09red
Fatty acid elongation	KEGG PATHWAY	sly00062	7	36	0.00911255	0.233178	Solyc03g005320.3|Solyc08g067260.3|Solyc04g014370.3|Solyc05g009280.3|Solyc10g009240.3|Solyc05g054490.3|Solyc11g072650.2	sly:101258036|sly:101266659|sly:101245050|sly:101252875|sly:101268230|sly:101263911|sly:101253969|	| | | | | | |	http://www.genome.jp/kegg-bin/show_pathway?sly00062/sly:101258036%09red/sly:101245050%09red/sly:101252875%09red/sly:101268230%09red/sly:101263911%09red/sly:101253969%09red/sly:101266659%09red
Valine, leucine and isoleucine degradation	KEGG PATHWAY	sly00280	10	66	0.00936232	0.233178	Solyc01g106080.3|Solyc07g044730.3|Solyc07g044720.2|Solyc06g054520.1|Solyc10g076250.2|Solyc03g114150.3|Solyc07g044710.2|Solyc09g065540.3|Solyc05g054365.1|Solyc03g122310.3	sly:101268723|sly:101244204|sly:101244504|sly:101256187|sly:101268729|sly:101250104|sly:101250524|sly:543993|sly:101267526|sly:101252968|	| | | | | | | | | |	http://www.genome.jp/kegg-bin/show_pathway?sly00280/sly:101244504%09red/sly:101268723%09red/sly:101268729%09red/sly:101267526%09red/sly:101244204%09red/sly:101250524%09red/sly:101250104%09red/sly:101252968%09red/sly:543993%09red/sly:101256187%09red
Metabolic pathways	KEGG PATHWAY	sly01100	173	2483	0.011649	0.233178	Solyc02g030170.3|Solyc05g054490.3|Solyc01g009370.2|Solyc05g024310.1|Solyc09g007910.3|Solyc07g062530.3|Solyc10g081650.2|Solyc09g065540.3|Solyc06g073320.3|Solyc07g007550.3|Solyc04g080530.3|Solyc04g063245.1|Solyc07g065980.3|Solyc11g010990.2|Solyc08g014240.3|Solyc06g034360.2|Solyc10g007600.3|Solyc03g083440.3|Solyc03g007960.3|Solyc01g104950.3|Solyc02g030480.3|Solyc02g084360.3|Solyc06g072380.3|Solyc11g…	sly:543937|sly:101263911|sly:101247849|sly:543602|sly:101244220|sly:101267723|sly:101267857|sly:543993|sly:101055572|sly:101258669|sly:101268391|sly:101254058|sly:544236|sly:101253340|sly:104648641|sly:101246061|sly:100134875|sly:101254281|sly:544297|sly:543515|sly:101245999|sly:101253279|sly:544126|sly:101255355|sly:101253468|sly:101258157|sly:100316901|sly:101266123|sly:544200|sly:101255884|sly…	| | | | | | | | | | | | | | | | | | | | | | | | | | | | | | | | | | | | | | | | | | | | | | | | | | | | | | | | | | | | | | | | | | | | | | | | | | | | | | | | | | | | | | | | | | | | | | | | | | | | | | | | | | | | | | | | | | | | | | | | | | | | | | | | | | | | | | | | | | | | | | | | | | | | | | | | | | | | | | | | | | | | | | | | | | | | |	http://www.genome.jp/kegg-bin/show_pathway?sly01100/sly:543602%09red/sly:544175%09red/sly:101245674%09red/sly:101268445%09red/sly:101254281%09red/sly:101265886%09red/sly:543517%09red/sly:101249583%09red/sly:543515%09red/sly:543964%09red/sly:101246650%09red/sly:101252968%09red/sly:101246654%09red/sly:101255884%09red/sly:101252196%09red/sly:101257702%09red/sly:100134875%09red/sly:101246061%09red/sl…
Carotenoid biosynthesis	KEGG PATHWAY	sly00906	7	38	0.0116589	0.233178	Solyc01g108210.3|Solyc11g071580.2|Solyc02g081330.3|Solyc10g081650.2|Solyc01g088170.3|Solyc03g007960.3|Solyc11g071620.2	sly:101266767|sly:543652|sly:543964|sly:101267857|sly:543651|sly:544297|sly:543652|	| | | | | | |	http://www.genome.jp/kegg-bin/show_pathway?sly00906/sly:101267857%09red/sly:544297%09red/sly:101266767%09red/sly:543964%09red/sly:543651%09red/sly:543652%09red
Cutin, suberine and wax biosynthesis	KEGG PATHWAY	sly00073	6	33	0.0200009	0.288702	Solyc01g005410.3|Solyc11g067170.2|Solyc06g076800.3|Solyc03g097500.3|Solyc07g006890.1|Solyc02g014730.3	sly:101245874|sly:101254867|sly:101259447|sly:101257641|sly:101246836|sly:101264266|	| | | | | |	http://www.genome.jp/kegg-bin/show_pathway?sly00073/sly:101259447%09red/sly:101246836%09red/sly:101245874%09red/sly:101254867%09red/sly:101257641%09red/sly:101264266%09red
Stilbenoid, diarylheptanoid and gingerol biosynthesis	KEGG PATHWAY	sly00945	7	43	0.0202092	0.288702	Solyc07g043700.2|Solyc12g005440.1|Solyc08g014490.1|Solyc01g105550.1|Solyc10g050160.2|Solyc01g009370.2|Solyc10g008120.3	sly:101245674|sly:101254278|sly:101249389|sly:101055588|sly:101253032|sly:101247849|sly:101268615|	| | | | | | |	http://www.genome.jp/kegg-bin/show_pathway?sly00945/sly:101245674%09red/sly:101268615%09red/sly:101254278%09red/sly:101249389%09red/sly:101253032%09red/sly:101247849%09red/sly:101055588%09red
Phenylpropanoid biosynthesis	KEGG PATHWAY	sly00940	21	222	0.0310081	0.387601	Solyc03g080180.3|Solyc02g030480.3|Solyc07g043700.2|Solyc02g082090.3|Solyc10g050160.2|Solyc12g005440.1|Solyc05g050890.2|Solyc11g039570.2|Solyc08g014490.1|Solyc12g017870.2|Solyc06g007960.3|Solyc01g010390.3|Solyc01g105550.1|Solyc03g006810.3|Solyc11g007220.2|Solyc01g009370.2|Solyc01g009400.3|Solyc09g007910.3|Solyc02g080530.3|Solyc03g116910.3|Solyc05g055320.3	sly:101251452|sly:101245999|sly:101245674|sly:101247181|sly:101253032|sly:101254278|sly:101263709|sly:101266294|sly:101249389|sly:101261786|sly:101258157|sly:101256510|sly:101055588|sly:101266098|sly:101247879|sly:101247849|sly:101247248|sly:101244220|sly:101253648|sly:778359|sly:101244289|	| | | | | | | | | | | | | | | | | | | | |	http://www.genome.jp/kegg-bin/show_pathway?sly00940/sly:101247248%09red/sly:778359%09red/sly:101247181%09red/sly:101247879%09red/sly:101245674%09red/sly:101266098%09red/sly:101263709%09red/sly:101261786%09red/sly:101251452%09red/sly:101254278%09red/sly:101245999%09red/sly:101266294%09red/sly:101253648%09red/sly:101249389%09red/sly:101258157%09red/sly:101253032%09red/sly:101256510%09red/sly:101244…
Propanoate metabolism	KEGG PATHWAY	sly00640	7	50	0.0383772	0.400899	Solyc01g106080.3|Solyc07g044730.3|Solyc12g056940.2|Solyc07g044720.2|Solyc06g054520.1|Solyc07g044710.2|Solyc10g008110.3	sly:101268723|sly:101244204|sly:101250973|sly:101244504|sly:101256187|sly:101250524|sly:101243641|	| | | | | | |	http://www.genome.jp/kegg-bin/show_pathway?sly00640/sly:101243641%09red/sly:101244504%09red/sly:101268723%09red/sly:101250973%09red/sly:101250524%09red/sly:101244204%09red/sly:101256187%09red
Ether lipid metabolism	KEGG PATHWAY	sly00565	5	30	0.0432979	0.400899	Solyc02g083340.3|Solyc03g121470.3|Solyc02g083345.1|Solyc08g066800.3|Solyc04g082000.3	sly:101246303|sly:101244067|sly:101246303|sly:101257989|sly:101248969|	| | | | |	http://www.genome.jp/kegg-bin/show_pathway?sly00565/sly:101248969%09red/sly:101246303%09red/sly:101244067%09red/sly:101257989%09red
Inositol phosphate metabolism	KEGG PATHWAY	sly00562	9	75	0.0440989	0.400899	Solyc06g065540.3|Solyc01g096410.3|Solyc05g051850.3|Solyc06g062430.3|Solyc00g007010.3|Solyc01g106080.3|Solyc07g017510.3|Solyc05g052760.3|Solyc05g008200.3	sly:101252196|sly:101265480|sly:543809|sly:101263222|sly:101251565|sly:101268723|sly:101260244|sly:100301921|sly:101255884|	| | | | | | | | |	http://www.genome.jp/kegg-bin/show_pathway?sly00562/sly:101252196%09red/sly:101268723%09red/sly:101265480%09red/sly:100301921%09red/sly:101251565%09red/sly:543809%09red/sly:101263222%09red/sly:101255884%09red/sly:101260244%09red
Photosynthesis - antenna proteins	KEGG PATHWAY	sly00196	4	26	0.0835248	0.69604	Solyc09g014520.3|Solyc10g006230.3|Solyc02g071020.3|Solyc03g005760.1	sly:101249002|sly:101264376|sly:101265886|sly:101267774|	| | | |	http://www.genome.jp/kegg-bin/show_pathway?sly00196/sly:101267774%09red/sly:101265886%09red/sly:101249002%09red/sly:101264376%09red
Biosynthesis of secondary metabolites	KEGG PATHWAY	sly01110	85	1252	0.108414	0.700892	Solyc04g014370.3|Solyc08g014240.3|Solyc11g072310.2|Solyc02g030170.3|Solyc07g017610.3|Solyc05g050890.2|Solyc01g009370.2|Solyc10g076250.2|Solyc10g050160.2|Solyc05g024310.1|Solyc01g009400.3|Solyc01g105550.1|Solyc03g006810.3|Solyc10g081650.2|Solyc05g054365.1|Solyc06g073320.3|Solyc04g016330.3|Solyc12g042600.2|Solyc10g007570.3|Solyc01g097460.3|Solyc02g070580.1|Solyc02g082090.3|Solyc12g056940.2|Solyc08g…	sly:101245050|sly:104648641|sly:544200|sly:543937|sly:101261722|sly:101263709|sly:101247849|sly:101268729|sly:101253032|sly:543602|sly:101247248|sly:101055588|sly:101266098|sly:101267857|sly:101267526|sly:101055572|sly:101260923|sly:101257246|sly:100134890|sly:101264255|sly:100136886|sly:101247181|sly:101250973|sly:544028|sly:101247061|sly:101253340|sly:101266123|sly:543964|sly:101250104|sly:1001…	| | | | | | | | | | | | | | | | | | | | | | | | | | | | | | | | | | | | | | | | | | | | | | | | | | | | | | | | | | | | | | | | | | | | | | | | | | | | | | | | | | | | |	http://www.genome.jp/kegg-bin/show_pathway?sly01110/sly:543602%09red/sly:101243641%09red/sly:101247879%09red/sly:778359%09red/sly:101268445%09red/sly:101254281%09red/sly:101244220%09red/sly:101251452%09red/sly:101245674%09red/sly:101250973%09red/sly:104648641%09red/sly:543964%09red/sly:101246650%09red/sly:544276%09red/sly:101245999%09red/sly:101261722%09red/sly:101259550%09red/sly:101260441%09red…
Starch and sucrose metabolism	KEGG PATHWAY	sly00500	13	147	0.111603	0.700892	Solyc05g005750.3|Solyc03g083910.3|Solyc02g014220.3|Solyc05g005080.3|Solyc08g074390.3|Solyc04g025940.3|Solyc08g082250.3|Solyc03g083960.3|Solyc10g083290.2|Solyc01g010390.3|Solyc08g007130.3|Solyc07g042520.3|Solyc01g005210.3	sly:101255690|sly:543992|sly:112940896|sly:101244370|sly:101246556|sly:101262611|sly:543583|sly:101246803|sly:544175|sly:101256510|sly:101259175|sly:101267720|sly:101259279|	| | | | | | | | | | | | |	http://www.genome.jp/kegg-bin/show_pathway?sly00500/sly:544175%09red/sly:101267720%09red/sly:112940896%09red/sly:101246556%09red/sly:101246803%09red/sly:101255690%09red/sly:543583%09red/sly:101259175%09red/sly:101256510%09red/sly:101259279%09red/sly:101262611%09red/sly:543992%09red/sly:101244370%09red
Arginine and proline metabolism	KEGG PATHWAY	sly00330	7	66	0.111976	0.700892	Solyc02g089620.3|Solyc03g114150.3|Solyc01g091160.3|Solyc05g010420.2|Solyc02g089630.3|Solyc12g006370.2|Solyc03g122310.3	sly:778202|sly:101250104|sly:544271|sly:100134880|sly:101268445|sly:101260014|sly:101252968|	| | | | | | |	http://www.genome.jp/kegg-bin/show_pathway?sly00330/sly:544271%09red/sly:100134880%09red/sly:101268445%09red/sly:101252968%09red/sly:101250104%09red/sly:778202%09red/sly:101260014%09red
Glycine, serine and threonine metabolism	KEGG PATHWAY	sly00260	7	67	0.118095	0.700892	Solyc05g013440.3|Solyc08g014330.3|Solyc10g076250.2|Solyc01g111630.3|Solyc08g006430.3|Solyc04g009960.3|Solyc03g122310.3	sly:101266123|sly:101254319|sly:101268729|sly:100191110|sly:101265751|sly:101247807|sly:101252968|	| | | | | | |	http://www.genome.jp/kegg-bin/show_pathway?sly00260/sly:101268729%09red/sly:101265751%09red/sly:101252968%09red/sly:101254319%09red/sly:100191110%09red/sly:101247807%09red/sly:101266123%09red
ABC transporters	KEGG PATHWAY	sly02010	4	30	0.119152	0.700892	Solyc11g067310.2|Solyc06g009280.2|Solyc03g093650.3|Solyc11g067300.2	sly:101268841|sly:101262724|sly:101267875|sly:101268549|	| | | |	http://www.genome.jp/kegg-bin/show_pathway?sly02010/sly:101267875%09red/sly:101268841%09red/sly:101262724%09red/sly:101268549%09red
Flavonoid biosynthesis	KEGG PATHWAY	sly00941	6	56	0.13092	0.727335	Solyc07g043700.2|Solyc12g005440.1|Solyc08g014490.1|Solyc01g105550.1|Solyc10g050160.2|Solyc01g009370.2	sly:101245674|sly:101254278|sly:101249389|sly:101055588|sly:101253032|sly:101247849|	| | | | | |	http://www.genome.jp/kegg-bin/show_pathway?sly00941/sly:101245674%09red/sly:101254278%09red/sly:101249389%09red/sly:101253032%09red/sly:101247849%09red/sly:101055588%09red
Nitrogen metabolism	KEGG PATHWAY	sly00910	4	34	0.160165	0.818296	Solyc03g083440.3|Solyc03g063560.3|Solyc04g014510.3|Solyc06g033860.2	sly:101254281|sly:101246028|sly:543756|sly:101252088|	| | | |	http://www.genome.jp/kegg-bin/show_pathway?sly00910/sly:101254281%09red/sly:101246028%09red/sly:101252088%09red/sly:543756%09red
Phosphatidylinositol signaling system	KEGG PATHWAY	sly04070	7	74	0.165495	0.818296	Solyc06g065540.3|Solyc01g096410.3|Solyc00g007010.3|Solyc07g017510.3|Solyc05g052760.3|Solyc05g008200.3|Solyc10g081170.2	sly:101252196|sly:101265480|sly:101251565|sly:101260244|sly:100301921|sly:101255884|sly:544131|	| | | | | | |	http://www.genome.jp/kegg-bin/show_pathway?sly04070/sly:101252196%09red/sly:101265480%09red/sly:100301921%09red/sly:101251565%09red/sly:544131%09red/sly:101255884%09red/sly:101260244%09red
Cysteine and methionine metabolism	KEGG PATHWAY	sly00270	10	117	0.171842	0.818296	Solyc08g081555.1|Solyc05g010420.2|Solyc08g022210.3|Solyc10g076250.2|Solyc06g060070.3|Solyc08g081540.3|Solyc12g005940.2|Solyc01g101060.3|Solyc12g008740.1|Solyc02g081190.3	sly:544028|sly:100134880|sly:101266846|sly:101268729|sly:101266529|sly:101246650|sly:101251255|sly:544155|sly:101265900|sly:543506|	| | | | | | | | | |	http://www.genome.jp/kegg-bin/show_pathway?sly00270/sly:101266529%09red/sly:100134880%09red/sly:101266846%09red/sly:101268729%09red/sly:101265900%09red/sly:543506%09red/sly:544028%09red/sly:101246650%09red/sly:101251255%09red/sly:544155%09red
Plant hormone signal transduction	KEGG PATHWAY	sly04075	22	300	0.190409	0.855934	Solyc05g046290.3|Solyc10g011660.3|Solyc10g078670.2|Solyc06g074320.3|Solyc10g079460.1|Solyc06g048600.3|Solyc06g008590.3|Solyc09g064530.3|Solyc04g040220.3|Solyc12g010330.2|Solyc05g056430.2|Solyc06g008580.3|Solyc07g047770.3|Solyc10g079595.1|Solyc01g095700.3|Solyc01g107390.3|Solyc05g014260.3|Solyc10g080410.2|Solyc01g102300.3|Solyc04g008110.3|Solyc09g075440.3|Solyc05g015610.3	sly:101265927|sly:101262053|sly:101250172|sly:101251993|sly:101246001|sly:101248398|sly:543544|sly:101055545|sly:101254191|sly:101246797|sly:101263158|sly:101055550|sly:101255900|sly:101247174|sly:101245105|sly:101246970|sly:101252689|sly:101260286|sly:101267355|sly:101262506|sly:544279|sly:101247719|	| | | | | | | | | | | | | | | | | | | | | |	http://www.genome.jp/kegg-bin/show_pathway?sly04075/sly:101055550%09red/sly:101248398%09red/sly:101250172%09red/sly:101246970%09red/sly:101246797%09red/sly:101251993%09red/sly:101260286%09red/sly:101247719%09red/sly:101262053%09red/sly:101262506%09red/sly:101252689%09red/sly:101255900%09red/sly:101265927%09red/sly:101247174%09red/sly:101246001%09red/sly:543544%09red/sly:101263158%09red/sly:101055…
Biosynthesis of unsaturated fatty acids	KEGG PATHWAY	sly01040	3	26	0.218401	0.855934	Solyc04g014370.3|Solyc05g054490.3|Solyc10g008110.3	sly:101245050|sly:101263911|sly:101243641|	| | |	http://www.genome.jp/kegg-bin/show_pathway?sly01040/sly:101243641%09red/sly:101263911%09red/sly:101245050%09red
Pyruvate metabolism	KEGG PATHWAY	sly00620	8	97	0.231964	0.855934	Solyc01g080460.3|Solyc12g056940.2|Solyc10g007290.3|Solyc08g014240.3|Solyc03g114150.3|Solyc07g062530.3|Solyc03g122310.3|Solyc08g014130.3	sly:101267346|sly:101250973|sly:101261166|sly:104648641|sly:101250104|sly:101267723|sly:101252968|sly:101251907|	| | | | | | | |	http://www.genome.jp/kegg-bin/show_pathway?sly00620/sly:101267723%09red/sly:101251907%09red/sly:101267346%09red/sly:101250973%09red/sly:101252968%09red/sly:104648641%09red/sly:101250104%09red/sly:101261166%09red
Photosynthesis	KEGG PATHWAY	sly00195	7	84	0.244996	0.855934	Solyc02g083810.3|Solyc02g080540.1|Solyc07g032640.2|Solyc02g065400.3|Solyc06g054260.1|Solyc07g044860.3|Solyc06g082940.3	sly:101261284|sly:101253342|sly:101258321|sly:544299|sly:543978|sly:544077|sly:101265249|	| | | | | | |	http://www.genome.jp/kegg-bin/show_pathway?sly00195/sly:544299%09red/sly:101253342%09red/sly:544077%09red/sly:543978%09red/sly:101261284%09red/sly:101258321%09red/sly:101265249%09red
Glycerolipid metabolism	KEGG PATHWAY	sly00561	7	86	0.262184	0.855934	Solyc06g072380.3|Solyc09g075140.3|Solyc12g098850.2|Solyc03g114150.3|Solyc03g122310.3|Solyc01g094700.3|Solyc01g007100.3	sly:544126|sly:101246087|sly:101251763|sly:101250104|sly:101252968|sly:101254424|sly:101266854|	| | | | | | |	http://www.genome.jp/kegg-bin/show_pathway?sly00561/sly:101246087%09red/sly:544126%09red/sly:101252968%09red/sly:101266854%09red/sly:101250104%09red/sly:101254424%09red/sly:101251763%09red
Ascorbate and aldarate metabolism	KEGG PATHWAY	sly00053	5	59	0.285635	0.855934	Solyc06g073320.3|Solyc03g122310.3|Solyc03g114150.3|Solyc02g091510.3|Solyc06g062430.3	sly:101055572|sly:101252968|sly:101250104|sly:101255942|sly:101263222|	| | | | |	http://www.genome.jp/kegg-bin/show_pathway?sly00053/sly:101250104%09red/sly:101055572%09red/sly:101255942%09red/sly:101263222%09red/sly:101252968%09red
AGE-RAGE signaling pathway in diabetic complications	KEGG PATHWAY	sly04933	2	17	0.287066	0.855934	Solyc05g052760.3|Solyc01g111560.3	sly:100301921|sly:101265779|	| |	http://www.genome.jp/kegg-bin/show_pathway?sly04933/sly:100301921%09red/sly:101265779%09red
Monoterpenoid biosynthesis	KEGG PATHWAY	sly00902	2	17	0.287066	0.855934	Solyc11g010990.2|Solyc05g024310.1	sly:101253340|sly:543602|	| |	http://www.genome.jp/kegg-bin/show_pathway?sly00902/sly:543602%09red/sly:101253340%09red
Lysine degradation	KEGG PATHWAY	sly00310	4	45	0.291762	0.855934	Solyc07g017610.3|Solyc03g122310.3|Solyc03g114150.3|Solyc08g006430.3	sly:101261722|sly:101252968|sly:101250104|sly:101265751|	| | | |	http://www.genome.jp/kegg-bin/show_pathway?sly00310/sly:101250104%09red/sly:101265751%09red/sly:101261722%09red/sly:101252968%09red
Glycerophospholipid metabolism	KEGG PATHWAY	sly00564	8	105	0.295919	0.855934	Solyc04g082000.3|Solyc02g083345.1|Solyc01g094700.3|Solyc08g066800.3|Solyc02g083340.3|Solyc03g121470.3|Solyc02g094400.3|Solyc04g016330.3	sly:101248969|sly:101246303|sly:101254424|sly:101257989|sly:101246303|sly:101244067|sly:101261081|sly:101260923|	| | | | | | | |	http://www.genome.jp/kegg-bin/show_pathway?sly00564/sly:101246303%09red/sly:101244067%09red/sly:101260923%09red/sly:101257989%09red/sly:101254424%09red/sly:101248969%09red/sly:101261081%09red
Fatty acid degradation	KEGG PATHWAY	sly00071	5	60	0.296629	0.855934	Solyc05g054365.1|Solyc03g122310.3|Solyc06g076800.3|Solyc03g114150.3|Solyc10g008110.3	sly:101267526|sly:101252968|sly:101259447|sly:101250104|sly:101243641|	| | | | |	http://www.genome.jp/kegg-bin/show_pathway?sly00071/sly:101243641%09red/sly:101259447%09red/sly:101250104%09red/sly:101267526%09red/sly:101252968%09red
Phagosome	KEGG PATHWAY	sly04145	7	90	0.297495	0.855934	Solyc04g051680.3|Solyc06g065540.3|Solyc02g084360.3|Solyc07g017510.3|Solyc01g111560.3|Solyc05g008200.3|Solyc03g118760.3	sly:101258647|sly:101252196|sly:101253279|sly:101260244|sly:101265779|sly:101255884|sly:101246411|	| | | | | | |	http://www.genome.jp/kegg-bin/show_pathway?sly04145/sly:101252196%09red/sly:101246411%09red/sly:101265779%09red/sly:101253279%09red/sly:101258647%09red/sly:101255884%09red/sly:101260244%09red
Circadian rhythm - plant	KEGG PATHWAY	sly04712	4	46	0.30452	0.855934	Solyc01g008230.3|Solyc01g102300.3|Solyc10g044670.2|Solyc09g090100.3	sly:100736520|sly:101267355|sly:544176|sly:543596|	| | | |	http://www.genome.jp/kegg-bin/show_pathway?sly04712/sly:544176%09red/sly:543596%09red/sly:101267355%09red/sly:100736520%09red
Glycosaminoglycan degradation	KEGG PATHWAY	sly00531	2	18	0.308136	0.855934	Solyc07g007550.3|Novel00265	sly:101258669|sly:101253829|	| |	http://www.genome.jp/kegg-bin/show_pathway?sly00531/sly:101253829%09red/sly:101258669%09red
Riboflavin metabolism	KEGG PATHWAY	sly00740	2	18	0.308136	0.855934	Solyc04g008260.3|Solyc04g056540.3	sly:101260420|sly:101248871|	| |	http://www.genome.jp/kegg-bin/show_pathway?sly00740/sly:101260420%09red/sly:101248871%09red
Histidine metabolism	KEGG PATHWAY	sly00340	2	21	0.370381	0.969613	Solyc03g122310.3|Solyc03g114150.3	sly:101252968|sly:101250104|	| |	http://www.genome.jp/kegg-bin/show_pathway?sly00340/sly:101250104%09red/sly:101252968%09red
Sulfur metabolism	KEGG PATHWAY	sly00920	3	36	0.372473	0.969613	Solyc12g011440.2|Solyc09g092430.3|Solyc02g092410.3	sly:101268552|sly:101249583|sly:101262973|	| | |	http://www.genome.jp/kegg-bin/show_pathway?sly00920/sly:101262973%09red/sly:101268552%09red/sly:101249583%09red
Fatty acid metabolism	KEGG PATHWAY	sly01212	6	83	0.378149	0.969613	Solyc12g056940.2|Solyc04g014370.3|Solyc05g054365.1|Solyc10g008110.3|Solyc05g054490.3|Solyc11g072650.2	sly:101250973|sly:101245050|sly:101267526|sly:101243641|sly:101263911|sly:101253969|	| | | | | |	http://www.genome.jp/kegg-bin/show_pathway?sly01212/sly:101243641%09red/sly:101245050%09red/sly:101267526%09red/sly:101250973%09red/sly:101253969%09red/sly:101263911%09red
Arginine biosynthesis	KEGG PATHWAY	sly00220	3	38	0.403208	0.995195	Solyc04g014510.3|Solyc06g033860.2|Solyc01g091160.3	sly:543756|sly:101252088|sly:544271|	| | |	http://www.genome.jp/kegg-bin/show_pathway?sly00220/sly:544271%09red/sly:101252088%09red/sly:543756%09red
Carbon metabolism	KEGG PATHWAY	sly01200	18	283	0.416009	0.995195	Solyc01g097460.3|Solyc01g106080.3|Solyc07g044730.3|Solyc06g072380.3|Solyc10g007290.3|Solyc01g080460.3|Solyc07g044720.2|Solyc06g054520.1|Solyc09g008130.3|Solyc01g111630.3|Solyc10g007600.3|Solyc07g005390.3|Solyc06g033860.2|Solyc07g044710.2|Solyc07g062530.3|Solyc07g052480.3|Solyc01g006280.3|Solyc10g008110.3	sly:101264255|sly:101268723|sly:101244204|sly:544126|sly:101261166|sly:101267346|sly:101244504|sly:101256187|sly:101264854|sly:100191110|sly:100134875|sly:101262732|sly:101252088|sly:101250524|sly:101267723|sly:544276|sly:101265950|sly:101243641|	| | | | | | | | | | | | | | | | | |	http://www.genome.jp/kegg-bin/show_pathway?sly01200/sly:101243641%09red/sly:101267723%09red/sly:101268723%09red/sly:544276%09red/sly:101267346%09red/sly:544126%09red/sly:101264854%09red/sly:101244504%09red/sly:100134875%09red/sly:101250524%09red/sly:101252088%09red/sly:101264255%09red/sly:100191110%09red/sly:101265950%09red/sly:101261166%09red/sly:101244204%09red/sly:101256187%09red/sly:101262732…
Alanine, aspartate and glutamate metabolism	KEGG PATHWAY	sly00250	4	55	0.420153	0.995195	Solyc03g083440.3|Solyc04g014510.3|Solyc10g076250.2|Solyc06g033860.2	sly:101254281|sly:543756|sly:101268729|sly:101252088|	| | | |	http://www.genome.jp/kegg-bin/show_pathway?sly00250/sly:101254281%09red/sly:101252088%09red/sly:543756%09red/sly:101268729%09red
Pentose and glucuronate interconversions	KEGG PATHWAY	sly00040	9	137	0.428983	0.995195	Solyc03g083870.3|Solyc06g009190.3|Solyc02g014300.2|Solyc06g034360.2|Solyc04g025440.3|Solyc12g019220.2|Solyc02g093580.3|Solyc02g080910.3|Solyc04g080530.3	sly:101247796|sly:101260941|sly:101260091|sly:101246061|sly:101257654|sly:101260614|sly:778293|sly:101255166|sly:101268391|	| | | | | | | | |	http://www.genome.jp/kegg-bin/show_pathway?sly00040/sly:101260614%09red/sly:101255166%09red/sly:778293%09red/sly:101260941%09red/sly:101260091%09red/sly:101246061%09red/sly:101268391%09red/sly:101247796%09red/sly:101257654%09red
Galactose metabolism	KEGG PATHWAY	sly00052	4	57	0.445446	0.995195	Solyc10g083290.2|Solyc03g083910.3|Solyc08g080570.3|Solyc07g065980.3	sly:544175|sly:543992|sly:101266745|sly:544236|	| | | |	http://www.genome.jp/kegg-bin/show_pathway?sly00052/sly:544236%09red/sly:101266745%09red/sly:543992%09red/sly:544175%09red
Plant-pathogen interaction	KEGG PATHWAY	sly04626	12	189	0.447838	0.995195	Solyc06g068690.3|Solyc04g058160.2|Solyc12g006170.2|Solyc06g036290.3|Solyc11g007790.1|Solyc10g074570.2|Solyc03g007890.3|Solyc06g075550.3|Solyc07g042460.2|Solyc10g081170.2|Solyc06g048910.1|Solyc06g051920.3	sly:101246440|sly:101245539|sly:101256064|sly:101260143|sly:101252249|sly:101252935|sly:101264183|sly:101257866|sly:101258675|sly:544131|sly:101252402|sly:101257475|	| | | | | | | | | | | |	http://www.genome.jp/kegg-bin/show_pathway?sly04626/sly:101258675%09red/sly:101245539%09red/sly:101246440%09red/sly:544131%09red/sly:101252935%09red/sly:101260143%09red/sly:101252249%09red/sly:101252402%09red/sly:101264183%09red/sly:101256064%09red/sly:101257866%09red/sly:101257475%09red
Glyoxylate and dicarboxylate metabolism	KEGG PATHWAY	sly00630	5	77	0.485925	1	Solyc03g063560.3|Solyc04g014510.3|Solyc10g007600.3|Solyc01g111630.3|Solyc07g052480.3	sly:101246028|sly:543756|sly:100134875|sly:100191110|sly:544276|	| | | | |	http://www.genome.jp/kegg-bin/show_pathway?sly00630/sly:100134875%09red/sly:101246028%09red/sly:544276%09red/sly:543756%09red/sly:100191110%09red
Valine, leucine and isoleucine biosynthesis	KEGG PATHWAY	sly00290	2	27	0.487021	1	Solyc08g014240.3|Solyc08g014130.3	sly:104648641|sly:101251907|	| |	http://www.genome.jp/kegg-bin/show_pathway?sly00290/sly:104648641%09red/sly:101251907%09red
Limonene and pinene degradation	KEGG PATHWAY	sly00903	1	11	0.498205	1	Solyc03g114150.3	sly:101250104|	|	http://www.genome.jp/kegg-bin/show_pathway?sly00903/sly:101250104%09red
Sphingolipid metabolism	KEGG PATHWAY	sly00600	2	28	0.505138	1	Solyc09g091850.3|Solyc03g006140.3	sly:101245292|sly:101251446|	| |	http://www.genome.jp/kegg-bin/show_pathway?sly00600/sly:101251446%09red/sly:101245292%09red
Carbon fixation in photosynthetic organisms	KEGG PATHWAY	sly00710	5	80	0.517992	1	Solyc01g097460.3|Solyc09g008130.3|Solyc01g080460.3|Solyc10g007290.3|Solyc07g062530.3	sly:101264255|sly:101264854|sly:101267346|sly:101261166|sly:101267723|	| | | | |	http://www.genome.jp/kegg-bin/show_pathway?sly00710/sly:101267346%09red/sly:101267723%09red/sly:101261166%09red/sly:101264255%09red/sly:101264854%09red
Isoquinoline alkaloid biosynthesis	KEGG PATHWAY	sly00950	2	30	0.540099	1	Solyc08g014330.3|Solyc05g013440.3	sly:101254319|sly:101266123|	| |	http://www.genome.jp/kegg-bin/show_pathway?sly00950/sly:101254319%09red/sly:101266123%09red
Taurine and hypotaurine metabolism	KEGG PATHWAY	sly00430	1	13	0.552713	1	Solyc12g008640.2	sly:101263185|	|	http://www.genome.jp/kegg-bin/show_pathway?sly00430/sly:101263185%09red
Other glycan degradation	KEGG PATHWAY	sly00511	1	14	0.577708	1	Solyc09g091850.3	sly:101245292|	|	http://www.genome.jp/kegg-bin/show_pathway?sly00511/sly:101245292%09red
Arachidonic acid metabolism	KEGG PATHWAY	sly00590	1	15	0.601307	1	Solyc12g008640.2	sly:101263185|	|	http://www.genome.jp/kegg-bin/show_pathway?sly00590/sly:101263185%09red
Diterpenoid biosynthesis	KEGG PATHWAY	sly00904	2	34	0.604744	1	Solyc10g007570.3|Solyc11g072310.2	sly:100134890|sly:544200|	| |	http://www.genome.jp/kegg-bin/show_pathway?sly00904/sly:100134890%09red/sly:544200%09red
Tropane, piperidine and pyridine alkaloid biosynthesis	KEGG PATHWAY	sly00960	2	34	0.604744	1	Solyc08g014330.3|Solyc05g013440.3	sly:101254319|sly:101266123|	| |	http://www.genome.jp/kegg-bin/show_pathway?sly00960/sly:101254319%09red/sly:101266123%09red
alpha-Linolenic acid metabolism	KEGG PATHWAY	sly00592	3	53	0.611879	1	Solyc03g119060.3|Solyc02g087090.3|Solyc10g008110.3	sly:543806|sly:543896|sly:101243641|	| | |	http://www.genome.jp/kegg-bin/show_pathway?sly00592/sly:101243641%09red/sly:543806%09red/sly:543896%09red
Brassinosteroid biosynthesis	KEGG PATHWAY	sly00905	1	16	0.62359	1	Solyc12g006860.2	sly:100736487|	|	http://www.genome.jp/kegg-bin/show_pathway?sly00905/sly:100736487%09red
Fructose and mannose metabolism	KEGG PATHWAY	sly00051	4	73	0.62992	1	Solyc10g074920.2|Solyc11g012190.2|Solyc06g072380.3|Solyc10g008300.3	sly:101261972|sly:101255355|sly:544126|sly:101264677|	| | | |	http://www.genome.jp/kegg-bin/show_pathway?sly00051/sly:101261972%09red/sly:101264677%09red/sly:544126%09red/sly:101255355%09red
Peroxisome	KEGG PATHWAY	sly04146	5	93	0.645365	1	Solyc11g065930.2|Solyc08g006430.3|Solyc11g067170.2|Solyc10g007600.3|Solyc10g008110.3	sly:101252744|sly:101265751|sly:101254867|sly:100134875|sly:101243641|	| | | | |	http://www.genome.jp/kegg-bin/show_pathway?sly04146/sly:101243641%09red/sly:101254867%09red/sly:101252744%09red/sly:100134875%09red/sly:101265751%09red
Steroid biosynthesis	KEGG PATHWAY	sly00100	2	38	0.662266	1	Solyc02g030170.3|Solyc02g070580.1	sly:543937|sly:100136886|	| |	http://www.genome.jp/kegg-bin/show_pathway?sly00100/sly:100136886%09red/sly:543937%09red
Endocytosis	KEGG PATHWAY	sly04144	10	188	0.673211	1	Solyc04g051680.3|Solyc04g082000.3|Solyc02g083345.1|Solyc06g076020.3|Solyc03g117600.3|Solyc01g096410.3|Solyc08g066800.3|Solyc02g083340.3|Solyc09g010630.3|Solyc03g121470.3	sly:101258647|sly:101248969|sly:101246303|sly:100736433|sly:101255185|sly:101265480|sly:101257989|sly:101246303|sly:101247151|sly:101244067|	| | | | | | | | | |	http://www.genome.jp/kegg-bin/show_pathway?sly04144/sly:101246303%09red/sly:101244067%09red/sly:101255185%09red/sly:101247151%09red/sly:101257989%09red/sly:101265480%09red/sly:101248969%09red/sly:100736433%09red/sly:101258647%09red
Phenylalanine metabolism	KEGG PATHWAY	sly00360	3	59	0.680388	1	Solyc08g014330.3|Solyc09g007910.3|Solyc05g013440.3	sly:101254319|sly:101244220|sly:101266123|	| | |	http://www.genome.jp/kegg-bin/show_pathway?sly00360/sly:101266123%09red/sly:101254319%09red/sly:101244220%09red
One carbon pool by folate	KEGG PATHWAY	sly00670	1	19	0.683249	1	Solyc01g006280.3	sly:101265950|	|	http://www.genome.jp/kegg-bin/show_pathway?sly00670/sly:101265950%09red
Linoleic acid metabolism	KEGG PATHWAY	sly00591	1	19	0.683249	1	Solyc08g014000.3	sly:543994|	|	http://www.genome.jp/kegg-bin/show_pathway?sly00591/sly:543994%09red
Glutathione metabolism	KEGG PATHWAY	sly00480	6	117	0.690129	1	Solyc12g008640.2|Solyc03g116120.2|Solyc07g056420.3|Solyc12g094430.1|Solyc01g081250.3|Solyc09g010560.2	sly:101263185|sly:101248761|sly:543836|sly:101253468|sly:101257702|sly:101246654|	| | | | | |	http://www.genome.jp/kegg-bin/show_pathway?sly00480/sly:101263185%09red/sly:101257702%09red/sly:101253468%09red/sly:101248761%09red/sly:101246654%09red/sly:543836%09red
Pyrimidine metabolism	KEGG PATHWAY	sly00240	3	63	0.720825	1	Solyc10g005880.3|Solyc06g083130.3|Solyc01g056850.3	sly:101253028|sly:101255503|sly:101257698|	| | |	http://www.genome.jp/kegg-bin/show_pathway?sly00240/sly:101257698%09red/sly:101253028%09red/sly:101255503%09red
Nicotinate and nicotinamide metabolism	KEGG PATHWAY	sly00760	1	22	0.733464	1	Solyc07g062160.3	sly:101249385|	|	http://www.genome.jp/kegg-bin/show_pathway?sly00760/sly:101249385%09red
Ubiquitin mediated proteolysis	KEGG PATHWAY	sly04120	7	146	0.757377	1	Solyc09g007310.3|Solyc02g078210.3|Solyc04g076620.3|Solyc01g005840.3|Solyc12g088680.2|Solyc04g079970.3|Solyc07g065630.3	sly:101257890|sly:101250073|sly:101261615|sly:101245577|sly:101260621|sly:543810|sly:101249744|	| | | | | | |	http://www.genome.jp/kegg-bin/show_pathway?sly04120/sly:543810%09red/sly:101260621%09red/sly:101257890%09red/sly:101261615%09red/sly:101245577%09red/sly:101249744%09red/sly:101250073%09red
MAPK signaling pathway - plant	KEGG PATHWAY	sly04016	9	185	0.762023	1	Solyc06g068690.3|Solyc07g042460.2|Solyc08g081555.1|Solyc08g081540.3|Solyc10g081170.2|Solyc01g095700.3|Solyc09g075440.3|Solyc04g049010.3|Solyc02g068490.3	sly:101246440|sly:101258675|sly:544028|sly:101246650|sly:544131|sly:101245105|sly:544279|sly:100147714|sly:101263483|	| | | | | | | | |	http://www.genome.jp/kegg-bin/show_pathway?sly04016/sly:101258675%09red/sly:101246440%09red/sly:544131%09red/sly:544279%09red/sly:101245105%09red/sly:101263483%09red/sly:544028%09red/sly:101246650%09red/sly:100147714%09red
Biosynthesis of secondary metabolites - unclassified	KEGG PATHWAY	sly00999	1	24	0.762441	1	Solyc10g050160.2	sly:101253032|	|	http://www.genome.jp/kegg-bin/show_pathway?sly00999/sly:101253032%09red
Tryptophan metabolism	KEGG PATHWAY	sly00380	2	47	0.767014	1	Solyc03g122310.3|Solyc03g114150.3	sly:101252968|sly:101250104|	| |	http://www.genome.jp/kegg-bin/show_pathway?sly00380/sly:101250104%09red/sly:101252968%09red
Thiamine metabolism	KEGG PATHWAY	sly00730	1	25	0.775727	1	Solyc07g064160.3	sly:101257192|	|	http://www.genome.jp/kegg-bin/show_pathway?sly00730/sly:101257192%09red
Folate biosynthesis	KEGG PATHWAY	sly00790	1	25	0.775727	1	Solyc07g062810.3	sly:101261729|	|	http://www.genome.jp/kegg-bin/show_pathway?sly00790/sly:101261729%09red
Cyanoamino acid metabolism	KEGG PATHWAY	sly00460	2	48	0.776716	1	Solyc12g008640.2|Solyc01g010390.3	sly:101263185|sly:101256510|	| |	http://www.genome.jp/kegg-bin/show_pathway?sly00460/sly:101263185%09red/sly:101256510%09red
Porphyrin and chlorophyll metabolism	KEGG PATHWAY	sly00860	2	50	0.795062	1	Solyc10g077040.2|Solyc01g067300.3	sly:101257518|sly:101247061|	| |	http://www.genome.jp/kegg-bin/show_pathway?sly00860/sly:101257518%09red/sly:101247061%09red
Amino sugar and nucleotide sugar metabolism	KEGG PATHWAY	sly00520	6	134	0.800591	1	Solyc00g011890.3|Solyc10g081120.2|Solyc04g015270.3|Solyc09g092330.2|Solyc08g080570.3|Solyc01g104950.3	sly:101245341|sly:543517|sly:101252577|sly:101247369|sly:101266745|sly:543515|	| | | | | |	http://www.genome.jp/kegg-bin/show_pathway?sly00520/sly:101247369%09red/sly:101266745%09red/sly:543517%09red/sly:543515%09red/sly:101245341%09red/sly:101252577%09red
Fatty acid biosynthesis	KEGG PATHWAY	sly00061	2	51	0.803726	1	Solyc12g056940.2|Solyc11g072650.2	sly:101250973|sly:101253969|	| |	http://www.genome.jp/kegg-bin/show_pathway?sly00061/sly:101250973%09red/sly:101253969%09red
Tyrosine metabolism	KEGG PATHWAY	sly00350	2	52	0.812062	1	Solyc08g014330.3|Solyc05g013440.3	sly:101254319|sly:101266123|	| |	http://www.genome.jp/kegg-bin/show_pathway?sly00350/sly:101254319%09red/sly:101266123%09red
Pentose phosphate pathway	KEGG PATHWAY	sly00030	2	57	0.849171	1	Solyc01g097460.3|Solyc07g005390.3	sly:101264255|sly:101262732|	| |	http://www.genome.jp/kegg-bin/show_pathway?sly00030/sly:101264255%09red/sly:101262732%09red
Protein processing in endoplasmic reticulum	KEGG PATHWAY	sly04141	10	226	0.855167	1	Solyc12g010670.1|Solyc06g036290.3|Solyc06g076020.3|Solyc03g117600.3|Solyc01g097440.3|Solyc02g093600.3|Solyc11g006465.1|Solyc09g010630.3|Solyc03g007890.3|Solyc03g120720.3	sly:101253976|sly:101260143|sly:100736433|sly:101255185|sly:100736452|sly:101256536|sly:101258610|sly:101247151|sly:101264183|sly:101262499|	| | | | | | | | | |	http://www.genome.jp/kegg-bin/show_pathway?sly04141/sly:100736452%09red/sly:101256536%09red/sly:101260143%09red/sly:101255185%09red/sly:101264183%09red/sly:101247151%09red/sly:101258610%09red/sly:101262499%09red/sly:100736433%09red/sly:101253976%09red
Terpenoid backbone biosynthesis	KEGG PATHWAY	sly00900	2	58	0.855742	1	Solyc01g109300.3|Solyc03g032020.3	sly:100316901|sly:101266490|	| |	http://www.genome.jp/kegg-bin/show_pathway?sly00900/sly:100316901%09red/sly:101266490%09red
Autophagy - other	KEGG PATHWAY	sly04136	1	36	0.880959	1	Solyc01g108160.3	sly:101260283|	|	http://www.genome.jp/kegg-bin/show_pathway?sly04136/sly:101260283%09red
2-Oxocarboxylic acid metabolism	KEGG PATHWAY	sly01210	2	65	0.894875	1	Solyc08g014240.3|Solyc08g014130.3	sly:104648641|sly:101251907|	| |	http://www.genome.jp/kegg-bin/show_pathway?sly01210/sly:104648641%09red/sly:101251907%09red
Mismatch repair	KEGG PATHWAY	sly03430	1	40	0.905462	1	Solyc02g082613.1	sly:101258812|	|	http://www.genome.jp/kegg-bin/show_pathway?sly03430/sly:101258812%09red
Basal transcription factors	KEGG PATHWAY	sly03022	1	41	0.910756	1	Solyc09g009670.3	sly:101257205|	|	http://www.genome.jp/kegg-bin/show_pathway?sly03022/sly:101257205%09red
Zeatin biosynthesis	KEGG PATHWAY	sly00908	2	69	0.912555	1	Solyc12g042600.2|Solyc06g072870.2	sly:101257246|sly:101260441|	| |	http://www.genome.jp/kegg-bin/show_pathway?sly00908/sly:101260441%09red/sly:101257246%09red
Base excision repair	KEGG PATHWAY	sly03410	1	42	0.915754	1	Solyc08g074740.3	sly:101251710|	|	http://www.genome.jp/kegg-bin/show_pathway?sly03410/sly:101251710%09red
Purine metabolism	KEGG PATHWAY	sly00230	3	97	0.923249	1	Solyc11g065930.2|Solyc02g092410.3|Solyc03g123370.3	sly:101252744|sly:101262973|sly:101251456|	| | |	http://www.genome.jp/kegg-bin/show_pathway?sly00230/sly:101262973%09red/sly:101251456%09red/sly:101252744%09red
N-Glycan biosynthesis	KEGG PATHWAY	sly00510	1	44	0.924927	1	Solyc01g088650.3	sly:101247658|	|	http://www.genome.jp/kegg-bin/show_pathway?sly00510/sly:101247658%09red
Protein export	KEGG PATHWAY	sly03060	1	45	0.929132	1	Solyc01g091580.3	sly:101257600|	|	http://www.genome.jp/kegg-bin/show_pathway?sly03060/sly:101257600%09red
Biosynthesis of amino acids	KEGG PATHWAY	sly01230	9	238	0.938366	1	Solyc01g097460.3|Solyc09g008130.3|Solyc08g014240.3|Solyc04g014510.3|Solyc01g091160.3|Solyc04g009960.3|Solyc08g014130.3|Solyc03g083440.3|Solyc01g101060.3	sly:101264255|sly:101264854|sly:104648641|sly:543756|sly:544271|sly:101247807|sly:101251907|sly:101254281|sly:544155|	| | | | | | | | |	http://www.genome.jp/kegg-bin/show_pathway?sly01230/sly:101264854%09red/sly:544271%09red/sly:101254281%09red/sly:104648641%09red/sly:101251907%09red/sly:101264255%09red/sly:543756%09red/sly:101247807%09red/sly:544155%09red
Glycolysis / Gluconeogenesis	KEGG PATHWAY	sly00010	4	135	0.955391	1	Solyc03g122310.3|Solyc09g008130.3|Solyc07g005390.3|Solyc03g114150.3	sly:101252968|sly:101264854|sly:101262732|sly:101250104|	| | | |	http://www.genome.jp/kegg-bin/show_pathway?sly00010/sly:101250104%09red/sly:101264854%09red/sly:101262732%09red/sly:101252968%09red
Homologous recombination	KEGG PATHWAY	sly03440	1	64	0.976319	1	Solyc03g112950.3	sly:101253578|	|	http://www.genome.jp/kegg-bin/show_pathway?sly03440/sly:101253578%09red
Oxidative phosphorylation	KEGG PATHWAY	sly00190	4	155	0.979999	1	Solyc02g084360.3|Solyc08g078200.2|Solyc02g080540.1|Solyc06g071100.3	sly:101253279|sly:101267257|sly:101253342|sly:543660|	| | | |	http://www.genome.jp/kegg-bin/show_pathway?sly00190/sly:543660%09red/sly:101267257%09red/sly:101253279%09red/sly:101253342%09red
Spliceosome	KEGG PATHWAY	sly03040	5	188	0.985132	1	Solyc09g010630.3|Solyc03g117600.3|Solyc12g035130.2|Solyc01g110990.2|Solyc06g076020.3	sly:101247151|sly:101255185|sly:101248651|sly:101266273|sly:100736433|	| | | | |	http://www.genome.jp/kegg-bin/show_pathway?sly03040/sly:100736433%09red/sly:101255185%09red/sly:101266273%09red/sly:101247151%09red/sly:101248651%09red
RNA transport	KEGG PATHWAY	sly03013	4	169	0.988858	1	Solyc06g053590.3|Solyc03g082940.3|Solyc12g088680.2|Solyc01g102650.2	sly:101248882|sly:101263498|sly:101260621|sly:101266481|	| | | |	http://www.genome.jp/kegg-bin/show_pathway?sly03013/sly:101266481%09red/sly:101260621%09red/sly:101248882%09red/sly:101263498%09red
Aminoacyl-tRNA biosynthesis	KEGG PATHWAY	sly00970	1	87	0.993732	1	Solyc03g097290.3	sly:101244561|	|	http://www.genome.jp/kegg-bin/show_pathway?sly00970/sly:101244561%09red
mRNA surveillance pathway	KEGG PATHWAY	sly03015	2	130	0.995648	1	Solyc02g078020.3|Solyc01g109080.3	sly:101254445|sly:101268042|	| |	http://www.genome.jp/kegg-bin/show_pathway?sly03015/sly:101268042%09red/sly:101254445%09red
Ribosome	KEGG PATHWAY	sly03010	1	365	1	1	Solyc01g057830.3	sly:101247851|	|	http://www.genome.jp/kegg-bin/show_pathway?sly03010/sly:101247851%09red
